# Supplementary material for: Activity-based chemical proteomics reveals caffeic acid ameliorates pentylenetetrazol-induced seizures by covalently targeting aconitate decarboxylase 1
Source: Cell Commun Signal. 2025 Feb 3;23:62. doi: 10.1186/s12964-024-01739-y (PMC11792687; doi:10.1186/s12964-024-01739-y)
Supplement: Supplementary file 2 — Supplementary Material 2 [file 12964_2024_1739_MOESM2_ESM.xlsx]

## Sheet: PTZ acute seizure model
Seizure latency and score of each mouse				A summary of seizure latency
PTZ acute seizure model	Seizure latency	Seizure score		Control	CA-Low	CA-High
Control-mouse-No.1	84	5		84	107	150
Control-mouse-No.2	96	3		96	105	128
Control-mouse-No.3	71	4		71	99	135
Control-mouse-No.4	68	3		68	103	146
Control-mouse-No.5	97	3		97	113	169
Control-mouse-No.6	106	4		106	90	187
Control-mouse-No.7	78	4		78	92	153
Control-mouse-No.8	90	3		90	95	144
Control-mouse-No.9	100	5		100	103	165
Control-mouse-No.10	90	4		90	114	146
CA-Low-mouse-No.1	107	3
CA-Low-mouse-No.2	105	4		A summary of seizure score
CA-Low-mouse-No.3	99	3		Control	CA-Low	CA-High
CA-Low-mouse-No.4	103	4		5	3	3
CA-Low-mouse-No.5	113	4		3	4	3
CA-Low-mouse-No.6	90	4		4	3	4
CA-Low-mouse-No.7	92	4		3	4	3
CA-Low-mouse-No.8	95	3		3	4	2
CA-Low-mouse-No.9	103	5		4	4	2
CA-Low-mouse-No.10	114	3		4	4	4
CA-High-mouse-No.1	150	3		3	3	3
CA-High-mouse-No.2	128	3		5	5	3
CA-High-mouse-No.3	135	4		4	3	2
CA-High-mouse-No.4	146	3
CA-High-mouse-No.5	169	2
CA-High-mouse-No.6	187	2
CA-High-mouse-No.7	153	4
CA-High-mouse-No.8	144	3
CA-High-mouse-No.9	165	3
CA-High-mouse-No.10	146	2

## Sheet: PTZ kindling seizure model
Seizure score of each mouse in PTZ kindling seizure model
PTZ kindling seizure model	Day 0	Day 1	Day 2	Day 3	Day 4	Day 5	Day 6	Day 7	Day 8	Day 9
Control-mouse-No.1	0	0	0	0	0	2	3	3	3	4
Control-mouse-No.2	0	0	0	0	1	2	3	3	4	4
Control-mouse-No.3	0	0	0	0	0	1	2	3	4	5
Control-mouse-No.4	0	0	0	0	0	1	2	3	3	4
Control-mouse-No.5	0	0	0	0	0	1	2	3	3	4
Control-mouse-No.6	0	0	0	0	0	1	2	2	3	4
Control-mouse-No.7	0	0	0	0	1	1	2	2	2	4
Control-mouse-No.8	0	0	0	0	0	1	2	2	3	4
Control-mouse-No.9	0	0	0	0	0	1	2	3	3	4
Control-mouse-No.10	0	0	0	0	0	1	2	2	3	4
CA-Low-mouse-No.1	0	0	0	0	1	0	1	2	3	4
CA-Low-mouse-No.2	0	0	0	0	0	1	2	2	3	4
CA-Low-mouse-No.3	0	0	0	0	0	1	2	2	2	3
CA-Low-mouse-No.4	0	0	0	0	1	1	2	2	3	4
CA-Low-mouse-No.5	0	0	0	0	0	2	2	2	3	5
CA-Low-mouse-No.6	0	0	0	0	0	1	2	2	3	3
CA-Low-mouse-No.7	0	0	0	0	0	1	2	2	3	4
CA-Low-mouse-No.8	0	0	0	0	0	1	1	2	3	3
CA-Low-mouse-No.9	0	0	0	0	0	2	2	3	3	4
CA-Low-mouse-No.10	0	0	0	0	0	1	1	2	3	4
CA-High-mouse-No.1	0	0	0	0	0	0	1	2	2	4
CA-High-mouse-No.2	0	0	0	0	0	0	1	2	2	4
CA-High-mouse-No.3	0	0	0	0	0	1	1	3	2	4
CA-High-mouse-No.4	0	0	0	0	0	0	1	2	2	4
CA-High-mouse-No.5	0	0	0	0	0	1	1	3	3	3
CA-High-mouse-No.6	0	0	0	0	0	0	2	2	2	4
CA-High-mouse-No.7	0	0	0	0	0	1	2	2	2	3
CA-High-mouse-No.8	0	0	0	0	0	0	2	3	2	3
CA-High-mouse-No.9	0	0	0	0	0	1	2	2	3	3
CA-High-mouse-No.10	0	0	0	0	0	1	2	2	3	3
	A summary of seizure score in PTZ kindling seizure model
	Control
	0	0	0	0	0	0	0	0	0	0
	0	0	0	0	0	0	0	0	0	0
	0	0	0	0	0	0	0	0	0	0
	0	0	0	0	0	0	0	0	0	0
	0	1	0	0	0	0	1	0	0	0
	2	2	1	1	1	1	1	1	1	1
	3	3	2	2	2	2	2	2	2	2
	3	3	3	3	3	2	2	2	3	2
	3	4	4	3	3	3	2	3	3	3
	4	4	5	4	4	4	4	4	4	4
	CA-Low
	0	0	0	0	0	0	0	0	0	0
	0	0	0	0	0	0	0	0	0	0
	0	0	0	0	0	0	0	0	0	0
	0	0	0	0	0	0	0	0	0	0
	1	0	0	1	0	0	0	0	0	0
	0	1	1	1	2	1	1	1	2	1
	1	2	2	2	2	2	2	1	2	1
	2	2	2	2	2	2	2	2	3	2
	3	3	2	3	3	3	3	3	3	3
	4	4	3	4	5	3	4	3	4	4
	CA-High
	0	0	0	0	0	0	0	0	0	0
	0	0	0	0	0	0	0	0	0	0
	0	0	0	0	0	0	0	0	0	0
	0	0	0	0	0	0	0	0	0	0
	0	0	0	0	0	0	0	0	0	0
	0	0	1	0	1	0	1	0	1	1
	1	1	1	1	1	2	2	2	2	2
	2	2	3	2	3	2	2	3	2	2
	2	2	2	2	3	2	2	2	3	3
	4	4	4	4	3	4	3	3	3	3
