# Supplementary material for: Activity-based chemical proteomics reveals caffeic acid ameliorates pentylenetetrazol-induced seizures by covalently targeting aconitate decarboxylase 1
Source: Cell Commun Signal. 2025 Feb 3;23:62. doi: 10.1186/s12964-024-01739-y (PMC11792687; doi:10.1186/s12964-024-01739-y)
Supplement: Supplementary file 3 — Supplementary Material 3 [file 12964_2024_1739_MOESM3_ESM.xlsx]

## Sheet: Sheet 1
Checked	Protein.FDR.Confidence..Combined	Master	Accession	Description	Found.in.Sample...S22..F22..Light..Sample..1	Found.in.Sample...S23..F23..Light..Sample..2	Found.in.Sample...S24..F24..Light..Sample..3	Found.in.Sample...S67..F22..Medium..Sample..1	Found.in.Sample...S69..F23..Medium..Sample..2	Found.in.Sample...S71..F24..Medium..Sample..3	Found.in.Sample...S68..F22..Heavy..Sample..1	Found.in.Sample...S70..F23..Heavy..Sample..2	Found.in.Sample...S72..F24..Heavy..Sample..3	Modifications	Exp..q.value..Combined	Sum.PEP.Score	Coverage....	X..Peptides	X..PSMs	X..Unique.Peptides	X..AAs	MW..kDa.	calc..pI	Score.Sequest.HT..Sequest.HT	X..Peptides..by.Search.Engine...Sequest.HT	X..Protein.Pathway.Groups	X..Razor.Peptides	Abundance.Ratio...Light.....Medium.	Abundance.Ratio...Medium.....Heavy.	Abundance.Ratio.Adj..P.Value...Light.....Medium.	Abundance.Ratio.Adj..P.Value...Medium.....Heavy.	Abundance.Ratio.Variability.......Light.....Medium.	Abundance.Ratio.Variability.......Medium.....Heavy.	Abundances..Grouped...Light	Abundances..Grouped...Medium	Abundances..Grouped...Heavy	Abundances..Grouped..CV......Light	Abundances..Grouped..CV......Medium	Abundances..Grouped..CV......Heavy	Abundances..Scaled...F22..Light..Sample..1	Abundances..Scaled...F23..Light..Sample..2	Abundances..Scaled...F24..Light..Sample..3	Abundances..Scaled...F22..Medium..Sample..1	Abundances..Scaled...F23..Medium..Sample..2	Abundances..Scaled...F24..Medium..Sample..3	Abundances..Scaled...F22..Heavy..Sample..1	Abundances..Scaled...F23..Heavy..Sample..2	Abundances..Scaled...F24..Heavy..Sample..3	Abundance..F22..Light..Sample..1
FALSE	High	Master Protein	O88693	Ceramide glucosyltransferase OS=Mus musculus OX=10090 GN=Ugcg PE=1 SV=1	High	Not Found	Not Found	Peak Found	Not Found	Not Found	Peak Found	Peak Found	Peak Found	Dimethyl [K80]	0.001	2.802	5	1	1	1	394	44.8	7.8	3.06	1	#NUM!	0.334999	0.01	0.01	1.63681e-17	2.68558e-17	0.0393542	0.00759806	17.5441	85.5	214.5	0.504487	0.652283	70.57	30.7577	21.0992	34.4935	82.2	13.7762	20.4065	489.4	206.3	122.1	16031.3
FALSE	High	Master Protein	Q149F1	RNA pseudouridylate synthase domain-containing protein 2 OS=Mus musculus OX=10090 GN=Rpusd2 PE=1 SV=2	High	High	High	Peak Found	Not Found	Peak Found	Peak Found	Peak Found	Peak Found	Dimethyl [K167; K476; K493]	1.16236e-05	15.861	8	3	8	3	553	61.5	6.77	26.42	3	#NUM!	0.404075	100	0.404	1.63681e-17	0.460877	0.260886	87.3	71	84.8	144.3	11.5	50.72	12.39	68.8	77.3	86.6	63.4	17.8623	134.3	157.1	175.6	136.8	715597
FALSE	High	Master Protein	Q03265	ATP synthase subunit alpha, mitochondrial OS=Mus musculus OX=10090 GN=Atp5f1a PE=1 SV=1	High	High	High	Peak Found	Peak Found	Not Found	Peak Found	Peak Found	Peak Found	Dimethyl [K123; K161; K230; K316; K506; K531]	5.43624e-05	48.571	20	6	33	6	553	59.7	9.19	104	6	#NUM!	0.403234	100	0.157	1.63681e-17	0.0090431	0.101379	103.64	177.5	3.3	119.2	6.62	140.51	6.06	169.4	175.2	153.9	0.2	56	15.5088	108.9	122.6	113.7	5.15308e+07
FALSE	High	Master Protein	P84099	60S ribosomal protein L19 OS=Mus musculus OX=10090 GN=Rpl19 PE=1 SV=1	High	High	High	Not Found	Not Found	Peak Found	Peak Found	Peak Found	Peak Found	Dimethyl [K43]	8.87612e-06	9.088	11	1	4	1	196	23.5	11.47	13.92	1	#NUM!	0.588249	100	0.01	1.63681e-17	2.68558e-17	0.0272786	0.0106252	41.5	41.7	216.8	19.48	1.57253	6.55	46.1	62.8	45	14.0151	17.1297	46.2	215.7	240.5	243.6	700463
FALSE	High	Master Protein	O88487	Cytoplasmic dynein 1 intermediate chain 2 OS=Mus musculus OX=10090 GN=Dync1i2 PE=1 SV=1	High	High	High	Not Found	Peak Found	Not Found	Peak Found	Not Found	Peak Found	Dimethyl [K111; K156; K165; K316; K401]	2.93188e-05	31.305	15	4	16	4	612	68.4	5.29	55.94	4	#NUM!	0.356897	100	0.01	1.63681e-17	2.68558e-17	0.0462593	0.00963038	119.9	65	115.1	7.87	0.804759	23.18	155.7	161.6	180.7	19.912	87.6	19.7235	182.9	28.5733	131.4	1.85973e+06
FALSE	High	Master Protein	P97823	Acyl-protein thioesterase 1 OS=Mus musculus OX=10090 GN=Lypla1 PE=1 SV=1	High	High	High	Not Found	Not Found	Peak Found	Peak Found	Peak Found	Peak Found	Dimethyl [K45]	1.64482e-05	10.228	11	1	3	1	230	24.7	6.62	14.01	1	#NUM!	0.550926	100	0.01	1.63681e-17	2.68558e-17	0.0602206	0.00164038	107.8	90	102.2	14.06	0.519157	25.66	117.7	151.4	122	28.4283	11.9857	101.9	115.5	175.9	115.7	266933
FALSE	High	Master Protein	O08586	Phosphatidylinositol 3,4,5-trisphosphate 3-phosphatase and dual-specificity protein phosphatase PTEN OS=Mus musculus OX=10090 GN=Pten PE=1 SV=1	High	High	High	Peak Found	Peak Found	Peak Found	Not Found	Not Found	Peak Found	Dimethyl [K254; K322]	1.61767e-05	5.417	6	2	4	2	403	47.1	6.37	11.1	2	#NUM!	0.700579	0.01	100	1.63681e-17	2.68558e-17	0.68998	0.00214197	79.9	195.8	24.4	30.28	21.29	1.14473	79.6	122.9	26.3269	242.4	168.4	256.5	21.6221	22.7006	30.2	229892
FALSE	High	Master Protein	P46414	Cyclin-dependent kinase inhibitor 1B OS=Mus musculus OX=10090 GN=Cdkn1b PE=1 SV=2	High	High	High	Peak Found	Not Found	Not Found	Peak Found	Not Found	Peak Found	Dimethyl [K189]	4.90964e-05	4.02	12	1	3	1	197	22.2	7.02	9.47	1	#NUM!	0.444265	100	0.072	1.63681e-17	0.00175326	0.0476816	524.59	47.8	91.7	160.5	8.18	1.96076	13.19	67.8	78	78.7	149.7	18.4518	29.3428	287.5	19.4243	238.4	88854.9
FALSE	High	Master Protein	Q9EQU5	Protein SET OS=Mus musculus OX=10090 GN=Set PE=1 SV=1	High	High	High	Not Found	Peak Found	Not Found	Not Found	Peak Found	Peak Found	Dimethyl [K67; K149]	1.36249e-05	13.011	16	2	6	2	289	33.4	4.32	23.01	2	#NUM!	0.395557	100	0.127	1.63681e-17	0.0215903	0.0723145	938.5	71	23.9	205	8.85	0.538332	3.64	97.7	94.2	111.1	17.4939	32.9	29.3751	28.5212	274.8	289.3	1.106e+06
FALSE	High	Master Protein	Q9CZW5	Mitochondrial import receptor subunit TOM70 OS=Mus musculus OX=10090 GN=Tomm70 PE=1 SV=2	High	High	High	Not Found	Peak Found	Not Found	Peak Found	Peak Found	Peak Found	Dimethyl [K151; K171; K278; K473; K519; K527; K539; K573]	2.28033e-05	23.455	16	8	21	8	611	67.5	7.53	46.97	8	#NUM!	0.540832	100	0.01	1.63681e-17	2.68558e-17	0.0239299	0.00639682	225.6	15.2	59.2	2.2	0.81492	10.67	241.6	231.4	235.2	8.57589	15.9	17.0215	61.7	62.8	51.5	1.15068e+07
FALSE	High	Master Protein	P43276	Histone H1.5 OS=Mus musculus OX=10090 GN=H1-5 PE=1 SV=2	High	High	Not Found	Peak Found	Peak Found	Not Found	Peak Found	Not Found	Not Found	Dimethyl [K75]	4.28021e-06	4.3	5	1	2	1	223	22.6	10.92	5.55	1	#NUM!	0.298554	0.01	9.585	1.63681e-17	0.0045217	0.0844588	766.31	47.3706	157.1	142.9	0.837483	25.08	1.64975	20.0935	17.6422	16.2379	255.7	365.9	21.891	278.3	18.622	53.7934	18834.9
FALSE	High	Master Protein	Q9CR51	V-type proton ATPase subunit G 1 OS=Mus musculus OX=10090 GN=Atp6v1g1 PE=1 SV=3	High	High	Peak Found	Peak Found	Not Found	Not Found	Peak Found	Not Found	Not Found	Dimethyl [K53; K75]	1.30715e-05	4.643	28	2	3	2	118	13.7	7.97	2.52	2	#NUM!	0.352803	100	0.336	1.63681e-17	0.291141	0.137676	0.00691756	38	65.9	196.1	5.34	2.86257	1.47283	90.6	87.5	97.1	157.1	7.82027	43.089	467.6	17.6616	16.5175	1.10181e+06
FALSE	High	Master Protein	Q8CD92	Tetratricopeptide repeat protein 27 OS=Mus musculus OX=10090 GN=Ttc27 PE=1 SV=2	High	High	High	Not Found	Not Found	Peak Found	Peak Found	Peak Found	Peak Found	Dimethyl [K277; K317; K331; K360; K384; K499; K521]	1.26661e-05	35.282	15	7	22	7	847	96.4	5.77	66.35	7	#NUM!	0.496963	100	0.01	1.63681e-17	2.68558e-17	0.0772742	0.0024292	216.7	45.7	37.6	2.36	0.675744	40.74	231.1	241.6	239.9	14.9873	13.8067	50.6	41.6	65.9	29.4	4.65719e+06
FALSE	High	Master Protein	P43247	DNA mismatch repair protein Msh2 OS=Mus musculus OX=10090 GN=Msh2 PE=1 SV=1	High	High	High	Not Found	Not Found	Peak Found	Peak Found	Not Found	Peak Found	Dimethyl [K82; K197; K212; K546; K565; K579; K871; K890]	1.21932e-05	36.781	13	8	21	8	935	104.1	5.96	58.94	8	#NUM!	0.2892	100	0.119	1.63681e-17	0.0188438	0.110724	875.48	183.7	48.1	68.2	4.56	0.570326	85.21	202	218.4	219.3	12.8517	8.63216	57.1	162.8	18.0372	40.4	5.8334e+06
FALSE	High	Master Protein	Q99KH8	Serine/threonine-protein kinase 24 OS=Mus musculus OX=10090 GN=Stk24 PE=1 SV=1	High	High	High	Not Found	Not Found	Peak Found	Not Found	Peak Found	Peak Found	Dimethyl [K26; K40; K159; K175; K233]	6.62764e-06	15.668	12	5	11	5	431	47.9	5.43	19.91	5	#NUM!	0.742771	100	0.052	1.63681e-17	0.00058512	0.107001	374.59	156.1	32.2	111.7	7.78	0.63037	6.66	213.4	184.6	190.2	19.5859	26.2413	39.2	53.9524	129.9	142.7	5.04686e+06
FALSE	High	Master Protein	Q6ZQM8	UDP-glucuronosyltransferase 1-7C OS=Mus musculus OX=10090 GN=Ugt1a7c PE=1 SV=1	High	High	High	Not Found	Not Found	Peak Found	Not Found	Peak Found	Peak Found	Dimethyl [K91; K99; K363]	1.65808e-05	14.919	7	3	7	3	531	59.7	8.35	19.04	3	#NUM!	0.498759	100	0.01	1.63681e-17	2.68558e-17	0.112147	0.00246836	145.4	74.1	80.5	4.08	0.696296	9.48	193.3	204.5	189.1	13.5065	13.8648	98.6	11.0748	114.4	100.1	3.56753e+06
FALSE	High	Master Protein	Q8BT60	Copine-3 OS=Mus musculus OX=10090 GN=Cpne3 PE=1 SV=2	High	High	High	High	High	Peak Found	Not Found	Not Found	Peak Found	Dimethyl [K85; K136; K167; K253; K523]	1.59943e-05	24.865	13	5	13	4	533	59.5	5.78	42.64	5	#NUM!	0.419472	100	6.262	1.63681e-17	0.0056678	0.0142448	0.000824417	21.1	240.5	38.4	13.63	0.791326	1.24932	55.7	59.9	45.7	16.0382	13.496	637	35.0189	28.7029	101.7	1.82895e+06
FALSE	High	Master Protein	P97310	DNA replication licensing factor MCM2 OS=Mus musculus OX=10090 GN=Mcm2 PE=1 SV=3	High	High	High	High	High	High	Peak Found	Peak Found	Peak Found	Dimethyl [K505; K529; K613; K721; K887]	2.58901e-05	30.576	12	6	19	6	904	102	5.72	58.05	6	#NUM!	0.429731	100	0.01	1.63681e-17	2.68558e-17	0.0841838	0.0112776	113.3	111.4	75.3	12.38	0.681323	18.49	175.8	138.8	148.9	146.5	22.2973	16.1719	113.3	77.7	98.9	1.18339e+07
FALSE	High	Master Protein	B2RQC6	CAD protein OS=Mus musculus OX=10090 GN=Cad PE=1 SV=1	High	High	High	Peak Found	Not Found	Not Found	Peak Found	High	Peak Found	Dimethyl [K74; K165; K449; K592; K708; K739; K778; K867; K889; K901; K1177; K1262; K1309; K1323; K1450; K1657; K2036]	2.34168e-05	136.796	17	17	72	17	2225	243.1	6.43	227.8	17	#NUM!	0.762603	100	0.01	1.63681e-17	2.68558e-17	0.250473	0.00891691	239.2	8.3	52.5	4.72	3.02748	27.1	242.9	222.5	240.4	8.3	13.6028	11.649	81.3	52.8	51.8	22965206
FALSE	High	Master Protein	Q91YR1	Twinfilin-1 OS=Mus musculus OX=10090 GN=Twf1 PE=1 SV=2	High	High	High	Not Found	Peak Found	Not Found	Peak Found	Peak Found	Peak Found	Dimethyl [K126; K158; K171; K227; K242; K294]	3.91485e-05	30.061	26	6	18	6	350	40.1	6.67	40.58	6	#NUM!	0.552252	100	0.01	1.63681e-17	2.68558e-17	0.042959	0.00630785	172.3	79.4	48.3	6.65	1.06314	18.86	193.1	220.5	210.3	22.5388	97	21.7384	48.9	58.9	71.3	4.13283e+06
FALSE	High	Master Protein	Q6A4J8	Ubiquitin carboxyl-terminal hydrolase 7 OS=Mus musculus OX=10090 GN=Usp7 PE=1 SV=1	High	High	High	Not Found	Peak Found	Not Found	Not Found	Peak Found	Not Found	Dimethyl [K273; K278; K440; K549; K771; K785]	1.0119e-05	29.752	9	5	11	5	1103	128.4	5.5	27.84	5	#NUM!	0.364932	100	1.285	1.63681e-17	0.850425	0.13323	0.00537917	165.1	75.8	59	17.53	0.483102	1.55848	286.3	224.2	206.5	14.4404	103	18.9643	32.0383	80.1	20.3818	7.04611e+06
FALSE	High	Master Protein	Q60875	Rho guanine nucleotide exchange factor 2 OS=Mus musculus OX=10090 GN=Arhgef2 PE=1 SV=4	High	High	High	Not Found	Not Found	Peak Found	Peak Found	Peak Found	Peak Found	Dimethyl [K80; K439; K611; K626]	6.3105e-06	22.965	6	4	15	4	985	111.9	7.25	33.24	4	#NUM!	0.673088	100	0.01	1.63681e-17	2.68558e-17	0.0950857	0.00341037	135.1	66.1	98.8	12.52	1.35509	18.22	177.5	149.3	140.1	20.9198	17.2024	73.1	109.2	105.6	145.2	4.37968e+06
FALSE	High	Master Protein	Q8R1Q8	Cytoplasmic dynein 1 light intermediate chain 1 OS=Mus musculus OX=10090 GN=Dync1li1 PE=1 SV=1	High	High	High	Not Found	Not Found	Peak Found	Peak Found	Peak Found	Peak Found	Dimethyl [K80; K331; K344; K355; K360]	1.62659e-05	21.089	10	4	12	4	523	56.6	6.42	38.19	4	#NUM!	0.408323	100	0.01	1.63681e-17	2.68558e-17	0.0784338	0.0084104	204.2	31.5	64.3	34.07	1.40992	7.97	298.2	212.8	148.8	8.1883	15.7833	32.8	75.4	66.9	65	6.42138e+06
FALSE	High	Master Protein	A2A5R2	Brefeldin A-inhibited guanine nucleotide-exchange protein 2 OS=Mus musculus OX=10090 GN=Arfgef2 PE=1 SV=1	High	High	High	Peak Found	Not Found	Not Found	Peak Found	Peak Found	Peak Found	Dimethyl [K79; K262; K309; K390; K832; K833; K1188; K1486; K1633]	5.22791e-06	42.301	7	10	28	7	1792	202.1	6.55	76.96	10	#NUM!	3	100	0.01	1.63681e-17	2.68558e-17	0.0323117	0.0172211	91.5	19	189.6	7.9	1.92573	15.06	96.9	105.3	89.9	20.1	28.002	23.2336	222.6	164.2	200.9	2.53474e+06
FALSE	High	Master Protein	Q6IFX2	Keratin, type I cytoskeletal 42 OS=Mus musculus OX=10090 GN=Krt42 PE=1 SV=1	High	High	High	Not Found	Peak Found	Not Found	Peak Found	Peak Found	Not Found	Dimethyl [K125; K146; K288]	5.04711e-06	15.165	7	3	27	2	452	50.1	5.16	61.88	3	#NUM!	0.578877	100	0.084	1.63681e-17	0.00441559	0.0104001	613.65	215.6	32.2	52.3	5.12	0.67495	19.12	259.6	247.9	234.3	19.6645	37	22.8732	68.8	52.4	41.0773	1.09961e+07
FALSE	High	Master Protein	P36536	GTP-binding protein SAR1a OS=Mus musculus OX=10090 GN=Sar1a PE=1 SV=1	High	High	High	Not Found	Not Found	Peak Found	Peak Found	High	High	Dimethyl [K38; K135]	8.80491e-06	28.118	17	2	12	2	198	22.4	6.93	41.17	2	#NUM!	0.354952	100	0.01	1.63681e-17	2.68558e-17	0.0297099	0.00651067	110.1	53.8	136.1	15.21	3.27172	20.04	103.3	122.4	140.4	23.2901	17.5828	59.8	130.4	151.2	192.6	5.82525e+06
FALSE	High	Master Protein	Q3U5Q7	UMP-CMP kinase 2, mitochondrial OS=Mus musculus OX=10090 GN=Cmpk2 PE=1 SV=2	High	High	High	Not Found	Not Found	Peak Found	Not Found	Peak Found	Peak Found	Dimethyl [K265; K277; K293; K395; K409]	9.78431e-06	30.132	15	6	17	6	447	50	7.27	47.43	6	#NUM!	0.539398	100	0.036	1.63681e-17	3.89482e-05	0.589513	244.69	186.7	11.1	102.3	7.79	2.32958	23.81	214.8	233.6	200	15.9236	10.9964	12.7	34.3404	139.5	99.3	8.83812e+06
FALSE	High	Master Protein	Q8R2Y8	Peptidyl-tRNA hydrolase 2, mitochondrial OS=Mus musculus OX=10090 GN=Ptrh2 PE=1 SV=1	High	High	High	Not Found	Peak Found	Not Found	Peak Found	High	Peak Found	Dimethyl [K136]	9.61417e-06	8.552	8	1	7	1	181	19.5	7.42	25.01	1	#NUM!	0.392515	100	0.01	1.63681e-17	2.68558e-17	0.121274	0.00473668	76.3	47.2	176.5	3.38	1.56731	9.4	84.4	90.2	86.2	33.9709	53.4	23.6027	199.5	211.1	175.1	1.34958e+06
FALSE	High	Master Protein	Q6ZQK5	Arf-GAP with coiled-coil, ANK repeat and PH domain-containing protein 2 OS=Mus musculus OX=10090 GN=Acap2 PE=1 SV=2	High	High	High	Not Found	Peak Found	Not Found	Peak Found	Peak Found	Peak Found	Dimethyl [K233; K319; K367; K465]	9.36409e-06	17.975	8	4	8	4	770	87.2	6.68	21.99	4	#NUM!	0.589602	100	0.01	1.63681e-17	2.68558e-17	0.0484955	0.0072371	191.5	12.5	96	3.39	1.22065	31.54	205.2	215.2	201.6	14.8915	13.4	15.7148	102.9	105.6	56.1	4.24595e+06
FALSE	High	Master Protein	P35282	Ras-related protein Rab-21 OS=Mus musculus OX=10090 GN=Rab21 PE=1 SV=4	High	High	High	Peak Found	Not Found	Not Found	Peak Found	High	Peak Found	Dimethyl [K30; K155; K176]	6.11795e-06	19.693	18	3	12	3	222	24.1	7.94	32.15	3	#NUM!	0.663699	100	0.076	1.63681e-17	0.000750263	0.167782	550.03	126.2	57.3	116.5	3.99	1.35463	20.85	160	172	171	77.6	26.1753	8.44098	136.1	15.9327	183.2	4.86679e+06
FALSE	High	Master Protein	Q8K4P0	pre-mRNA 3' end processing protein WDR33 OS=Mus musculus OX=10090 GN=Wdr33 PE=1 SV=1	High	High	High	Not Found	Peak Found	Not Found	Peak Found	Peak Found	Peak Found	Dimethyl [K216]	6.93739e-05	5.701	1	1	3	1	1330	145.2	9.13	9.9	1	#NUM!	0.543148	100	0.01	1.63681e-17	2.68558e-17	0.0097782	0.00473787	9.6	18.7	271.7	22.38	0.982859	8.96	13.2	8.5	10.1	25.1426	19.6	17.3265	307.5	256.9	284.3	538918
FALSE	High	Master Protein	Q6ZQ08	CCR4-NOT transcription complex subunit 1 OS=Mus musculus OX=10090 GN=Cnot1 PE=1 SV=2	High	High	High	Not Found	Not Found	Peak Found	Not Found	Not Found	Peak Found	Dimethyl [K208; K355; K470; K478; K568; K822; K1028; K1055; K1062; K1063; K1156; K1192; K1207; K1217; K1297; K1303; K1319; K1613; K2184]	1.78788e-05	62.833	9	15	35	15	2375	266.6	7.11	87.78	15	#NUM!	0.328389	100	0.293	1.63681e-17	0.270465	0.230044	0.0217018	170.6	29.3	100.1	10.55	1.53415	1.13644	228.7	226.1	271.6	14.93	14.5425	39.3	19.9383	38.0289	134.2	4.28548e+06
FALSE	High	Master Protein	Q6PDI5	Proteasome adapter and scaffold protein ECM29 OS=Mus musculus OX=10090 GN=Ecpas PE=1 SV=3	High	High	High	Peak Found	Not Found	Not Found	Not Found	Not Found	Peak Found	Dimethyl [K108; K160; K162; K239; K296; K308; K874; K887; K1002; K1051; K1079; K1256; K1331; K1551; K1617; K1639; K1658; K1773; K1791]	0.000161647	105.429	15	18	52	18	1840	203.6	7.06	161.3	18	#NUM!	0.361821	100	1	1.63681e-17	0.978775	0.115885	7412.26	256	20.1	23.9	4.44	1.00086	0.371993	296.6	271.4	283.4	22.2	29.4354	21.487	11.5139	23.381	26.4	1.50545e+07
FALSE	High	Master Protein	P24860	G2/mitotic-specific cyclin-B1 OS=Mus musculus OX=10090 GN=Ccnb1 PE=1 SV=3	High	High	High	Peak Found	Not Found	Peak Found	Not Found	Peak Found	Not Found	Dimethyl [K111; K187; K321; K425]	1.03468e-05	16.612	17	4	6	4	430	48	7.43	14.53	4	#NUM!	0.206245	100	100	1.63681e-17	2.68558e-17	0.125206	0.00508011	14.1	122	164	35.89	1.15	1.79388	48.7	27.1	27.5	240.2	24.8044	236.3	18.9955	320.3	14.2067	782603
FALSE	High	Master Protein	P61255	60S ribosomal protein L26 OS=Mus musculus OX=10090 GN=Rpl26 PE=1 SV=1	High	High	High	High	High	High	High	High	High	Dimethyl [K13]	2.70049e-05	11.812	8	1	11	1	145	17.2	10.55	23.44	1	#NUM!	0.280838	0.01	0.01	1.63681e-17	2.68558e-17	0.0840477	0.032703	19.1866	15.8	284.2	0.499492	0.82043	3.86	24.3102	11.6518	27.3011	24.9357	24.4074	16.4	305.8	294.7	283	14189.7
FALSE	High	Master Protein	P28271	Cytoplasmic aconitate hydratase OS=Mus musculus OX=10090 GN=Aco1 PE=1 SV=3	High	High	High	Not Found	Peak Found	Not Found	Peak Found	Peak Found	Not Found	Dimethyl [K19; K396; K632; K639]	3.16623e-05	11.839	5	4	13	4	889	98.1	7.5	28.15	4	#NUM!	0.536787	100	0.207	1.63681e-17	0.032695	0.053097	1533.76	34.2	220.1	45.7	6.68	1.12646	16.11	81.8	72.5	73.7	21.9772	474.1	26.3001	87.7	110.2	23.6602	2.17665e+06
FALSE	High	Master Protein	O09106	Histone deacetylase 1 OS=Mus musculus OX=10090 GN=Hdac1 PE=1 SV=1	High	High	High	Peak Found	Not Found	Peak Found	Not Found	Not Found	Not Found	Dimethyl [K143; K218; K242; K247; K432]	3.46624e-06	17.969	17	4	11	3	482	55	5.48	25.36	4	#NUM!	1	100	0.01	1.63681e-17	2.68558e-17	0.0185105	0.0061875	144.4	53.9	101.7	7.94	48.21	29.28	152.2	158.2	176.9	41.4	13.0046	84.2	63.3	111.3	112.4	6.41596e+06
FALSE	High	Master Protein	P36552	Oxygen-dependent coproporphyrinogen-III oxidase, mitochondrial OS=Mus musculus OX=10090 GN=Cpox PE=1 SV=2	High	High	High	Not Found	Peak Found	Not Found	Not Found	Peak Found	Peak Found	Dimethyl [K191; K439]	1.7576e-05	10.309	7	2	6	2	443	49.7	8.53	19.3	2	#NUM!	0.808713	100	0.088	1.63681e-17	0.00344297	0.093529	646.46	108.3	83.2	108.5	12.75	0.534544	2.43	141	153.4	180.4	9.65535	117.9	35.3203	12.4885	151	156.3	734424
FALSE	High	Master Protein	Q8R3C6	Probable RNA-binding protein 19 OS=Mus musculus OX=10090 GN=Rbm19 PE=1 SV=1	High	High	High	Peak Found	Not Found	Not Found	Peak Found	Not Found	Peak Found	Dimethyl [K438]	2.9443e-05	5.669	2	1	3	1	952	106	6.57	10.2	1	#NUM!	0.558983	100	0.096	1.63681e-17	0.00565345	0.102056	702.92	110.3	88.4	101.3	5.01	1.2529	7.3	155	157.9	170.2	126.5	12.6114	20.1828	137.7	17.134	152.7	309517
FALSE	High	Master Protein	O88441	Metaxin-2 OS=Mus musculus OX=10090 GN=Mtx2 PE=1 SV=1	High	High	High	Not Found	Not Found	Peak Found	Not Found	Not Found	Peak Found	Dimethyl [K108]	1.01537e-05	4.016	5	1	3	1	263	29.7	5.63	5.21	1	#NUM!	0.433187	100	0.116	1.63681e-17	0.011129	0.207365	0.00415659	18.1	29.2	252.6	15.01	0.928583	0.700913	42.1	48.4	56.8	18.5533	17.4357	78	31.5476	24.4868	674.5	323949
FALSE	High	Master Protein	Q9CXW3	Calcyclin-binding protein OS=Mus musculus OX=10090 GN=Cacybp PE=1 SV=1	High	High	High	Not Found	Not Found	Peak Found	Peak Found	Peak Found	Peak Found	Dimethyl [K86; K172; K179; K197]	5.15512e-06	14.512	20	3	9	3	229	26.5	7.87	29.52	3	#NUM!	0.521645	100	0.01	1.63681e-17	2.68558e-17	0.0478165	0.0816515	34.2	158.4	107.3	11.45	1.16726	20.26	46.6	53.9	58.7	5.15956	22.5879	249.2	168.8	194.4	128.5	1.733e+06
FALSE	High	Master Protein	Q9D9V3	Ethylmalonyl-CoA decarboxylase OS=Mus musculus OX=10090 GN=Echdc1 PE=1 SV=2	High	High	High	Not Found	Not Found	Peak Found	Peak Found	Peak Found	Peak Found	Dimethyl [K74; K89; K136; K266]	5.02728e-05	25.112	22	4	10	4	322	35.4	7.01	30.09	4	#NUM!	0.491482	100	0.01	1.63681e-17	2.68558e-17	0.0779012	0.0127823	87.7	87.6	124.7	24.39	1.56059	32.14	80.4	131.9	104.7	14.4113	10.4822	104.6	148.8	114.4	215.2	800843
FALSE	Medium	Master Protein	O70439	Syntaxin-7 OS=Mus musculus OX=10090 GN=Stx7 PE=1 SV=3	High	Peak Found	High	Not Found	Not Found	Peak Found	Not Found	Peak Found	Peak Found	Dimethyl [K87]	0.011	1.86	6	1	2	1	261	29.8	5.78	5.09	1	#NUM!	0.479602	100	0.065	1.63681e-17	0.00153747	0.0848126	468.24	28.5	85.9	185.5	4.5	1.83203	14.24	45.5	47.1	49.7	10.7504	18.8077	141.9	28.1474	276.9	338.9	243964
FALSE	High	Master Protein	Q8R349	Cell division cycle protein 16 homolog OS=Mus musculus OX=10090 GN=Cdc16 PE=1 SV=1	High	High	High	Peak Found	Not Found	Not Found	Peak Found	Not Found	Peak Found	Dimethyl [K154; K182; K192; K280; K290; K572; K588]	2.43507e-05	24.636	18	7	13	7	620	71.4	5.76	34.96	7	#NUM!	0.197184	100	0.01	1.63681e-17	2.68558e-17	0.121651	0.00281755	145.7	54.1	100.2	10.34	1.70457	6.44	215.4	178.4	184.3	68.4	27.4155	19.5502	132.5	24.6466	121	2.90295e+06
FALSE	High	Master Protein	Q9ESV0	ATP-dependent RNA helicase DDX24 OS=Mus musculus OX=10090 GN=Ddx24 PE=1 SV=2	High	High	High	Not Found	Peak Found	Not Found	Peak Found	Not Found	Peak Found	Dimethyl [K94; K121; K138; K381; K567]	4.17891e-05	23.778	10	5	15	5	857	96.4	9.36	38.78	5	#NUM!	0.887724	100	0.01	1.63681e-17	2.68558e-17	0.0993626	0.0071047	171.9	37.9	90.2	7.88	1.24994	13.7	216.4	189.2	218.7	20.7194	47.7	16.4709	103	27.062	125	1.50056e+06
FALSE	High	Master Protein	Q8BJ37	Tyrosyl-DNA phosphodiesterase 1 OS=Mus musculus OX=10090 GN=Tdp1 PE=1 SV=2	High	High	High	Peak Found	Peak Found	Peak Found	Peak Found	Peak Found	Peak Found	Dimethyl [K597]	1.64764e-05	4.084	2	1	3	1	609	68.6	7.81	2.37	1	#NUM!	0.432088	0.01	0.785	1.63681e-17	0.910855	0.0605701	0.32	56.4	103.5	140.2	0.846222	11.39	12.35	63.7	14.0798	40.6784	116.9	124.7	99.4	148.9	158.4	188	121208
FALSE	High	Master Protein	P16045	Galectin-1 OS=Mus musculus OX=10090 GN=Lgals1 PE=1 SV=3	High	High	High	Not Found	Not Found	Peak Found	Not Found	Peak Found	High	Dimethyl [K37; K64; K128]	4.83025e-05	19.786	41	3	17	3	135	14.9	5.49	54.03	3	#NUM!	0.247755	100	0.085	1.63681e-17	0.000304906	0.0725398	622.73	80.2	92.6	127.1	13.53	0.770482	0.53	131.8	101.2	125.3	8.81594	20.0509	144.6	30.2947	197.8	199.3	4.7889e+06
FALSE	High	Master Protein	Q99N85	28S ribosomal protein S18a, mitochondrial OS=Mus musculus OX=10090 GN=Mrps18a PE=2 SV=1	High	High	Peak Found	Peak Found	Not Found	Not Found	Peak Found	Not Found	Not Found	Dimethyl [K78]	0.001	2.846	10	1	2	1	196	22.3	10.18	4.73	1	#NUM!	0.390464	100	0.603	1.63681e-17	0.766564	0.282846	0.00415008	34.8	99.7	165.5	1.61	1.2184	1.8078	86.9	84.6	84.6	242.2	13.2987	20.5149	401.8	26.5004	21.5831	272708
FALSE	Medium	Master Protein	Q80V31	Centrosomal protein of 104 kDa OS=Mus musculus OX=10090 GN=Cep104 PE=1 SV=1	High	Peak Found	High	Not Found	Not Found	Peak Found	Peak Found	Peak Found	Peak Found		0.019	1.621	1	1	2	1	926	103.9	8.15	0.876028	1	#NUM!	0.396403	100	0.01	1.63681e-17	2.68558e-17	0.088155	0.00346549	70	57.8	172.2	25.82	2.41931	30.38	104.5	66.6	70.6	16.0327	20.0845	58.3	269.5	157	173.5	1131199
FALSE	High	Master Protein	Q8BMG7	Rab3 GTPase-activating protein non-catalytic subunit OS=Mus musculus OX=10090 GN=Rab3gap2 PE=1 SV=2	High	High	High	Not Found	Not Found	Peak Found	Not Found	Not Found	Peak Found	Dimethyl [K252; K293; K531; K544; K545; K719]	2.43605e-05	26.642	6	5	16	5	1366	152.4	6.23	50.25	5	#NUM!	0.501044	100	0.0010388	1.63681e-17	4.12116e-167	0.0276849	0.0283635	21.2	5.5	273.3	9.37	0.815881	1.23027	60.4	50.1	55.8	12.6881	15.6355	14.5	31.5744	34.0006	719.2	1.78822e+06
FALSE	High	Master Protein	O08739	AMP deaminase 3 OS=Mus musculus OX=10090 GN=Ampd3 PE=1 SV=2	High	High	High	Not Found	Peak Found	Not Found	Peak Found	Peak Found	Peak Found	Dimethyl [K52; K97; K297; K406; K501; K530; K720; K766]	3.92438e-06	32.559	14	8	17	8	766	88.6	7.33	50.16	8	#NUM!	0.33034	100	0.01	1.63681e-17	2.68558e-17	0.302776	0.0238312	127.7	2.5	169.8	6.15	0.925115	66.3	125.9	142.2	136.8	18.2682	2.7	25.6905	181.8	47.6	263	4.42436e+06
FALSE	High	Master Protein	Q9EPU4	Cleavage and polyadenylation specificity factor subunit 1 OS=Mus musculus OX=10090 GN=Cpsf1 PE=1 SV=1	High	High	High	Peak Found	Peak Found	Not Found	Peak Found	Peak Found	Peak Found	Dimethyl [K116; K414; K516; K832; K1116; K1227]	2.62587e-05	20.574	6	6	14	6	1441	160.7	6.39	35.39	6	#NUM!	0.583096	100	5.783	1.63681e-17	0.00846505	0.0293399	113.4	12.5	262.8	24.7	7.52	5.78	46.82	17.2	16.3	18.9	375.1	345.7	32.4029	64.9	33.9	28.1	2.15179e+06
FALSE	High	Master Protein	Q7TMY8	E3 ubiquitin-protein ligase HUWE1 OS=Mus musculus OX=10090 GN=Huwe1 PE=1 SV=5	High	High	High	Peak Found	Not Found	Peak Found	Peak Found	Peak Found	Peak Found	Dimethyl [K10; K25; K42; K245; K797; K839; K1508; K3571]	5.74168e-05	36.709	2	8	25	8	4377	482.3	5.22	71.42	8	#NUM!	0.286038	100	2.362	1.63681e-17	0.277324	0.0820226	6.32	78.3	159.7	62	1.5	23.66	28.76	91	91.6	93.7	157.7	11.9777	221.1	64.1	72.5	108.2	8.73583e+06
FALSE	High	Master Protein	P54822	Adenylosuccinate lyase OS=Mus musculus OX=10090 GN=Adsl PE=1 SV=2	High	High	High	Peak Found	Not Found	Not Found	Peak Found	Peak Found	Peak Found	Dimethyl [K82; K170; K218; K284; K295; K415]	4.1215e-05	43.159	19	6	24	6	484	54.8	7.27	76.97	6	#NUM!	0.406964	100	0.01	1.63681e-17	2.68558e-17	0.416693	0.00923343	169	75.4	55.6	2.1	1.62253	31.3	210.8	202.2	207.6	92.7	36.451	16.473	68.4	77.9	40.4	1.649e+07
FALSE	High	Master Protein	O55222	Integrin-linked protein kinase OS=Mus musculus OX=10090 GN=Ilk PE=1 SV=2	High	High	High	Peak Found	Not Found	Not Found	Peak Found	Not Found	Not Found	Dimethyl [K198; K363; K423; K448]	1.30478e-05	15.67	13	4	8	4	452	51.3	8.07	16.61	4	#NUM!	0.582488	100	1.814	1.63681e-17	0.630531	0.0800898	0.0194863	263.1	23.8	13.1	3.87	0.960679	1.32566	275.8	286.2	298	25.8	7.65843	18.0858	14.2	28.4496	27.1362	2.37992e+06
FALSE	High	Master Protein	Q7TSH6	SR-related and CTD-associated factor 4 OS=Mus musculus OX=10090 GN=Scaf4 PE=1 SV=1	High	High	High	Peak Found	Not Found	Not Found	Not Found	Peak Found	Peak Found	Dimethyl [K268]	9.65767e-06	4.598	2	1	4	1	1183	129	9.64	14.06	1	#NUM!	0.343171	100	0.01	1.63681e-17	2.68558e-17	0.0259419	0.00287937	18	179.3	102.7	17.42	2.63584	58.48	37.2	26.5	35.7	354.6	17.5376	18.083	24.6025	130.8	315.3	248129
FALSE	High	Master Protein	Q62086	Serum paraoxonase/arylesterase 2 OS=Mus musculus OX=10090 GN=Pon2 PE=1 SV=2	High	High	High	Peak Found	Not Found	Not Found	Peak Found	Peak Found	Peak Found	Dimethyl [K46; K156; K249; K348]	8.21035e-06	20.985	16	4	7	4	354	39.6	5.83	18.37	4	#NUM!	0.530867	100	0.01	1.63681e-17	2.68558e-17	0.0535394	0.00192284	74.9	89.9	135.2	10.17	2.45319	13.14	87.4	91.4	105.7	109.8	21.1702	32.4558	165.1	148.3	192.2	1.71407e+06
FALSE	High	Master Protein	Q8CIG8	Protein arginine N-methyltransferase 5 OS=Mus musculus OX=10090 GN=Prmt5 PE=1 SV=3	High	High	High	Peak Found	Not Found	Not Found	Peak Found	Not Found	High	Dimethyl [K51; K95; K240; K248; K302; K329; K343; K458; K479]	0.000156779	60.449	30	10	35	10	637	72.6	6.42	100.27	10	#NUM!	0.322746	100	0.542	1.63681e-17	0.686099	0.0612843	0.0216811	244.8	29.4	25.8	3.98	0.768029	1.6096	266.5	282	288	33.8	22.8221	17.9688	29.7	26.7157	56.6574	1.85543e+07
FALSE	High	Master Protein	Q9R190	Metastasis-associated protein MTA2 OS=Mus musculus OX=10090 GN=Mta2 PE=1 SV=1	High	High	High	Not Found	Not Found	Peak Found	Not Found	Not Found	Peak Found	Dimethyl [K138; K152; K173; K298; K522; K531; K533; K611]	1.7937e-05	25.329	16	6	17	5	668	75	9.67	38.54	6	#NUM!	1	100	1.011	1.63681e-17	0.978775	0.043588	0.0107584	208.8	45.8	45.4	5.57	1.26186	1.08058	265.7	273.2	245.1	8.57867	6.65429	58.3	33.2104	14.8338	57.7	8.77997e+06
FALSE	High	Master Protein	Q8CEC0	Nuclear pore complex protein Nup88 OS=Mus musculus OX=10090 GN=Nup88 PE=1 SV=1	High	High	High	Not Found	Not Found	Peak Found	Peak Found	Peak Found	Peak Found	Dimethyl [K144; K395; K447; K692]	1.50203e-05	18.993	8	4	11	4	753	84.9	6.27	26.84	4	#NUM!	0.779257	100	0.01	1.63681e-17	2.68558e-17	0.0685929	0.0152722	53.2	58	188.8	14.76	0.744144	39.66	62.8	50.1	48.2	23.3395	9.3497	54.6	332.5	177.8	173.9	2.33223e+06
FALSE	High	Master Protein	Q6A026	Sister chromatid cohesion protein PDS5 homolog A OS=Mus musculus OX=10090 GN=Pds5a PE=1 SV=3	High	High	High	Not Found	Peak Found	Not Found	Not Found	Peak Found	Peak Found	Dimethyl [K83; K358; K461; K583; K632; K804; K877; K1088; K1250; K1254]	5.35041e-05	44.364	11	9	20	8	1332	150.2	7.85	61.36	9	#NUM!	1	100	0.01	1.63681e-17	2.68558e-17	0.128902	0.024425	132.2	52	115.8	21.95	1.70881	24.4	222.2	167.6	146.2	14.1001	65.9	23.4473	17.7664	123.3	174.7	3.43569e+06
FALSE	High	Master Protein	Q9CWL8	Beta-catenin-like protein 1 OS=Mus musculus OX=10090 GN=Ctnnbl1 PE=1 SV=1	High	High	High	Peak Found	Not Found	Not Found	Peak Found	Peak Found	Peak Found	Dimethyl [K91; K372]	1.37578e-05	10.219	4	2	6	2	563	64.9	5.07	7.99	2	#NUM!	0.658506	100	0.01	1.63681e-17	2.68558e-17	0.143794	0.00290591	200.2	24.6	75.2	6.69	1.15808	19.69	198.1	224.3	221.5	27.2	33.319	25.8991	59.1	86.6	83.2	1.11338e+06
FALSE	High	Master Protein	Q9DC61	Mitochondrial-processing peptidase subunit alpha OS=Mus musculus OX=10090 GN=Pmpca PE=1 SV=1	High	High	High	Peak Found	Not Found	Not Found	Not Found	Not Found	Peak Found	Dimethyl [K82; K102; K113; K134; K298]	1.68807e-05	25.946	16	5	15	5	524	58.2	6.83	45.01	5	#NUM!	0.527878	100	1	1.63681e-17	0.979274	0.0374015	7412.26	220.8	31.5	47.8	7.51	0.912402	1.79552	252.5	291.3	262.1	37.4	11.1575	18.3774	21.5232	41.0454	56.7	4.82898e+06
FALSE	High	Master Protein	Q61550	Double-strand-break repair protein rad21 homolog OS=Mus musculus OX=10090 GN=Rad21 PE=1 SV=3	High	High	High	Peak Found	Not Found	Not Found	Not Found	Peak Found	Not Found	Dimethyl [K84; K232; K418; K608]	1.77428e-05	20.833	8	4	10	4	635	72	4.64	26.92	4	#NUM!	0.812063	100	1	1.63681e-17	0.978775	0.0526716	7412.26	95	49.7	155.3	16.33	1.52281	2.62536	166.3	214.4	160.8	86.9	11.2067	10.5859	36.7173	271.6	37.5791	1.07047e+06
FALSE	High	Master Protein	P68037	Ubiquitin-conjugating enzyme E2 L3 OS=Mus musculus OX=10090 GN=Ube2l3 PE=1 SV=1	High	High	High	Not Found	Not Found	Peak Found	Peak Found	Peak Found	High	Dimethyl [K48; K131]	4.14258e-05	16.931	38	2	6	2	154	17.9	8.51	22.62	2	#NUM!	0.340565	100	0.01	1.63681e-17	2.68558e-17	0.055862	0.0156049	78.4	97.2	124.4	43.23	1.28468	14.07	106.1	46.8	122	7.67132	22.3447	131.6	168.3	185.5	139.7	4.04586e+06
FALSE	High	Master Protein	P13439	Uridine 5'-monophosphate synthase OS=Mus musculus OX=10090 GN=Umps PE=1 SV=3	High	High	High	Not Found	Not Found	Peak Found	Peak Found	Peak Found	Peak Found	Dimethyl [K141; K160; K323; K352]	8.16284e-05	31.894	19	5	17	5	481	52.3	6.61	52.37	5	#NUM!	0.610856	100	0.01	1.63681e-17	2.68558e-17	0.0809776	0.00766545	212.1	26.9	61	4.93	1.09041	14.94	210.8	223.9	232.6	9.28753	18.5474	28.4	60.3	79.6	64.4	1.18679e+07
FALSE	High	Master Protein	Q99JX7	Nuclear RNA export factor 1 OS=Mus musculus OX=10090 GN=Nxf1 PE=1 SV=3	High	High	High	Not Found	Peak Found	Not Found	Peak Found	Peak Found	Peak Found	Dimethyl [K229; K303; K436]	1.82887e-05	5.643	5	3	8	3	618	70.3	8.73	13	3	#NUM!	0.156148	100	0.01	1.63681e-17	2.68558e-17	0.187723	0.00979888	36.5	161.1	102.4	8.85	1.12485	27.88	64.9	54.8	57.6	40.742	254	18.1392	196.9	110.3	161.5	1.52044e+06
FALSE	High	Master Protein	Q7TQK5	Coiled-coil domain-containing protein 93 OS=Mus musculus OX=10090 GN=Ccdc93 PE=1 SV=1	High	High	High	Not Found	Not Found	Peak Found	Not Found	Not Found	Peak Found	Dimethyl [K52; K160; K236; K344; K397; K526; K527]	3.01603e-05	25.57	12	6	14	6	629	72.6	8.29	31.26	6	#NUM!	0.565066	100	1.049	1.63681e-17	0.972311	0.225263	0.00496261	192.5	55	52.5	3.13	1.3088	0.915592	243.8	259.1	254.8	7.02918	20.8821	72.9	23.0935	17.756	69.4	1.83916e+06
FALSE	High	Master Protein	P54116	Erythrocyte band 7 integral membrane protein OS=Mus musculus OX=10090 GN=Stom PE=1 SV=3	High	High	High	Peak Found	Not Found	Not Found	Peak Found	Peak Found	Peak Found	Dimethyl [K93; K111; K235; K263]	3.34494e-05	25.205	27	4	18	4	284	31.4	6.93	56.58	4	#NUM!	0.386504	100	0.01	1.63681e-17	2.68558e-17	0.209565	0.00195481	204.9	18.3	76.7	9.11	1.74859	7.17	218.8	224.7	188.9	19.5	14.8029	26.3025	81.9	77.2	89	5.24729e+06
FALSE	Medium	Master Protein	Q3TIV5	Zinc finger CCCH domain-containing protein 15 OS=Mus musculus OX=10090 GN=Zc3h15 PE=1 SV=2	Peak Found	Peak Found	High	Not Found	Not Found	Peak Found	Peak Found	Not Found	Peak Found	Dimethyl [K67]	0.028	1.337	4	1	1	1	426	48.3	5.3	2.61	1	#NUM!	0.479814	100	0.125	1.63681e-17	0.0220081	0.0824685	918.93	43	156.2	100.8	4.11	1.74851	0.68	79.4	82.8	76.3	7.5514	16.871	288.7	187.3	56.4144	185.5	375973
FALSE	High	Master Protein	Q9DC63	F-box only protein 3 OS=Mus musculus OX=10090 GN=Fbxo3 PE=1 SV=1	Not Found	Not Found	High	Peak Found	Peak Found	Peak Found	Not Found	Not Found	Peak Found	Dimethyl [K68]	0.001	2.877	2	1	1	1	480	55.2	5.02	2.16	1	#NUM!	1.09939	0.01	100	1.63681e-17	2.68558e-17	0.0408217	0.00807716	17.0503	193.4	106.6	0.516902	12.82	1.32036	20.3872	11.4745	20.3309	293.9	239.2	235.2	29.8027	17.2964	131.8	36626.5
FALSE	High	Master Protein	Q8R0X7	Sphingosine-1-phosphate lyase 1 OS=Mus musculus OX=10090 GN=Sgpl1 PE=1 SV=1	High	High	High	Not Found	Peak Found	Not Found	Peak Found	Peak Found	Peak Found	Dimethyl [K25; K131; K247; K273; K513]	5.20589e-06	27.82	12	5	17	5	568	63.6	9.1	55.75	5	#NUM!	0.509519	100	0.01	1.63681e-17	2.68558e-17	0.0365634	0.00314286	175.1	54	71	0.97	1.63687	8.92	196.8	200.1	196.7	12.1933	60.6	25.2755	90	75.9	79.8	7.66479e+06
FALSE	High	Master Protein	Q9EPU0	Regulator of nonsense transcripts 1 OS=Mus musculus OX=10090 GN=Upf1 PE=1 SV=2	High	High	High	Not Found	Peak Found	Not Found	Not Found	Peak Found	Peak Found	Dimethyl [K450; K462; K504; K599; K679]	1.79464e-05	31.199	7	5	15	5	1124	123.9	6.61	52.11	5	#NUM!	0.336812	100	0.122	1.63681e-17	0.0152709	0.0322378	898.88	77.4	115.6	107	3.65	0.719477	43.91	121.4	117.7	126.5	13.8495	181.4	12.3817	22.8978	121.7	231.3	1.77616e+06
FALSE	High	Master Protein	Q07113	Cation-independent mannose-6-phosphate receptor OS=Mus musculus OX=10090 GN=Igf2r PE=1 SV=1	High	High	High	Not Found	Not Found	Peak Found	Peak Found	Not Found	Not Found	Dimethyl [K175; K536; K1844; K2246]	3.92348e-05	15.994	3	5	9	5	2483	273.6	5.71	26.08	5	#NUM!	0.503856	100	1	1.63681e-17	0.989743	0.0455888	7412.26	277.3	7.7	15	4.72	3.64201	2.38412	308	282.5	286.1	15.5231	28.4526	7.9	15.5	18.144	36.9652	1.90287e+07
FALSE	High	Master Protein	P07091	Protein S100-A4 OS=Mus musculus OX=10090 GN=S100a4 PE=1 SV=1	High	High	High	Peak Found	Not Found	Not Found	Peak Found	High	High	Dimethyl [K48]	0.000188988	6.87	13	1	5	1	101	11.7	5.31	17.69	1	#NUM!	0.309241	100	0.01	1.63681e-17	2.68558e-17	0.0888412	0.00543026	47.5	18.7	233.8	16.9	1.92903	27.93	48.2	35.5	48.5	19	19.7432	42.6963	186.8	237.5	324.6	2.62415e+06
FALSE	High	Master Protein	O88543	COP9 signalosome complex subunit 3 OS=Mus musculus OX=10090 GN=Cops3 PE=1 SV=3	High	High	High	Not Found	Not Found	Peak Found	Peak Found	Peak Found	Peak Found	Dimethyl [K366; K382; K391; K406]	0.000146075	28.243	12	4	15	4	423	47.8	6.65	48.25	4	#NUM!	0.36844	100	0.01	1.63681e-17	2.68558e-17	0.0646137	0.0196966	57.1	95.4	147.5	13.62	2.60802	7.56	71.1	89.3	71.2	16.1201	12.0005	118.9	183.9	196.7	169	2.35269e+06
FALSE	High	Master Protein	Q9JJ28	Protein flightless-1 homolog OS=Mus musculus OX=10090 GN=Flii PE=1 SV=1	High	High	High	Not Found	Peak Found	Not Found	Peak Found	Peak Found	Peak Found	Dimethyl [K30; K57; K102; K127; K315; K746; K976; K1133]	1.11119e-05	45.815	10	9	23	9	1271	144.7	6.06	72.14	9	#NUM!	0.351132	100	0.01	1.63681e-17	2.68558e-17	0.124651	0.00790946	234.4	35.1	30.5	0.83	0.627137	76.81	244	248.1	246.3	15.8017	36.9	21.7432	15.5	32	77.2	8.56599e+06
FALSE	High	Master Protein	Q921S7	39S ribosomal protein L37, mitochondrial OS=Mus musculus OX=10090 GN=Mrpl37 PE=1 SV=1	High	High	High	Not Found	Not Found	Peak Found	Not Found	Peak Found	Peak Found	Dimethyl [K296; K413]	3.64677e-05	10.288	9	2	5	2	423	48.3	8.84	16.07	2	#NUM!	0.65227	100	0.091	1.63681e-17	0.0042347	0.0266185	667.96	99.2	102.2	98.6	2.82	0.737745	30.53	144.3	148.3	152.7	17.1884	17.5281	152.7	46.5352	118.4	183.6	674127
FALSE	High	Master Protein	Q9D5T0	ATPase family AAA domain-containing protein 1 OS=Mus musculus OX=10090 GN=Atad1 PE=1 SV=1	High	High	High	Peak Found	Not Found	Not Found	Peak Found	Peak Found	Peak Found	Dimethyl [K139; K165]	4.77069e-05	13.647	12	3	9	3	361	40.7	6.9	24.68	3	#NUM!	1.0873	100	0.01	1.63681e-17	2.68558e-17	0.102567	0.00196622	126.2	147.9	25.9	21.23	0.508157	35.41	142.4	196.7	219.2	230.5	19.1764	67.7242	22.6	40.3	48.3	864505
FALSE	High	Master Protein	A2AN08	E3 ubiquitin-protein ligase UBR4 OS=Mus musculus OX=10090 GN=Ubr4 PE=1 SV=1	High	High	High	Not Found	Not Found	Peak Found	Peak Found	Peak Found	Peak Found	Dimethyl [K624; K1695; K1718; K1728; K1765; K1929; K2022; K2056; K3475; K3561; K3625; K3838; K4857]	9.66376e-06	64.414	4	13	38	13	5180	571.9	6.06	89.8	13	#NUM!	0.33582	100	0.01	1.63681e-17	2.68558e-17	0.0556963	0.00258066	202.9	4.5	92.7	1.3	1.7821	16.15	201.5	196.7	200.9	13.971	19.621	4.4	87.6	91.7	117.1	1.10317e+07
FALSE	High	Master Protein	Q5XKN4	Protein jagunal homolog 1 OS=Mus musculus OX=10090 GN=Jagn1 PE=1 SV=2	High	High	High	Not Found	Not Found	Peak Found	Not Found	Peak Found	Peak Found	Dimethyl [K180]	8.70224e-06	5.507	7	1	3	1	183	21.1	9.8	10.34	1	#NUM!	0.35671	100	0.081	1.63681e-17	0.00382956	0.0456425	590.56	56.7	105.3	138	10.51	1.00557	21.58	86.7	90.9	105.6	18.4876	17.9852	168.9	28.5376	189.8	258.1	468173
FALSE	High	Master Protein	Q99LF4	RNA-splicing ligase RtcB homolog OS=Mus musculus OX=10090 GN=Rtcb PE=1 SV=1	High	High	High	Not Found	Peak Found	Peak Found	Peak Found	Peak Found	Peak Found	Dimethyl [K308; K357; K476; K492]	2.38803e-05	37.285	14	4	18	4	505	55.2	7.23	54.67	4	#NUM!	0.263071	100	1.025	1.63681e-17	0.962638	0.0496499	17.03	49.8	106.2	144	16.55	3.39	17.64	44.1	60.4	58.8	10.6426	122.5	128.5	170.2	130.1	185.4	3.84649e+06
FALSE	High	Master Protein	Q9Z1K5	E3 ubiquitin-protein ligase ARIH1 OS=Mus musculus OX=10090 GN=Arih1 PE=1 SV=3	High	High	High	Peak Found	Peak Found	Not Found	Peak Found	Peak Found	Peak Found	Dimethyl [K166; K217; K520]	1.13721e-05	12.337	11	3	6	3	555	64	5.08	12.94	3	#NUM!	0.433552	100	0.146	1.63681e-17	0.0151324	0.0248985	22.46	17.3	13.4	269.4	5.53	7.71	10.64	17.6	18.4	19.6	15	13.4	11.0612	291.1	286.2	238.7	534596
FALSE	High	Master Protein	Q62318	Transcription intermediary factor 1-beta OS=Mus musculus OX=10090 GN=Trim28 PE=1 SV=3	High	High	High	Not Found	Peak Found	Not Found	Peak Found	Peak Found	Peak Found	Dimethyl [K391; K401; K695]	4.24517e-06	19.048	5	3	8	3	834	88.8	5.77	25.09	3	#NUM!	0.919742	100	0.01	1.63681e-17	2.68558e-17	0.15607	0.0127553	75	141.3	83.7	1.05	1.97539	2.54	108.1	110.4	109.1	21.0533	205.7	15.9403	119.3	121.9	125.5	2.64608e+06
FALSE	High	Master Protein	Q6PE01	U5 small nuclear ribonucleoprotein 40 kDa protein OS=Mus musculus OX=10090 GN=Snrnp40 PE=1 SV=1	High	High	High	Not Found	High	Not Found	Not Found	Peak Found	Peak Found	Dimethyl [K18; K287; K300; K350]	1.70387e-05	14.702	17	4	12	4	358	39.3	8.1	32.59	4	#NUM!	0.465282	100	0.01	1.63681e-17	2.68558e-17	0.0838993	0.005897	155	76.7	68.3	2.49	0.636343	7.86	205.9	210.3	200.1	9.61989	101.9	21.6616	21.0636	85.8	96	3.89374e+06
FALSE	High	Master Protein	P39749	Flap endonuclease 1 OS=Mus musculus OX=10090 GN=Fen1 PE=1 SV=1	High	High	High	Not Found	Peak Found	Not Found	Not Found	Peak Found	Not Found	Dimethyl [K24; K123; K198; K275]	2.11227e-05	32.419	19	4	19	4	378	42.3	8.34	56.44	4	#NUM!	0.523941	100	0.729	1.63681e-17	0.884033	0.0232698	0.00425334	233.9	27.9	38.2	13.24	1.08566	3.16954	245.6	264	315.8	25.841	31.5	11.4208	30.893	43.1	14.1539	7.7266e+06
FALSE	High	Master Protein	Q922Q1	Mitochondrial amidoxime reducing component 2 OS=Mus musculus OX=10090 GN=Marc2 PE=1 SV=1	High	High	High	Not Found	Not Found	Peak Found	Not Found	Peak Found	Peak Found	Dimethyl [K173]	1.21624e-05	5.593	5	1	3	1	338	38.2	8.68	9.64	1	#NUM!	0.989474	100	0.067	1.63681e-17	0.00123439	0.0692483	482.56	25.2	71.1	203.7	12	1.20939	33.29	48.2	39.8	39	13.8324	11.6145	112.1	43.6383	408.2	252.7	210558
FALSE	High	Master Protein	P31230	Aminoacyl tRNA synthase complex-interacting multifunctional protein 1 OS=Mus musculus OX=10090 GN=Aimp1 PE=1 SV=2	High	High	High	Not Found	Peak Found	Not Found	Peak Found	Peak Found	Peak Found	Dimethyl [K26; K287]	2.04029e-05	12.234	10	2	6	2	310	34	8.35	20.51	2	#NUM!	0.736765	100	0.01	1.63681e-17	2.68558e-17	0.0400383	0.007325	160.5	38.4	101.1	4.1	0.807177	9.02	167.4	174.1	181.7	12.5416	41.6	15.9213	122.8	109.6	102.9	3.86671e+06
FALSE	High	Master Protein	Q9JLN9	Serine/threonine-protein kinase mTOR OS=Mus musculus OX=10090 GN=Mtor PE=1 SV=2	High	High	High	Not Found	Peak Found	Peak Found	Not Found	Peak Found	Not Found	Dimethyl [K251; K2129; K2301; K2489; K2495]	8.73627e-05	11.792	3	4	7	4	2549	288.6	7.17	18.96	4	#NUM!	0.507812	100	9.946	1.63681e-17	0.00465383	0.115523	737.98	89	99.7	111.3	2.78	14.03	1.6579	143.3	135.7	138	31.7615	170.7	139.8	19.5283	172.5	42.7056	1.24398e+06
FALSE	High	Master Protein	Q6P5D8	Structural maintenance of chromosomes flexible hinge domain-containing protein 1 OS=Mus musculus OX=10090 GN=Smchd1 PE=1 SV=2	High	High	High	Not Found	Peak Found	Peak Found	Peak Found	Peak Found	Peak Found	Dimethyl [K92; K112; K126; K269; K812; K891; K912; K931; K1102; K1516; K1558; K1568; K1988]	4.48025e-05	53.735	9	13	28	13	2007	225.5	7.24	63.12	13	#NUM!	0.54258	100	1.616	1.63681e-17	0.653106	0.0866061	5.14	119.2	110.2	70.6	13.71	9.63	50.38	150.4	118.8	120.5	12.3398	104.1	119.3	151.1	64.4	71.4	5.14185e+06
FALSE	High	Master Protein	Q6PA06	Atlastin-2 OS=Mus musculus OX=10090 GN=Atl2 PE=1 SV=1	High	High	High	Not Found	Peak Found	Not Found	Not Found	Peak Found	Not Found	Dimethyl [K314; K372]	4.07872e-05	9.085	4	2	5	2	583	66.2	5.43	10.57	2	#NUM!	0.508422	100	1.527	1.63681e-17	0.729976	0.0323475	0.00838514	80.4	132.7	86.9	4.11	1.04564	2.47768	149	161.4	157.9	15.7346	260.9	10.6903	10.0261	170.8	21.5715	1.70248e+06
FALSE	High	Master Protein	Q9JHK4	Geranylgeranyl transferase type-2 subunit alpha OS=Mus musculus OX=10090 GN=Rabggta PE=1 SV=1	High	High	High	Peak Found	Not Found	Not Found	Not Found	Peak Found	Peak Found	Dimethyl [K38; K90; K372; K412; K437]	1.36464e-05	16.869	9	5	12	5	567	64.9	5.8	26.5	5	#NUM!	0.268494	100	0.01	1.63681e-17	2.68558e-17	0.0441662	0.00166197	85.7	9.1	205.2	2.86	0.755937	3.22	110.1	114.3	116.5	12.1	27.3149	8.60808	27.6873	267.3	279.8	4.48083e+06
FALSE	High	Master Protein	Q8VEJ4	Notchless protein homolog 1 OS=Mus musculus OX=10090 GN=Nle1 PE=1 SV=4	High	High	High	Not Found	Not Found	Peak Found	Peak Found	Not Found	Not Found	Dimethyl [K75; K476]	1.10883e-05	14.632	13	2	5	2	485	53.1	7.17	21.02	2	#NUM!	0.96774	100	1	1.63681e-17	0.978775	0.0773671	7412.26	107.5	98.1	94.4	4.38	1.28642	1.02367	182.8	185.9	198.5	24.68	14.9075	169.6	163.2	30.4764	18.193	1.02133e+06
FALSE	High	Master Protein	Q99ME9	Nucleolar GTP-binding protein 1 OS=Mus musculus OX=10090 GN=Gtpbp4 PE=1 SV=3	High	High	High	Peak Found	Not Found	Not Found	Peak Found	Peak Found	Peak Found	Dimethyl [K25; K103; K203; K282; K290; K448]	8.97395e-06	20.89	12	5	15	5	634	74.1	9.52	42.97	5	#NUM!	0.513001	100	0.01	1.63681e-17	2.68558e-17	0.227187	0.0046154	125.4	72.3	102.3	5.99	0.998429	16.71	144.6	146.1	160.9	84.2	19.3462	20.611	102.4	119.1	142.8	6.05334e+06
FALSE	High	Master Protein	P62270	40S ribosomal protein S18 OS=Mus musculus OX=10090 GN=Rps18 PE=1 SV=3	High	High	High	Peak Found	Not Found	Not Found	High	Not Found	Not Found	Dimethyl [K34; K88; K106]	1.57125e-05	17.644	20	3	11	3	152	17.7	10.99	26.95	3	#NUM!	0.547759	100	0.247	1.63681e-17	0.139375	0.0682211	0.00710913	69.8	45.5	184.6	9.3	1.04461	1.42036	159.3	141.5	133	92.2	15.4254	15.426	374	37.8409	18.8825	2.1047e+06
FALSE	High	Master Protein	Q9D6F9	Tubulin beta-4A chain OS=Mus musculus OX=10090 GN=Tubb4a PE=1 SV=3	High	Peak Found	High	Not Found	Not Found	Peak Found	Not Found	Peak Found	Peak Found	Dimethyl [K19; K154; K174; K216; K252; K350; K362]; Met-loss [N-Term]	1.91878e-05	142.239	39	8	98	1	444	49.6	4.88	348.61	8	#NUM!	0.452837	100	0.068	1.63681e-17	0.000518113	0.0696802	491.44	246.5	15.4	38.1	0.85	2.46131	17.83	265.5	269.5	265.7	17.6429	11.3061	16.6	17.3095	46.6	36.1	3.28214e+07
FALSE	High	Master Protein	A2AGT5	Cytoskeleton-associated protein 5 OS=Mus musculus OX=10090 GN=Ckap5 PE=1 SV=1	High	High	High	Not Found	Peak Found	Not Found	Peak Found	Peak Found	Peak Found	Dimethyl [K96; K131; K220; K892; K954; K988; K989; K1075; K1121; K1125; K1235; K1523; K1838; K1839]	1.78285e-05	65.399	7	12	31	12	2032	225.5	7.96	82.26	12	#NUM!	0.573455	100	0.01	1.63681e-17	2.68558e-17	0.0766088	0.0033275	257.8	23.8	18.4	5.97	2.1982	25.7	276.1	289.6	257	16.4469	25.5	11.309	12.1	19.7	19.9	5.69759e+06
FALSE	High	Master Protein	P62274	40S ribosomal protein S29 OS=Mus musculus OX=10090 GN=Rps29 PE=1 SV=2	High	High	High	High	High	High	Peak Found	High	High	Dimethyl [K54]	2.19154e-05	4.702	14	1	11	1	56	6.7	10.13	10.7	1	#NUM!	0.40108	0.01	1.849	1.63681e-17	0.455892	0.0711496	0.9	58.5946	195.1	104.9	1.36788	6.66	11.55	23.5254	25.7792	11.1394	181.5	206.7	190.1	98.1	121.3	102.2	13511.8
FALSE	High	Master Protein	P27612	Phospholipase A-2-activating protein OS=Mus musculus OX=10090 GN=Plaa PE=1 SV=4	High	High	High	Not Found	Not Found	Peak Found	Peak Found	Peak Found	Peak Found	Dimethyl [K136; K173; K325; K393; K449; K456; K537; K554; K649]	1.51222e-05	69.805	15	9	39	9	794	87.2	6.14	119.78	9	#NUM!	0.491088	100	0.01	1.63681e-17	2.68558e-17	0.00781655	0.0205765	211.9	27.3	60.8	101.95	2.3959	7.22	573.2	107.2	109.4	9.13826	21.5763	14.1	34.6	31.4	30.1	5.25616e+07
FALSE	High	Master Protein	Q8BUK6	Protein Hook homolog 3 OS=Mus musculus OX=10090 GN=Hook3 PE=1 SV=2	High	Not Found	Not Found	Peak Found	Not Found	Not Found	Peak Found	Not Found	Not Found	Dimethyl [K192]	5.5055e-05	4.384	2	1	1	1	718	83.2	5.19	3.13	1	#NUM!	0.269763	0.01	3.547	1.63681e-17	0.0731395	0.0429115	0.0117856	12.1769	234	66	1.02186	0.862028	1.35639	36.2018	24.1723	32.7563	702.1	14.2233	16.9212	197.9	31.4399	20.887	5199.19
FALSE	High	Master Protein	Q9WVA3	Mitotic checkpoint protein BUB3 OS=Mus musculus OX=10090 GN=Bub3 PE=1 SV=2	High	High	High	Peak Found	Not Found	Not Found	Peak Found	Not Found	Not Found	Dimethyl [K21; K139]	2.23363e-05	13.44	10	2	6	2	326	36.9	6.84	14.55	2	#NUM!	0.370777	100	1.035	1.63681e-17	0.954864	0.196341	0.00240586	126.5	88.2	85.3	8.2	0.618646	1.39141	203.2	225.7	192.4	141.7	21.1009	13.4155	137	53.1756	27.1275	4.37827e+06
FALSE	High	Master Protein	P58801	Receptor-interacting serine/threonine-protein kinase 2 OS=Mus musculus OX=10090 GN=Ripk2 PE=1 SV=1	High	High	High	Peak Found	Not Found	Not Found	Peak Found	Peak Found	Peak Found	Dimethyl [K161; K169; K383; K502]	4.18795e-05	23.022	10	4	10	4	539	60.4	7.2	31.18	4	#NUM!	0.582387	100	0.01	1.63681e-17	2.68558e-17	0.069054	0.00448571	62.2	23.6	214.2	11.49	1.12042	3.24	66.1	71.4	56.7	25.1	23.3162	18.4906	227.4	219.3	234	1.68894e+06
FALSE	High	Master Protein	P61965	WD repeat-containing protein 5 OS=Mus musculus OX=10090 GN=Wdr5 PE=1 SV=1	High	High	High	Not Found	Peak Found	Not Found	Not Found	Peak Found	Not Found	Dimethyl [K67; K239]	9.17967e-06	10.266	8	2	6	2	334	36.6	8.27	17.06	2	#NUM!	0.299295	100	9.21328e-05	1.63681e-17	1.61303e-169	0.0976951	0.0083888	79.7	90.3	130	6.89	2.56443	0.616088	141.4	160.4	158.9	12.4545	180.1	21.5411	31.0036	259.3	23.609	1.01228e+06
FALSE	High	Master Protein	Q920Q8	Influenza virus NS1A-binding protein homolog OS=Mus musculus OX=10090 GN=Ivns1abp PE=1 SV=2	High	High	High	Peak Found	Not Found	Not Found	Peak Found	Peak Found	Peak Found	Dimethyl [K477]	2.19667e-05	7.954	2	1	5	1	642	71.5	5.47	8.89	1	#NUM!	0.783903	100	0.01	1.63681e-17	2.68558e-17	0.019974	0.0093152	28.7	188.9	82.4	7.96	1.03907	24.38	42.2	48.2	48.9	317.5	27.0763	16.9655	138.4	117.3	187.5	708905
FALSE	High	Master Protein	P61089	Ubiquitin-conjugating enzyme E2 N OS=Mus musculus OX=10090 GN=Ube2n PE=1 SV=1	High	High	High	Not Found	Not Found	Peak Found	Peak Found	Peak Found	Peak Found	Dimethyl [K24; K53; K68]	9.50109e-06	13.034	38	3	10	3	152	17.1	6.57	34.71	3	#NUM!	0.491552	100	0.01	1.63681e-17	2.68558e-17	0.0719377	0.0028616	59.6	34.6	205.8	5.52	3.30219	11.74	71.2	64	66	19.0997	6.95119	38.4	227.9	191.3	241.2	2.93002e+06
FALSE	High	Master Protein	Q9Z1T6	1-phosphatidylinositol 3-phosphate 5-kinase OS=Mus musculus OX=10090 GN=Pikfyve PE=1 SV=3	High	High	High	Not Found	Not Found	Peak Found	Not Found	Peak Found	Peak Found	Dimethyl [K823; K954; K1453; K1647]	9.40986e-06	11.908	3	4	8	4	2097	236.7	6.68	17.5	4	#NUM!	0.3326	100	0.129	1.63681e-17	0.0172886	0.0956761	950.19	10.7	196	93.3	5.62	3.88328	32.53	23.9	23	21.4	23.7125	14.6024	420.5	15.4326	158.3	252.9	207927
FALSE	High	Master Protein	P61514	60S ribosomal protein L37a OS=Mus musculus OX=10090 GN=Rpl37a PE=1 SV=2	High	High	High	Not Found	Peak Found	Not Found	Not Found	Peak Found	Peak Found	Dimethyl [K80]	5.00474e-05	6.503	20	1	9	1	92	10.3	10.43	30.77	1	#NUM!	0.482419	100	0.067	1.63681e-17	0.00175919	0.150472	483.27	79	76	145	32.28	0.800426	22.99	145.8	73.7	119.8	24.989	115.2	27.3868	31.3899	259	186.5	1.05317e+06
FALSE	High	Master Protein	Q8BWZ3	N-alpha-acetyltransferase 25, NatB auxiliary subunit OS=Mus musculus OX=10090 GN=Naa25 PE=1 SV=1	High	High	High	Not Found	Not Found	Peak Found	Not Found	Peak Found	Peak Found	Dimethyl [K141; K357; K401; K432; K832; K962]	7.82059e-06	31.822	12	6	17	6	972	111.6	6.52	46.81	6	#NUM!	0.449959	100	0.194	1.63681e-17	0.06806	0.0522643	1436.3	260.6	31.1	8.3	5.28	1.55679	0.14	266.4	295.8	285.6	15.803	32.974	34.1	23.9363	9	9	5.61639e+06
FALSE	High	Master Protein	Q9Z1G3	V-type proton ATPase subunit C 1 OS=Mus musculus OX=10090 GN=Atp6v1c1 PE=1 SV=4	High	High	High	Not Found	Not Found	Peak Found	Peak Found	Not Found	Peak Found	Dimethyl [K137; K259; K340; K382]	8.88237e-06	17.66	11	4	8	4	382	43.9	7.46	22.26	4	#NUM!	0.782081	100	0.101	1.63681e-17	0.000822335	0.0600607	742.98	135.1	81.8	83	5.98	0.997861	5.46	171.1	189.8	190.5	26.4283	6.43198	115	121.3	12.8609	112.2	8.97096e+06
FALSE	High	Master Protein	Q8JZR0	Long-chain-fatty-acid--CoA ligase 5 OS=Mus musculus OX=10090 GN=Acsl5 PE=1 SV=1	High	High	High	Not Found	Not Found	Peak Found	Peak Found	Peak Found	Peak Found	Dimethyl [K75; K125; K200; K382; K557; K625; K660]	6.26711e-06	40.656	13	7	22	6	683	76.2	7.09	61.43	7	#NUM!	1	100	0.01	1.63681e-17	2.68558e-17	0.0901595	0.00409008	233.6	14.3	52.1	7.09	1.07917	52.33	222.5	209.7	241.4	9.40084	18.5958	13.6	49.6	113.8	49.4	7.56546e+06
FALSE	High	Master Protein	Q91YR5	eEF1A lysine and N-terminal methyltransferase OS=Mus musculus OX=10090 GN=EEF1AKNMT PE=1 SV=1	Peak Found	Peak Found	High	Not Found	Not Found	Peak Found	Peak Found	Peak Found	Peak Found	Dimethyl [K19; K677; K693]	0.001	3.057	6	2	2	2	698	78.7	6.83	5.29	2	#NUM!	0.405627	100	0.01	1.63681e-17	2.68558e-17	0.187958	0.00594029	9.4	40.5	250.1	73.83	0.330259	14.96	1.2	10.8	12.1	26.6348	11.2944	46.5	311.6	286.9	230.9	39815.4
FALSE	High	Master Protein	O08528	Hexokinase-2 OS=Mus musculus OX=10090 GN=Hk2 PE=1 SV=1	High	High	High	Not Found	Peak Found	Not Found	Not Found	Peak Found	Peak Found	Dimethyl [K147; K162; K173; K191; K337; K346; K488; K525; K618; K638; K866; K899]	5.03587e-05	73.488	19	12	43	12	917	102.5	6.11	113.41	12	#NUM!	0.787003	100	0.01	1.63681e-17	2.68558e-17	0.0455859	0.000811927	244.5	23.9	31.6	2.16	1.28442	24.66	273.3	261.8	268.2	22.9826	26.2	14.1242	46.5125	41.4	29.1	2.03895e+07
FALSE	High	Master Protein	Q6P542	ATP-binding cassette sub-family F member 1 OS=Mus musculus OX=10090 GN=Abcf1 PE=1 SV=1	High	High	High	Not Found	Peak Found	Not Found	High	High	High	Dimethyl [K50; K297; K666]	3.2191e-05	14.5	6	3	15	3	837	94.9	6.51	37.65	3	#NUM!	0.391737	100	0.01	1.63681e-17	2.68558e-17	0.0653633	0.00471377	168.4	82	49.6	3.98	0.442977	11.66	211.5	197.4	211.9	23.618	103	21.3872	62.3	50.8	63.1	2.63533e+06
FALSE	High	Master Protein	Q9CZU3	Exosome RNA helicase MTR4 OS=Mus musculus OX=10090 GN=Mtrex PE=1 SV=1	High	High	High	Peak Found	Peak Found	Peak Found	Peak Found	Peak Found	Peak Found	Dimethyl [K61; K76; K165; K406; K415; K434; K602; K626; K644; K646; K659; K677; K831; K850]	1.08598e-05	58.578	17	13	38	13	1040	117.6	6.4	87.56	13	#NUM!	0.727555	0.013	15.437	2.13875e-08	1.87434e-05	29.4	10.32	18.9	230.2	50.9	2.79	11.34	6.14	18.7	19.8	19	204.7	231.8	257.1	51.2	46.1	51.6	1.14905e+07
FALSE	High	Master Protein	Q61191	Host cell factor 1 OS=Mus musculus OX=10090 GN=Hcfc1 PE=1 SV=2	High	High	High	High	High	High	High	High	Peak Found	Dimethyl [K148; K163; K282; K426; K511; K578; K682; K723; K836; K1929]	2.73499e-05	39.384	9	10	25	10	2045	210.3	7.18	68.37	10	#NUM!	0.551051	0.03	5.148	7.36501e-06	0.0148934	14.14	14.96	12.5	257.4	30.1	3.77	12.1	35.09	13.8	12.8	13.2	272.4	218.8	271.8	44.1	21.4	31.8	3.96538e+06
FALSE	High	Master Protein	Q11011	Puromycin-sensitive aminopeptidase OS=Mus musculus OX=10090 GN=Npepps PE=1 SV=2	High	High	High	Peak Found	Peak Found	Peak Found	Not Found	Not Found	Peak Found	Dimethyl [K146; K156; K209; K223; K235; K294; K305; K456; K468; K489; K500; K521; K564; K572; K754; K795; K914]	1.69945e-05	67.306	23	14	34	14	920	103.3	5.9	81.52	14	#NUM!	0.729847	0.033	100	1.13899e-05	2.68558e-17	6.34	0.0107441	111.9	141	47.1	6.02	14.49	4.98087	131.6	120.2	117.8	186.1	151.5	142.2	20.1397	19.2685	50.6	8.74995e+06
FALSE	High	Master Protein	Q9WU28	Prefoldin subunit 5 OS=Mus musculus OX=10090 GN=Pfdn5 PE=1 SV=1	High	High	High	Not Found	Peak Found	Peak Found	Peak Found	Peak Found	Peak Found	Dimethyl [K37; K55; K75; K112; K153]	5.3873e-05	18.939	40	5	13	5	154	17.3	6.33	27.78	5	#NUM!	0.364025	0.029	0.01	5.31571e-05	2.68558e-17	2.86	0.00123334	24.4	250.7	24.9	19.37	8.98	46.61	34.7	33.2	23.8	7.93943	363.9	320.4	26.9	63.2	33.9	2.67331e+06
FALSE	High	Master Protein	Q9D6Y9	1,4-alpha-glucan-branching enzyme OS=Mus musculus OX=10090 GN=Gbe1 PE=1 SV=1	High	High	High	Peak Found	Peak Found	Peak Found	Peak Found	Not Found	Peak Found	Dimethyl [K185; K488]	1.697e-05	7.437	6	2	4	2	702	80.3	6.43	7.8	2	#NUM!	1.21481	0.023	16.72	6.25771e-05	1.01885e-05	14.1	3.68	8.1	274.8	17.1	8.68	13.75	1.85	8.6	8.4	9.8	292.9	235.6	308.3	18	35.0105	18.4	454421
FALSE	High	Master Protein	Q9CZ13	Cytochrome b-c1 complex subunit 1, mitochondrial OS=Mus musculus OX=10090 GN=Uqcrc1 PE=1 SV=2	High	High	High	Peak Found	Peak Found	Not Found	Peak Found	Peak Found	Peak Found	Dimethyl [K99; K134; K163; K248]	2.92136e-05	49.486	17	4	29	4	480	52.8	6.21	89.36	4	#NUM!	0.430693	20.373	0.069	0.000126645	0.00167667	147.6	499.58	256.5	38.8	4.7	15.11	140.49	40.81	175.5	129.5	160.5	423	1.4	15.2391	4.9	2.9	2.2	1.0391e+07
FALSE	High	Master Protein	Q9QUJ7	Long-chain-fatty-acid--CoA ligase 4 OS=Mus musculus OX=10090 GN=Acsl4 PE=1 SV=2	High	High	High	Peak Found	Peak Found	Peak Found	High	High	Peak Found	Dimethyl [K49; K54; K81; K223; K426; K512; K532; K587; K606; K621; K630; K651; K670; K690]	3.30992e-05	58.598	26	12	45	10	711	79	8.28	143.15	12	#NUM!	2	16.58	0.426	0.000378093	0.495369	2.76	49.37	255.6	4.3	40.1	2.29	20.24	27.15	243.8	253.6	253.8	4.3	3.3	5	59.6	39.8	37	2.90015e+07
FALSE	Medium	Master Protein	O88967	ATP-dependent zinc metalloprotease YME1L1 OS=Mus musculus OX=10090 GN=Yme1l1 PE=1 SV=1	Peak Found	High	Peak Found	Peak Found	Peak Found	Peak Found	Not Found	Peak Found	Peak Found	Dimethyl [K560]	0.019	1.554	2	1	1	1	715	80	8.97	3.13	1	#NUM!	0.477742	0.04	8.351	0.000642858	0.00116902	0.84	15.58	10.2	256.9	32.9	6.9	2.49	11.18	10.5	11	9.6	264.7	274.4	261.7	29.228	36.7	31.3	921463
FALSE	High	Master Protein	Q8K211	High affinity copper uptake protein 1 OS=Mus musculus OX=10090 GN=Slc31a1 PE=2 SV=1	High	High	High	Peak Found	Peak Found	Peak Found	Peak Found	Not Found	Not Found		6.41321e-05	3.769	6	1	3	1	196	21.9	7.28	7.99	1	#NUM!	0.248396	0.04	100	0.000664445	2.68558e-17	1.03	0.0258286	10.6	270.4	19	8.36	8.92	1.10671	11.8	10.1	11.5	294.5	253	298.3	20.7	26.0015	27.5491	936876
FALSE	High	Master Protein	Q9CR00	26S proteasome non-ATPase regulatory subunit 9 OS=Mus musculus OX=10090 GN=Psmd9 PE=1 SV=1	High	High	High	Peak Found	Peak Found	Peak Found	Peak Found	Peak Found	Peak Found	Dimethyl [K48]	1.08293e-05	8.601	10	2	4	2	222	24.7	6.43	10.91	2	#NUM!	0.285557	0.038	1.112	0.000721582	0.909253	8.87	27.45	8.5	149.4	142.1	5.09	5.83	20.9	8.2	8.3	7.5	137.2	153.9	143.3	123.4	136.3	181.9	870987
FALSE	High	Master Protein	Q922D8	C-1-tetrahydrofolate synthase, cytoplasmic OS=Mus musculus OX=10090 GN=Mthfd1 PE=1 SV=4	High	High	High	High	High	High	High	High	High	Dimethyl [K134; K175; K198; K223; K262; K327; K329; K352; K364; K386; K553; K596; K616; K620; K657; K733; K760; K784]	5.87529e-06	113.901	29	15	76	15	935	101.1	7.14	234.82	15	#NUM!	0.252687	0.084	1.309	0.00179369	0.801309	14.16	33.07	28	260.1	11.8	23.72	77.98	8.66	34.6	36.5	52.4	339	367.9	24.9	15.4	15.8	13.4	3.93609e+07
FALSE	High	Master Protein	Q9CPW4	Actin-related protein 2/3 complex subunit 5 OS=Mus musculus OX=10090 GN=Arpc5 PE=1 SV=3	High	High	High	Peak Found	Peak Found	Peak Found	High	High	Peak Found	Dimethyl [K23; K60; K131; K149]	2.26965e-05	34.018	56	4	15	4	151	16.3	5.67	45.64	4	#NUM!	0.428474	0.091	3.812	0.00260049	0.0550836	59.06	1.99	20.3	222.9	56.8	6.86	9.14	17.85	21.3	20.4	18.6	195.1	224.7	232.9	54.7	57.2	75.1	8.23423e+06
FALSE	High	Master Protein	Q8BGQ7	Alanine--tRNA ligase, cytoplasmic OS=Mus musculus OX=10090 GN=Aars PE=1 SV=1	High	High	High	Peak Found	Peak Found	Peak Found	Peak Found	Peak Found	Peak Found	Dimethyl [K384; K451; K550; K651; K664; K677; K812; K869; K915; K930; K967]	1.40241e-05	79.819	19	10	47	10	968	106.8	5.67	156.22	10	#NUM!	0.485649	0.091	0.33	0.00262535	0.184175	79.59	0.00753794	140.6	95.4	64	1.68	20.41	84.68	120.1	116.3	117.4	98.6	79.6	65.6	49.6	53.4	199.4	1.58489e+07
FALSE	High	Master Protein	P70335	Rho-associated protein kinase 1 OS=Mus musculus OX=10090 GN=Rock1 PE=1 SV=1	High	High	High	Peak Found	Peak Found	Peak Found	Peak Found	Not Found	Peak Found	Dimethyl [K48; K307; K692; K782; K801; K818; K898; K1159]	3.6319e-05	31.674	8	8	15	8	1354	158.1	5.86	36.33	8	#NUM!	0.436609	0.092	100	0.00280331	2.68558e-17	18.68	0.00390665	218.1	57.3	24.6	10.71	31.7	46.28	236.6	196	238.4	37.4	62.2	72.9	19	41.7584	37.6	1.28972e+07
FALSE	High	Master Protein	Q921N6	Probable ATP-dependent RNA helicase DDX27 OS=Mus musculus OX=10090 GN=Ddx27 PE=1 SV=3	High	High	High	Peak Found	Peak Found	Peak Found	Peak Found	Peak Found	Not Found	Dimethyl [K60; K182; K222; K234; K722]	2.35587e-05	21.992	9	5	9	5	760	85.9	9.25	29.15	5	#NUM!	0.526237	0.051	10.3	0.00283203	0.000321789	52.28	67.32	36	238.3	25.6	28.89	18.37	24.07	24.4	44.2	40.5	192.4	272.2	267.9	34.2	24.3	31.0689	962515
FALSE	High	Master Protein	Q9CQJ8	NADH dehydrogenase [ubiquinone] 1 beta subcomplex subunit 9 OS=Mus musculus OX=10090 GN=Ndufb9 PE=1 SV=3	High	High	Not Found	Peak Found	Not Found	Not Found	Not Found	Peak Found	Not Found	Dimethyl [K112]	2.14669e-05	3.965	8	1	2	1	179	22	7.8	2.29	1	#NUM!	0.703747	8.681	1	0.00284341	0.988199	847.53	7412.26	52.2	85.3	162.5	28.97	2.26736	1.2059	163.2	107.7	16.4663	216.6	3.72386	30.3839	28.5802	412.5	31.3106	387251
FALSE	High	Master Protein	Q91WD5	NADH dehydrogenase [ubiquinone] iron-sulfur protein 2, mitochondrial OS=Mus musculus OX=10090 GN=Ndufs2 PE=1 SV=1	High	High	High	Peak Found	Peak Found	Peak Found	Not Found	Peak Found	Not Found	Dimethyl [K62; K73; K404; K437]	1.21597e-05	13.287	11	3	7	3	463	52.6	6.99	20.63	3	#NUM!	1.62212	0.04	100	0.00326321	2.68558e-17	31.75	0.0148828	15.1	147.8	137.1	12.78	43.45	1.32126	21.4	22.5	27.2	111.5	290.6	221.4	29.9299	205.4	29.8718	564850
FALSE	High	Master Protein	Q6P9L6	Kinesin-like protein KIF15 OS=Mus musculus OX=10090 GN=Kif15 PE=1 SV=1	High	High	High	Peak Found	Peak Found	Peak Found	Peak Found	Peak Found	Peak Found	Dimethyl [K28; K385; K448; K449; K562; K784; K924; K1001; K1170; K1280]	1.08689e-05	33.07	10	9	17	9	1387	160	6.05	53.25	9	#NUM!	0.334318	0.064	0.409	0.00404817	0.334163	9.27	9.2	16.9	57.6	225.5	16.15	106.76	30.25	10.6	14.6	12.3	217.2	41.7	33.1	256.2	151	163.3	2.38629e+06
FALSE	High	Master Protein	Q61207	Prosaposin OS=Mus musculus OX=10090 GN=Psap PE=1 SV=2	High	High	High	High	High	High	High	Peak Found	High	Dimethyl [K78; K122; K212]	9.19662e-06	21.058	8	4	19	4	557	61.4	5.19	46.43	4	#NUM!	0.374958	0.09	1.878	0.00430913	0.462351	47.41	35.88	20.6	200.4	78.9	14.24	14.6	37.94	16.3	21.6	20.1	199.6	151.6	195.4	76.8	77	141.6	2.77881e+06
FALSE	High	Master Protein	Q3U1V6	Ubiquitin-conjugating enzyme E2 variant 3 OS=Mus musculus OX=10090 GN=Uevld PE=1 SV=1	Not Found	High	Not Found	Not Found	Peak Found	Peak Found	Not Found	Peak Found	Not Found	Dimethyl [K353]	0.001	2.741	3	1	1	1	471	51.6	7.28	2.6	1	#NUM!	0.241752	0.028	9.204	0.00489833	0.00687892	180.83	798.58	11.5	114.5	174	0.736655	35.04	0.939202	29.5472	24.6	22.2169	25.3491	314.5	189.6	40.4808	371.3	25.9727	7856.72
FALSE	High	Master Protein	Q8CIE6	Coatomer subunit alpha OS=Mus musculus OX=10090 GN=Copa PE=1 SV=2	High	High	High	Peak Found	Peak Found	Peak Found	Not Found	Peak Found	Peak Found	Dimethyl [K74; K198; K271; K480; K508; K550; K643; K715; K793; K815; K825; K1211]	1.1904e-05	72.456	19	13	48	13	1224	138.3	7.65	134.31	13	#NUM!	0.584792	0.106	8.689	0.00515204	0.000923889	41.31	846.76	173.1	99.3	27.5	4.71	6.4	69.09	166.9	181.4	181.2	103.9	94.1	106.4	32.928	16.9	49.2	2.23908e+07
FALSE	High	Master Protein	P08228	Superoxide dismutase [Cu-Zn] OS=Mus musculus OX=10090 GN=Sod1 PE=1 SV=2	High	High	High	High	High	High	Not Found	Peak Found	Peak Found	Dimethyl [K24; K71; K92]	7.30289e-06	13.915	34	3	10	3	154	15.9	6.51	25.86	3	#NUM!	0.608291	0.092	2.745	0.00527322	0.177678	3.47	11.53	21.6	219.2	59.2	5.3	6.27	3.54	23.3	23	25.3	236.2	217.8	246.7	58.0565	65.4	62.2	3.37623e+06
FALSE	High	Master Protein	Q9DAW6	U4/U6 small nuclear ribonucleoprotein Prp4 OS=Mus musculus OX=10090 GN=Prpf4 PE=1 SV=1	High	High	High	Peak Found	Peak Found	Peak Found	Peak Found	Peak Found	Peak Found	Dimethyl [K25; K174; K305; K474]	2.05419e-05	25.187	12	4	13	4	521	58.3	7.28	33.35	4	#NUM!	0.355263	0.086	2.414	0.00683051	0.261148	1.78	14.35	47.7	178.4	73.9	3.78	12.13	3.93	48	51.7	49.4	150.8	190	184.8	77.1	71.7	76.5	4.07391e+06
FALSE	High	Master Protein	Q921H8	3-ketoacyl-CoA thiolase A, peroxisomal OS=Mus musculus OX=10090 GN=Acaa1a PE=1 SV=1	High	High	High	Peak Found	Peak Found	Peak Found	Peak Found	Peak Found	Peak Found	Dimethyl [K209; K234; K259; K292]	1.3462e-05	26.012	20	4	20	4	424	43.9	8.44	60.21	4	#NUM!	0.760139	0.114	7.055	0.00686285	0.00302352	5.36	5.03	57.4	212.5	30.1	0.42	13.45	17.53	56.1	56.2	55.8	207.5	188.5	245	29.4	25.4	35.9	9.65993e+06
FALSE	High	Master Protein	Q5SUQ9	CST complex subunit CTC1 OS=Mus musculus OX=10090 GN=Ctc1 PE=1 SV=2	High	High	High	Peak Found	Peak Found	Peak Found	Peak Found	Peak Found	Peak Found	Dimethyl [K787]	1.651e-05	3.95	1	1	3	1	1212	133.9	8.12	10.18	1	#NUM!	0.578554	0.04	2.179	0.00796954	0.38736	14.31	25.02	8.3	201.9	89.8	17.8	3.48	33.57	8.5	5.9	7.9	192.3	186.5	199.9	75.5	85.6	137.8	207674
FALSE	High	Master Protein	P99027	60S acidic ribosomal protein P2 OS=Mus musculus OX=10090 GN=Rplp2 PE=1 SV=3	High	High	High	High	High	High	High	High	Peak Found	Dimethyl [K41; K61; K94]	7.30754e-06	50.633	53	3	28	3	115	11.6	4.54	90.71	3	#NUM!	0.260199	0.121	1.277	0.00876383	0.815105	3.17	12.39	16.2	153.5	130.2	6.56	5.92	6.76	16.4	17.7	15.6	154.8	165.8	147.4	131.3	133.5	117.6	4.36249e+06
FALSE	High	Master Protein	P70398	Probable ubiquitin carboxyl-terminal hydrolase FAF-X OS=Mus musculus OX=10090 GN=Usp9x PE=1 SV=2	High	High	High	Peak Found	Peak Found	Peak Found	Peak Found	Peak Found	Peak Found	Dimethyl [K312; K329; K1445; K1627; K1632; K1773; K1834; K1857; K1909; K2219; K2301]	1.53949e-05	59.468	6	10	31	10	2559	290.5	5.87	96.77	10	#NUM!	0.441127	0.109	2.446	0.00904877	0.301944	7.82	0.66	149.3	29.9	120.8	4.29	29.85	42.83	142.9	141.4	152.9	18.6	28.6	34.7	79.1	115.6	186.1	6.85765e+06
FALSE	High	Master Protein	Q61263	Sterol O-acyltransferase 1 OS=Mus musculus OX=10090 GN=Soat1 PE=1 SV=2	High	High	High	Peak Found	Not Found	Peak Found	Peak Found	Peak Found	Peak Found	Dimethyl [K52; K57; K73; K94; K95; K432]	4.64219e-05	17.963	11	4	16	4	540	63.8	9.01	52.76	4	#NUM!	0.615165	7.004	0.359	0.010375	0.345257	7.53	35.64	209.2	26.5	64.3	4.89	3.68	11.13	227.7	213.5	207	27.7	16.7852	26.3	58.7	65.6	73.4	3.5446e+06
FALSE	High	Master Protein	P12382	ATP-dependent 6-phosphofructokinase, liver type OS=Mus musculus OX=10090 GN=Pfkl PE=1 SV=4	High	High	High	Peak Found	Peak Found	Peak Found	High	High	High	Dimethyl [K444; K469; K689; K714; K726]	1.10201e-05	37.571	14	5	21	5	780	85.3	7.17	60.89	5	#NUM!	1.02904	7.956	0.192	0.0105587	0.052249	21.46	17.34	191.2	17.8	91	3.24	17.31	5.62	186.6	192.9	199.1	19.9	18	14.1	91.8	93.6	84.1	1.3556e+07
FALSE	High	Master Protein	Q60520	Paired amphipathic helix protein Sin3a OS=Mus musculus OX=10090 GN=Sin3a PE=1 SV=3	High	High	High	Peak Found	Peak Found	Not Found	Not Found	Peak Found	Not Found	Dimethyl [K134; K367; K391; K536; K668; K687; K876; K1165]	9.97572e-06	30.9	9	8	17	8	1274	145	7.25	41.62	8	#NUM!	0.522745	0.09	10.835	0.01106	0.000750263	148.13	676.15	93.9	168.7	37.3	5.31	37.83	1.09937	117	129.1	127.6	174.2	301.5	15.1746	38.479	50.7	25.0386	3.40568e+06
FALSE	High	Master Protein	P97789	5'-3' exoribonuclease 1 OS=Mus musculus OX=10090 GN=Xrn1 PE=1 SV=1	High	High	High	Peak Found	Peak Found	Peak Found	Peak Found	Peak Found	Peak Found	Dimethyl [K404; K736; K747; K1269; K1650; K1658]	3.81377e-05	20.468	5	5	9	5	1719	194.2	7.5	22.22	5	#NUM!	0.879401	0.059	4.046	0.0125258	0.0944502	13.21	11.55	33.9	213.9	52.2	12.42	9.61	6.43	27.3	32.6	35	206.1	240.9	203.5	55.2	49	50.3	584779
FALSE	High	Master Protein	Q9DCX2	ATP synthase subunit d, mitochondrial OS=Mus musculus OX=10090 GN=Atp5pd PE=1 SV=3	High	High	High	Peak Found	Peak Found	Peak Found	Peak Found	Not Found	Not Found	Dimethyl [K25; K95]	1.83442e-05	10.284	16	2	8	2	161	18.7	5.69	24.34	2	#NUM!	0.51163	0.071	100	0.0134719	2.68558e-17	4.29	0.00212246	57.3	187.6	55.2	16.84	4.82	1.6134	50.8	71	66.1	226.5	205.7	216.4	63.6	30.4044	13.2988	974573
FALSE	Medium	Master Protein	P62843	40S ribosomal protein S15 OS=Mus musculus OX=10090 GN=Rps15 PE=1 SV=2	Not Found	High	Peak Found	Not Found	Peak Found	Not Found	Not Found	Peak Found	Not Found	Dimethyl [K145]	0.028	1.353	12	1	1	1	145	17	10.39	1.3525	1	#NUM!	0.766433	5.737	1.557	0.0139022	0.733648	1287.92	0.0059342	36.6	160.4	103	49.68	0.394424	0.996947	22.0284	139.1	66.8	12.0417	422.7	23.8524	33.9115	271.4	32.0275	2489.5
FALSE	High	Master Protein	P06795	ATP-dependent translocase ABCB1 OS=Mus musculus OX=10090 GN=Abcb1b PE=1 SV=1	High	High	High	Peak Found	Peak Found	Not Found	Peak Found	Not Found	Not Found	Dimethyl [K380; K514; K535; K574; K1012; K1025; K1034; K1074; K1162]	3.57223e-05	44.04	10	8	22	8	1276	140.9	8.34	62.48	8	#NUM!	0.373061	0.137	11.288	0.014212	0.00289432	36.62	648.33	204.6	70.4	25	0.89	31.63	1.39038	237.6	234.5	233.7	101.2	64.2	9.515	28.7	22.1068	24.4428	8.28786e+06
FALSE	High	Master Protein	Q00PI9	Heterogeneous nuclear ribonucleoprotein U-like protein 2 OS=Mus musculus OX=10090 GN=Hnrnpul2 PE=1 SV=2	High	High	High	Peak Found	Peak Found	Peak Found	Peak Found	Peak Found	Peak Found	Dimethyl [K172; K271; K389; K404; K415; K568; K599; K613]	2.21095e-05	32.243	14	8	19	8	745	84.9	4.89	49	8	#NUM!	0.913082	0.131	6.561	0.0153337	0.00445668	11.5	127.08	37.7	211.2	51.1	3.96	19.54	107.33	36.4	34.8	33.6	194.8	161.2	238.4	47.2	146.7	7.1	5.4943e+06
FALSE	High	Master Protein	P60843	Eukaryotic initiation factor 4A-I OS=Mus musculus OX=10090 GN=Eif4a1 PE=1 SV=1	High	High	High	High	High	High	Peak Found	High	Peak Found	Dimethyl [K68; K82; K99; K118; K193; K202; K225; K309; K381]	1.67295e-05	71.975	39	10	57	10	406	46.1	5.48	166.85	10	#NUM!	0.510291	7.199	0.166	0.0154977	0.0118941	4.26	0.49	169.2	12.1	118.7	7.55	29.22	17	189.4	164.3	170	11.9	19.3	12.2	89.4	119.3	124.3	6.84441e+07
FALSE	High	Master Protein	Q6P4T2	U5 small nuclear ribonucleoprotein 200 kDa helicase OS=Mus musculus OX=10090 GN=Snrnp200 PE=1 SV=1	High	High	High	Peak Found	Peak Found	Peak Found	Peak Found	Peak Found	Peak Found	Dimethyl [K285; K294; K479; K509; K592; K864; K914; K966; K1049; K1213; K1417; K1431; K1603; K1972]	2.28682e-05	69.871	9	14	58	14	2136	244.4	6.06	142.31	14	#NUM!	0.563057	7.184	0.65	0.0156181	0.798943	3.61	10.33	275.6	7.7	16.7	5.59	135.32	99.53	266	237.8	252.4	7	2.8	57.1	6.9	54.7	15.3	2.12207e+07
FALSE	High	Master Protein	Q9D0L8	mRNA cap guanine-N7 methyltransferase OS=Mus musculus OX=10090 GN=Rnmt PE=1 SV=1	High	High	High	High	Peak Found	High	Peak Found	Peak Found	Peak Found	Dimethyl [K44; K113; K126; K152; K197; K391; K434]	1.4591e-05	30.802	27	7	21	7	465	53.3	6.48	49.99	7	#NUM!	0.349734	0.105	0.25	0.0156809	0.080453	0.0613619	0.0430144	86.5	84	129.4	20.92	30.04	88.4	79.2	54.3	81.2	101.4	76.8	54.7	118.4	36.7	297.3	4.60947e+06
FALSE	High	Master Protein	Q920E5	Farnesyl pyrophosphate synthase OS=Mus musculus OX=10090 GN=Fdps PE=1 SV=1	High	High	High	Peak Found	Peak Found	Peak Found	Peak Found	Peak Found	Peak Found	Dimethyl [K14; K26; K57; K75; K76; K223; K293; K316; K347]	6.06496e-06	69.499	38	9	48	9	353	40.6	5.66	164.65	9	#NUM!	0.496199	6.997	0.979	0.0172143	0.978775	46.39	30.02	246.2	18.5	35.3	4.04	54.49	46.67	240.9	255.8	260.4	6.8	24.9	19.2	41	14.3	36.7	2.83199e+07
FALSE	High	Master Protein	Q922U2	Keratin, type II cytoskeletal 5 OS=Mus musculus OX=10090 GN=Krt5 PE=1 SV=1	High	High	High	Peak Found	Peak Found	Peak Found	Peak Found	Not Found	Peak Found	Dimethyl [K179; K258; K270; K280; K298; K377]	8.74951e-06	25.125	11	6	40	3	580	61.7	7.75	53.68	6	#NUM!	0.504396	5.702	0.613	0.0178549	0.751889	15.37	137.17	219.2	26.8	54	6.27	13.5	28.31	237.4	245.1	216.8	22.8	29	29.3	71.7	33.3062	47.8	2.39175e+06
FALSE	High	Master Protein	O70481	E3 ubiquitin-protein ligase UBR1 OS=Mus musculus OX=10090 GN=Ubr1 PE=1 SV=2	High	High	High	Peak Found	Peak Found	Not Found	Peak Found	Peak Found	Peak Found	Dimethyl [K175; K944]	1.18654e-05	5.934	2	2	3	2	1757	200.1	6.05	2.44	2	#NUM!	0.509594	4.911	0.321	0.0180987	0.296647	1505.77	22.43	5.3	45.2	249.5	12.15	87.78	57.01	6.6	6.6	5.3	27.3	116.6	13.0239	84.9	341.1	311.6	105849
FALSE	High	Master Protein	Q60770	Syntaxin-binding protein 3 OS=Mus musculus OX=10090 GN=Stxbp3 PE=1 SV=1	High	High	High	Peak Found	Peak Found	Peak Found	Peak Found	Peak Found	Peak Found	Dimethyl [K86; K98; K121; K397]	8.30464e-05	15.248	9	4	9	4	592	67.9	8.02	23.14	4	#NUM!	0.973137	0.052	2.453	0.019665	0.300602	25.33	16.48	7.4	206.4	86.1	89.97	12.03	21.29	6.8	27.5	6.2	185.3	228.4	188.1	106.7	78.5	72.5	156259
FALSE	High	Master Protein	Q9Z2I8	Succinate--CoA ligase [GDP-forming] subunit beta, mitochondrial OS=Mus musculus OX=10090 GN=Suclg2 PE=1 SV=3	High	High	High	Peak Found	Peak Found	Peak Found	Peak Found	High	High	Dimethyl [K129; K219; K260; K272; K280; K296; K348; K407; K424]	1.47939e-05	39.158	33	9	21	9	433	46.8	7.02	62.58	9	#NUM!	1.11686	0.15	0.317	0.0200856	0.160334	20.23	0.00361615	50.2	185.7	64.1	13.96	9.35	4.18	40.8	50.8	53.8	170.3	205.4	187.9	64.9	65.6	60.7	7.55171e+06
FALSE	High	Master Protein	P08030	Adenine phosphoribosyltransferase OS=Mus musculus OX=10090 GN=Aprt PE=1 SV=2	High	High	High	Peak Found	Peak Found	Peak Found	Peak Found	Peak Found	Peak Found	Dimethyl [K107]	8.60892e-06	11.798	9	1	20	1	180	19.7	6.79	68.89	1	#NUM!	0.885287	5.72	0.109	0.0210675	0.00877159	4.3	24.93	107.8	18.8	173.3	11.07	74.38	7.27	119	101.4	96.9	55.7	17.7	16.5	153	163	176.8	3.56157e+06
FALSE	High	Master Protein	Q64345	Interferon-induced protein with tetratricopeptide repeats 3 OS=Mus musculus OX=10090 GN=Ifit3 PE=1 SV=1	High	High	High	Peak Found	Peak Found	Peak Found	Peak Found	Peak Found	Peak Found	Dimethyl [K61; K82; K197; K374; K396]	1.87476e-05	25.108	19	5	13	5	403	47.2	5.64	35.82	5	#NUM!	0.928306	0.153	2.004	0.0214885	0.40896	81.3	48.2	18.2	247.1	34.7	7.12	5.26	62.27	18.4	18.2	20.7	237.1	263.4	249.9	9.8	35.1	47.4	7.94198e+06
FALSE	High	Master Protein	Q9D0R2	Threonine--tRNA ligase 1, cytoplasmic OS=Mus musculus OX=10090 GN=Tars1 PE=1 SV=2	High	High	High	Peak Found	High	High	Peak Found	Peak Found	Peak Found	Dimethyl [K62; K120; K142; K230; K305; K347; K516; K528; K542; K659]	9.6216e-06	92.505	24	10	65	10	722	83.3	7.36	196.32	10	#NUM!	0.783363	6.373	0.493	0.0241564	0.49261	9.89	18.91	243.2	15.4	41.4	2.9	19.87	29.27	235	246.8	247.6	15.5	21.6	15.7	26.6	49.1	42	5.18127e+07
FALSE	High	Master Protein	G3X982	Aldehyde oxidase 3 OS=Mus musculus OX=10090 GN=Aox3 PE=1 SV=1	High	High	High	High	High	High	Peak Found	Peak Found	Peak Found	Dimethyl [K1016]	7.64628e-06	4.746	1	2	7	2	1335	146.8	6.46	5.08	2	#NUM!	0.400635	0.086	2.272	0.0245456	0.296647	6.5	0.88	22.8	192.5	84.7	4.07	11.46	10.31	22	23.2	23.9	212.4	168.8	196.6	91.7	74.8	86.5	753057
FALSE	High	Master Protein	Q8VCT3	Aminopeptidase B OS=Mus musculus OX=10090 GN=Rnpep PE=1 SV=2	High	High	High	Peak Found	Peak Found	Peak Found	Not Found	Peak Found	Peak Found	Dimethyl [K162; K163; K188; K416; K436; K446; K541; K581; K590; K648]	1.42997e-05	36.772	21	8	21	8	650	72.4	5.35	60.94	8	#NUM!	0.398529	0.161	26.724	0.0259829	2.04886e-07	12.07	257.58	100.6	164.1	35.4	9.88	67.65	44.53	120.2	125	103.1	35.5	231.1	196.1	22.8785	58.5	30.5	1.19725e+07
FALSE	High	Master Protein	Q9JLV5	Cullin-3 OS=Mus musculus OX=10090 GN=Cul3 PE=1 SV=1	High	High	High	Peak Found	Peak Found	Peak Found	Peak Found	Peak Found	Peak Found	Dimethyl [K38; K68; K235; K349; K589; K668]	3.96716e-05	35.732	12	6	19	6	768	88.9	8.46	55.39	6	#NUM!	0.75776	0.11	0.343	0.026167	0.358869	24.33	22.21	149.5	129.9	20.6	3.57	69.49	109.23	136.4	135.6	127.8	199.2	35.8	117.8	18.7	111.1	17.6	3.53842e+06
FALSE	High	Master Protein	P18242	Cathepsin D OS=Mus musculus OX=10090 GN=Ctsd PE=1 SV=1	High	High	High	High	High	High	High	High	Peak Found	Dimethyl [K122; K307; K329; K339]	1.97582e-05	25.033	17	5	17	5	410	44.9	7.15	43.1	5	#NUM!	0.41559	0.163	2.155	0.0270188	0.347596	4.92	9.99	30.2	184.4	85.3	5.72	3.13	11.84	31.1	30.4	27.8	185.1	187.8	176.8	77.5	85.6	98	7.03651e+06
FALSE	High	Master Protein	Q9QXE7	F-box-like/WD repeat-containing protein TBL1X OS=Mus musculus OX=10090 GN=Tbl1x PE=1 SV=2	High	High	High	Peak Found	Not Found	Not Found	Not Found	Not Found	Not Found	Dimethyl [K301; K314]	2.09169e-05	8.09	5	2	4	1	527	56.8	5.72	9.87	2	#NUM!	1	3.983	1.095	0.0297981	0.915791	1858.33	146.91	37.7	141.2	121.1	14.96	25.49	16.87	41.8	56.1	53.2	238.9	165.9	19.4951	31.1744	151.5	192.6	722159
FALSE	High	Master Protein	Q61781	Keratin, type I cytoskeletal 14 OS=Mus musculus OX=10090 GN=Krt14 PE=1 SV=2	High	High	Peak Found	Not Found	Peak Found	Not Found	Not Found	Not Found	Not Found	Dimethyl [K152; K173; K334; K358; K411]	1.66045e-05	27.874	14	5	16	1	484	52.8	5.17	30.97	5	#NUM!	4	5.989	0.583	0.0300529	0.721768	6.7	11.96	233.6	28.2	38.2	1.56	27.08	57.44	232.4	237.8	239.5	28.7	42.6	26.3	10.6	38.9	43.2	2.51535e+07
FALSE	High	Master Protein	Q8BK72	28S ribosomal protein S27, mitochondrial OS=Mus musculus OX=10090 GN=Mrps27 PE=1 SV=2	High	High	High	Peak Found	Peak Found	Peak Found	Peak Found	Peak Found	Peak Found	Dimethyl [K59; K288; K379; K413]	8.87381e-05	32.804	13	4	16	4	415	47.7	5.5	53.36	4	#NUM!	0.613906	0.104	2.501	0.0331374	0.281436	0.21	14.42	61.6	169	69.4	13.51	7.71	17.97	48.6	63.5	59.6	163.7	184.5	160.4	88.3	67.2	64.1	1.67054e+06
FALSE	High	Master Protein	Q3UFY8	tRNA methyltransferase 10 homolog C OS=Mus musculus OX=10090 GN=Trmt10c PE=1 SV=2	High	High	High	Peak Found	Peak Found	Peak Found	Peak Found	Peak Found	Peak Found	Dimethyl [K113; K310]	4.907e-05	7.37	5	2	4	2	414	48.4	9.38	11.89	2	#NUM!	0.640128	0.097	2.717	0.0331727	0.293397	17.53	11.59	52	164.3	83.7	1.35	21.16	32.71	48.1	49.3	49	148	214.4	155	104.4	78.9	52.9	1.02879e+06
FALSE	High	Master Protein	Q9QXG2	Rab proteins geranylgeranyltransferase component A 1 OS=Mus musculus OX=10090 GN=Chm PE=1 SV=1	High	High	High	Peak Found	Peak Found	Peak Found	Peak Found	Peak Found	Not Found	Dimethyl [K120; K337; K442; K538]	1.38499e-05	12.07	7	4	10	4	665	73.9	4.68	21.48	4	#NUM!	0.311854	0.099	1.231	0.0334304	0.865404	13.75	15.61	74.7	121.5	103.8	6.85	43.57	8.58	66	74.9	73.9	120.2	119	240.2	109.1	96.7	30.8975	1.41223e+06
FALSE	High	Master Protein	P23475	X-ray repair cross-complementing protein 6 OS=Mus musculus OX=10090 GN=Xrcc6 PE=1 SV=5	High	High	High	Peak Found	Peak Found	Peak Found	Not Found	Not Found	Peak Found	Dimethyl [K112]	0.001	3.286	2	1	3	1	608	69.4	6.79	7.51	1	#NUM!	0.72512	0.057	100	0.0335666	2.68558e-17	36.56	0.0010602	12.6	220.6	66.8	26	17.57	1.32401	15.7	16.7	9.9	206.7	292.3	275.3	30.7169	27.9942	83.4	122396
FALSE	High	Master Protein	P01869	Ig gamma-1 chain C region, membrane-bound form OS=Mus musculus OX=10090 GN=Ighg1 PE=1 SV=2	High	High	High	High	High	High	High	High	High	Dimethyl [K135]	1.20936e-05	8.419	3	1	10	1	393	43.4	6.44	24.33	1	#NUM!	0.449536	0.084	1.647	0.0336028	0.586843	2.28	9.41	12.8	160.8	126.4	39.12	28.89	21.46	19.9	9.6	11.9	232.2	149.7	140.9	132.5	117.7	85.6	945035
FALSE	High	Master Protein	P29341	Polyadenylate-binding protein 1 OS=Mus musculus OX=10090 GN=Pabpc1 PE=1 SV=2	High	High	High	High	High	High	High	High	High	Dimethyl [K104; K129; K157; K196; K208; K221; K246; K312; K324; K348]	1.33095e-05	70.945	20	10	56	10	636	70.6	9.5	130.74	10	#NUM!	0.365716	0.176	2.532	0.035136	0.227618	4.62	5	36.4	192.7	70.9	5.48	8.75	2.98	35.4	39.5	37.7	170.6	199.5	199.3	73.4	74.4	70.3	2.75576e+07
FALSE	High	Master Protein	Q9ERU9	E3 SUMO-protein ligase RanBP2 OS=Mus musculus OX=10090 GN=Ranbp2 PE=1 SV=2	High	High	High	Peak Found	Peak Found	Peak Found	Peak Found	Peak Found	Peak Found	Dimethyl [K225; K379; K631; K1146; K1448; K1607; K1677; K1859; K1870; K2027; K2049; K2109; K2424; K2498; K2532; K2543; K2551; K2627; K2764]	9.73644e-06	71.745	8	18	46	18	3053	340.9	6.18	123.31	18	#NUM!	1.13976	0.148	0.441	0.036666	0.470895	32.75	0.0174126	111.9	105.3	82.8	2.27	61.51	59.46	129.4	124.1	124.8	25.8	123.3	117.5	131.5	31.2	92.4	5.66808e+06
FALSE	High	Master Protein	Q99MR6	Serrate RNA effector molecule homolog OS=Mus musculus OX=10090 GN=Srrt PE=1 SV=1	High	High	High	High	High	High	Peak Found	High	Peak Found	Dimethyl [K256; K279; K589; K603; K709; K719; K757]	5.55984e-06	42.832	12	7	27	7	875	100.4	5.97	72.43	7	#NUM!	0.325127	0.179	0.808	0.0371333	0.910855	12.22	15.13	57.1	175	67.9	2.28	2.97	34.31	57.3	59.7	57.4	178.6	168.6	175.9	44	90.2	68.2	8.15659e+06
FALSE	High	Master Protein	Q80TL7	Protein MON2 homolog OS=Mus musculus OX=10090 GN=Mon2 PE=1 SV=2	High	High	High	Peak Found	Peak Found	Peak Found	Peak Found	Not Found	Peak Found	Dimethyl [K1165; K1236]	6.79211e-06	10.46	2	2	5	2	1715	189	6.13	14.11	2	#NUM!	0.583251	0.1	4.132	0.0411154	0.0544291	17.23	42.68	28.1	209.8	62.1	70.34	10.23	37.13	29.9	5.7	40.4	254.7	223.3	208.9	86.6	36.2329	50.6	901734
FALSE	High	Master Protein	E9PVA8	eIF-2-alpha kinase activator GCN1 OS=Mus musculus OX=10090 GN=Gcn1 PE=1 SV=1	High	High	High	Peak Found	Peak Found	Not Found	Peak Found	Peak Found	Peak Found	Dimethyl [K101; K229; K268; K498; K509; K521; K609; K635; K657; K788; K789; K1304; K1328; K1390; K1406; K1414; K1542; K1553; K1663; K1679; K1745; K1871; K2027; K2066; K2222; K2237; K2621]	7.04435e-06	144.477	14	26	91	26	2671	292.8	7.36	242.84	26	#NUM!	0.522736	5.411	0.415	0.0422775	0.447493	22.13	48.65	284.7	4.8	10.5	3.63	20.86	59.28	289.1	286.2	270.1	4.2	5.6	14.5331	25.1	9.1	10.5	2.81109e+07
FALSE	High	Master Protein	Q6Q899	Antiviral innate immune response receptor RIG-I OS=Mus musculus OX=10090 GN=Ddx58 PE=1 SV=2	High	High	High	Peak Found	Not Found	Peak Found	Peak Found	Peak Found	Peak Found	Dimethyl [K146; K177; K271; K284; K509; K519; K569; K626; K630; K751; K908]	3.66263e-05	39.491	17	10	24	10	926	105.9	6.65	60.87	10	#NUM!	1.01303	0.173	0.01	0.0422877	2.68558e-17	38.19	0.00539226	194.6	58.5	46.8	7.75	7.77	34.48	225.9	193.4	213.1	67.7	17.4214	60.7	51.3	28.5	59.4	7.92905e+06
FALSE	High	Master Protein	Q6P5F9	Exportin-1 OS=Mus musculus OX=10090 GN=Xpo1 PE=1 SV=1	High	High	High	Peak Found	High	High	High	High	High	Dimethyl [K54; K88; K455; K478; K531; K674; K680; K686; K995; K1049]	2.10419e-05	61.496	16	10	47	10	1071	123	6.07	138.73	10	#NUM!	0.412413	5.406	0.476	0.0423659	0.461013	8.14	8.84	170.5	42.5	87	6.47	34.4	8.52	169.7	160.5	182.5	42.3	31.7	62.6	86.6	75.4	88.6	1.88039e+07
FALSE	High	Master Protein	O08856	RNA polymerase II elongation factor ELL OS=Mus musculus OX=10090 GN=Ell PE=2 SV=2	High	High	High	Peak Found	Peak Found	Peak Found	Not Found	Peak Found	Not Found	Dimethyl [K129; K252]	2.16339e-05	10.24	5	2	7	2	602	67.1	9.19	18.28	2	#NUM!	0.611995	0.065	100	0.0439844	2.68558e-17	34.74	0.00914908	32.1	247.3	20.6	41.77	90.41	0.838881	36.7	17.2	43.2	282.5	14.4	482.5	13.6116	23.5	28.3904	215628
FALSE	High	Master Protein	Q9CZW4	Long-chain-fatty-acid--CoA ligase 3 OS=Mus musculus OX=10090 GN=Acsl3 PE=1 SV=2	High	High	High	Peak Found	Peak Found	Peak Found	Peak Found	Peak Found	Peak Found	Dimethyl [K596; K673; K679; K699]	3.66819e-05	20.038	7	4	15	2	720	80.4	8.54	40.98	4	#NUM!	0.19624	4.155	0.638	0.0469144	0.776074	9.9	36.26	191.4	38.7	70	4.47	20.24	22.81	190.1	195.8	207.4	39.5	30.5	46.1	46.8	71.6	72.2	2.43142e+06
FALSE	High	Master Protein	P62897	Cytochrome c, somatic OS=Mus musculus OX=10090 GN=Cycs PE=1 SV=2	High	High	High	Peak Found	Peak Found	Peak Found	Peak Found	Peak Found	Not Found	Dimethyl [K54; K87]	1.85041e-05	9.2	20	2	4	2	105	11.6	9.58	12.93	2	#NUM!	0.813384	0.094	0.071	0.0473953	8.12999e-05	12.21	62.09	2.8	18.3	278.9	17.6	15.21	11.38	3.5	4.1	5	21.9	26.4	29.8	437.3	372.1	22.1415	628652
FALSE	High	Master Protein	Q60597	2-oxoglutarate dehydrogenase, mitochondrial OS=Mus musculus OX=10090 GN=Ogdh PE=1 SV=3	High	High	High	Peak Found	Peak Found	Peak Found	Peak Found	Peak Found	Peak Found	Dimethyl [K184; K291; K401; K561; K640; K943; K961; K1020; K1021]	1.90912e-05	60.551	14	9	37	9	1023	116.4	6.83	117.57	9	#NUM!	0.351636	5.203	0.429	0.0479005	0.445781	2.67	13.46	197.4	15	87.6	3.06	27.66	21.17	196.2	194.8	206	14.9	14.2	22.8	99.6	64.6	87	1.6337e+07
FALSE	High	Master Protein	Q64475	Histone H2B type 1-B OS=Mus musculus OX=10090 GN=Hist1h2bb PE=1 SV=3	High	High	High	High	High	High	High	High	High	Dimethyl [K44]	2.7713e-05	6.991	7	1	9	1	126	13.9	10.32	18.78	1	#NUM!	0.485349	0.198	1.099	0.0515862	0.913912	2.34	14.39	27.8	142.5	129.6	11.13	14.54	2.49	32.8	27.3	27	165.3	140	124	131.2	127.4	124.9	9237544
FALSE	High	Master Protein	P48999	Arachidonate 5-lipoxygenase OS=Mus musculus OX=10090 GN=Alox5 PE=1 SV=3	High	High	High	Peak Found	Peak Found	Peak Found	Peak Found	Peak Found	Peak Found	Dimethyl [K159; K174; K184; K315; K424]	2.20376e-05	26.194	11	5	12	5	674	77.9	6.18	39.62	5	#NUM!	0.516141	0.2	0.795	0.053357	0.902096	3.11	13.08	26.4	266.2	7.4	0.33	24.81	76.28	25	25.1	25.1	252.9	204.2	333.7	21.3	35.7	37	4.34714e+06
FALSE	High	Master Protein	P62196	26S proteasome regulatory subunit 8 OS=Mus musculus OX=10090 GN=Psmc5 PE=1 SV=1	High	High	High	Peak Found	Peak Found	Not Found	Not Found	Peak Found	Peak Found	Dimethyl [K27; K38; K125; K142; K196; K360]	2.1905e-05	44.91	21	6	28	5	406	45.6	7.55	73.33	6	#NUM!	1	5.013	0.221	0.0537667	0.113874	57.49	147.93	226.1	12	61.9	8.74	21.68	3.83	267.3	224.3	246.8	11.2	15.3	21.3128	33.6032	69.4	65.7	1.78557e+07
FALSE	High	Master Protein	P80318	T-complex protein 1 subunit gamma OS=Mus musculus OX=10090 GN=Cct3 PE=1 SV=1	High	High	High	High	High	High	High	High	High	Dimethyl [K44; K78; K163; K181; K222; K248; K249; K354; K367; K425; K502; K527]	1.72398e-05	130.565	38	12	79	12	545	60.6	6.7	234.37	12	#NUM!	0.995453	5.006	0.27	0.0539805	0.0932949	42.09	16.11	188.9	21.7	89.4	3.44	24.71	7.17	189	185.7	176.7	21.3	21.2	31.9	87.9	87.4	99	7.55007e+07
FALSE	High	Master Protein	P70168	Importin subunit beta-1 OS=Mus musculus OX=10090 GN=Kpnb1 PE=1 SV=2	High	High	High	High	High	High	High	High	High	Dimethyl [K23; K169; K183; K206; K332; K346; K537]	3.10864e-05	79.462	14	8	75	8	876	97.1	4.78	247.74	8	#NUM!	0.405178	4.928	0.34	0.0566986	0.200672	63.97	36.77	133.7	39.9	126.4	1.21	12.43	7.4	134.2	133.6	136.7	40.1	35.7	45.8	126.8	114.5	132.5	3.87876e+07
FALSE	High	Master Protein	P47713	Cytosolic phospholipase A2 OS=Mus musculus OX=10090 GN=Pla2g4a PE=1 SV=1	High	High	High	Peak Found	Peak Found	Peak Found	Peak Found	Peak Found	Peak Found	Dimethyl [K29; K58; K257; K271; K371; K427; K617; K745]	2.02426e-05	49.469	14	8	23	8	748	85.2	5.43	63.03	8	#NUM!	0.44719	0.207	5.067	0.0593132	0.0159859	36.33	24.04	112.9	115.1	72	5.17	54.52	44.67	119.5	123.3	132.1	165.8	45.5	125.7	30.3	79	78.7	1.08258e+07
FALSE	High	Master Protein	Q60932	Voltage-dependent anion-selective channel protein 1 OS=Mus musculus OX=10090 GN=Vdac1 PE=1 SV=3	High	High	High	High	High	High	High	High	Peak Found	Dimethyl [K41; K122; K123; K249; K265; K269; K279]	2.02765e-05	40.435	22	6	34	5	296	32.3	8.43	70.37	6	#NUM!	0.338908	0.163	2.881	0.0602741	0.150955	4.17	27.45	33.4	221.2	45.4	6.05	10	30.84	33.7	35.4	31.4	237.9	223.2	194.9	34.2	45.8	63.5	3.35767e+06
FALSE	High	Master Protein	Q8BK64	Activator of 90 kDa heat shock protein ATPase homolog 1 OS=Mus musculus OX=10090 GN=Ahsa1 PE=1 SV=2	High	High	High	Peak Found	Not Found	Peak Found	Peak Found	Peak Found	Peak Found	Dimethyl [K268; K294]	1.64082e-05	13.633	14	3	6	3	338	38.1	5.53	17.95	3	#NUM!	0.232139	4.692	0.011	0.060922	1.94859e-12	123.88	13.51	19.5	4.7	275.8	9.65	60.83	5.8	20.1	18.6	22.5	3.1	23.5252	7.8	257.5	285.6	284.9	4.56891e+06
FALSE	High	Master Protein	Q91YT0	NADH dehydrogenase [ubiquinone] flavoprotein 1, mitochondrial OS=Mus musculus OX=10090 GN=Ndufv1 PE=1 SV=1	High	High	High	Peak Found	Peak Found	Peak Found	Peak Found	Peak Found	Peak Found	Dimethyl [K81; K126; K417]	2.37135e-05	19.033	9	3	11	3	464	50.8	8.21	35.08	3	#NUM!	0.315264	0.137	2.735	0.0621323	0.179537	16.33	5.16	24	207.6	68.4	4.17	7.23	7.26	24.2	22.6	24.4	209.1	188.5	217.2	77.3	68.9	67.9	1.66266e+06
FALSE	High	Master Protein	P49710	Hematopoietic lineage cell-specific protein OS=Mus musculus OX=10090 GN=Hcls1 PE=1 SV=2	High	High	High	High	High	High	Peak Found	Peak Found	Peak Found	Dimethyl [K141; K165; K202; K239; K296]	7.34101e-06	27.894	14	5	20	5	486	54.2	4.84	44.15	5	#NUM!	0.440398	0.174	1.872	0.0628306	0.465839	11.44	6.92	35.2	182.2	82.7	6.1	12.41	37.27	32.6	36.8	34.5	156.4	200.8	178.6	57.7	121.6	81.1	3.78498e+06
FALSE	High	Master Protein	O88531	Palmitoyl-protein thioesterase 1 OS=Mus musculus OX=10090 GN=Ppt1 PE=1 SV=2	High	High	High	Peak Found	Peak Found	Peak Found	Peak Found	Not Found	Peak Found	Dimethyl [K191; K272]	1.58315e-05	9.598	12	2	4	2	306	34.5	8	12.4	2	#NUM!	0.521179	0.115	2.1	0.0653216	0.41217	13.58	63.77	27.7	175	97.3	6.14	16.83	16.74	35.2	31.3	32.4	212.7	205	153.7	101.3	36.6118	128.4	909649
FALSE	High	Master Protein	Q8CI11	Guanine nucleotide-binding protein-like 3 OS=Mus musculus OX=10090 GN=Gnl3 PE=1 SV=2	High	High	High	Not Found	Peak Found	Peak Found	Peak Found	Peak Found	Peak Found	Dimethyl [K57; K113; K195; K203; K248; K262; K429]	5.9417e-05	32.533	16	7	26	7	538	60.7	9.11	50.22	7	#NUM!	0.434891	4.694	0.298	0.0659105	0.271144	34.47	3.1	229.6	15.3	55.1	3.97	13.18	38.01	236.9	223.5	219.8	9.46647	13.6	16.3	90.6	45.5	53.7	1.03892e+07
FALSE	High	Master Protein	P08003	Protein disulfide-isomerase A4 OS=Mus musculus OX=10090 GN=Pdia4 PE=1 SV=3	High	High	High	High	High	High	High	High	High	Dimethyl [K72; K112; K124; K134; K138; K156; K177; K238; K249; K281; K294; K477; K536; K537; K552; K563; K589; K604; K622]	0.000133403	130.034	37	18	110	17	638	71.9	5.31	326.01	18	#NUM!	0.368189	0.219	2.116	0.0699044	0.36346	3.97	2.37	43.7	175.9	80.5	1.46	8.17	3.88	43.5	44.7	44.4	183	178.9	156.8	80.4	81.9	86.5	2.76529e+07
FALSE	High	Master Protein	Q8C3J5	Dedicator of cytokinesis protein 2 OS=Mus musculus OX=10090 GN=Dock2 PE=1 SV=3	High	High	High	Not Found	Peak Found	Peak Found	Peak Found	Peak Found	Peak Found	Dimethyl [K286; K471; K485; K533; K553; K797; K813; K849; K1564; K1584; K1692]	3.03822e-05	65.613	8	11	42	11	1828	211.6	6.99	112.05	11	#NUM!	0.501974	4.591	0.257	0.070539	0.137393	12.9	16.54	185.3	3.1	111.5	2.51	11.89	52.93	187.4	180.9	178.6	13.9595	2.8	3.3	179.9	108.9	58.1	1.23098e+07
FALSE	High	Master Protein	P14824	Annexin A6 OS=Mus musculus OX=10090 GN=Anxa6 PE=1 SV=3	High	High	High	High	Peak Found	Peak Found	Peak Found	Not Found	Peak Found	Dimethyl [K53; K156; K370; K598]	5.299e-05	25.423	9	4	18	4	673	75.8	5.5	56.23	4	#NUM!	0.29164	0.159	7.048	0.070539	0.00777214	5.93	102.69	105	162.2	32.8	8.74	4.89	51.16	109.5	109.2	93.6	168.8	180.9	164.8	49.9	32.8573	23.4	3.69052e+06
FALSE	High	Master Protein	Q9D892	Inosine triphosphate pyrophosphatase OS=Mus musculus OX=10090 GN=Itpa PE=1 SV=2	High	High	High	Not Found	Peak Found	Peak Found	Peak Found	High	High	Dimethyl [K18; K56]	2.41561e-05	10.323	13	2	10	2	198	21.9	5.87	19.81	2	#NUM!	0.294188	4.458	0.108	0.0765105	0.00122508	47.06	17.26	84.7	21.8	193.5	12.32	11.59	10.3	83.5	98.9	78.3	29.0672	19.8	23.4	221.9	183.3	190.8	5.47109e+06
FALSE	High	Master Protein	P17710	Hexokinase-1 OS=Mus musculus OX=10090 GN=Hk1 PE=1 SV=3	High	High	High	High	High	High	Peak Found	Peak Found	High	Dimethyl [K118; K133; K203; K218; K229; K402; K474; K677; K698; K794; K833; K955]	1.73731e-05	72.84	18	12	50	12	974	108.2	6.8	139.64	12	#NUM!	0.390453	4.458	1.376	0.0770999	0.758833	7.2	23.83	153.4	87.1	59.5	6.7	8.59	19.7	166.2	156.2	145.3	95.3	80.2	88.7	43.5	64.2	60.5	4.55723e+07
FALSE	High	Master Protein	Q9CY58	Plasminogen activator inhibitor 1 RNA-binding protein OS=Mus musculus OX=10090 GN=Serbp1 PE=1 SV=2	High	High	High	Peak Found	High	Peak Found	Peak Found	Peak Found	Peak Found	Dimethyl [K272; K280; K285; K293]	1.9216e-05	16.881	17	4	13	4	407	44.7	8.54	34.95	4	#NUM!	0.597479	0.128	1.014	0.0807967	0.968226	8.96	43.08	16.9	177.2	105.9	57.65	21.34	51.69	32.7	10.6	16.3	183.7	171.2	119.9	192.3	71	102.3	1.51391e+06
FALSE	High	Master Protein	Q9EQQ9	Protein O-GlcNAcase OS=Mus musculus OX=10090 GN=Oga PE=1 SV=2	High	High	High	Not Found	Peak Found	Peak Found	Peak Found	Peak Found	Peak Found	Dimethyl [K253; K269; K289; K381; K491; K804]	6.12186e-05	31.46	11	7	24	7	916	103.1	4.92	54.29	7	#NUM!	0.331533	4.371	0.371	0.081805	0.35133	80.41	76.2	185.2	34.4	80.4	6.85	57.55	11.68	183.7	209	189.2	28.3747	54.1	22.8	70.3	88.8	82.2	1.04446e+07
FALSE	High	Master Protein	Q9R1W5	Calcitonin gene-related peptide type 1 receptor OS=Mus musculus OX=10090 GN=Calcrl PE=1 SV=2	High	High	High	Peak Found	Not Found	Peak Found	Not Found	Not Found	Peak Found	Dimethyl [K50; K454]	4.6474e-05	6.562	5	2	5	2	463	53.2	6.71	11.68	2	#NUM!	0.168933	0.089	8.466	0.0839449	0.0101689	30.89	869.3	49.5	108.2	142.3	11.33	8.3	1.78949	80	99.9	87.2	202.3	15.3686	179.8	23.8739	33.6651	250.9	439586
FALSE	High	Master Protein	P14131	40S ribosomal protein S16 OS=Mus musculus OX=10090 GN=Rps16 PE=1 SV=4	High	High	High	High	High	High	High	High	High	Dimethyl [K16; K17; K60; K90; K98; K105; K106]	1.40911e-05	49.604	38	7	71	7	146	16.4	10.21	154.82	7	#NUM!	0.362167	4.291	0.048	0.0863417	4.52689e-06	5.86	1.97	46	10.7	243.3	4.5	5.09	8.29	44.5	48.4	45.2	9.7	10.6	10.6	226	239.3	265.6	6.22028e+07
FALSE	High	Master Protein	Q91VW3	SH3 domain-binding glutamic acid-rich-like protein 3 OS=Mus musculus OX=10090 GN=Sh3bgrl3 PE=1 SV=1	High	High	High	Peak Found	Peak Found	Peak Found	Peak Found	Peak Found	Peak Found	Dimethyl [K31; K91]	2.2236e-05	12.495	49	2	7	2	93	10.5	5.14	19.16	2	#NUM!	0.452488	0.235	4.326	0.0865319	0.0325356	13.89	28.47	55.4	202.7	41.8	15.33	11.72	20.46	42.5	57	55.2	180.2	227.8	201.8	41.7	38.2	55.7	7.53321e+06
FALSE	High	Master Protein	Q9Z1Q5	Chloride intracellular channel protein 1 OS=Mus musculus OX=10090 GN=Clic1 PE=1 SV=3	High	High	High	High	High	High	High	High	High	Dimethyl [K49; K79; K113; K131; K166; K183; K192]	7.19391e-05	85.602	49	7	74	7	241	27	5.17	242.07	7	#NUM!	0.253024	4.286	0.203	0.0865706	0.0296175	7.56	5.88	102.4	72.3	125.4	2.47	28.28	4.43	101.5	106.3	102.4	72.3	51.4	92.1	125.4	129.7	118.8	49623564
FALSE	High	Master Protein	P08775	DNA-directed RNA polymerase II subunit RPB1 OS=Mus musculus OX=10090 GN=Polr2a PE=1 SV=3	High	High	High	Peak Found	Peak Found	Peak Found	Peak Found	Peak Found	Peak Found	Dimethyl [K32; K177; K707; K708; K719; K767; K796; K1254; K1887; K1908]	4.40297e-06	46.946	7	9	21	9	1970	217	7.37	58.35	9	#NUM!	0.524073	4.282	0.163	0.0867615	0.0109524	0.3	2.93	131.5	23.2	145.2	7.7	2.45	9.2	133.4	127.2	147.6	23.6	23	24.2	147.3	125.4	148.3	1.04671e+07
FALSE	High	Master Protein	P62900	60S ribosomal protein L31 OS=Mus musculus OX=10090 GN=Rpl31 PE=1 SV=1	High	High	High	High	High	High	Peak Found	High	High	Dimethyl [K31; K115]	2.61999e-05	20.454	26	2	15	2	125	14.5	10.54	35.08	2	#NUM!	0.230512	0.191	0.932	0.0934431	0.991455	28.41	5.54	28.5	138.1	133.4	4.13	17.21	12.13	28.6	26.6	28.6	155.7	109.8	138.5	155.6	133.7	122.9	3.32837e+06
FALSE	High	Master Protein	Q9DC71	28S ribosomal protein S15, mitochondrial OS=Mus musculus OX=10090 GN=Mrps15 PE=1 SV=2	High	High	High	Peak Found	Peak Found	Peak Found	Peak Found	Peak Found	Peak Found	Dimethyl [K74; K199; K254]	1.2504e-05	16.965	16	3	8	3	258	29.4	10.13	23.08	3	#NUM!	0.304294	0.141	0.539	0.0935131	0.679682	12.49	0.0073325	103.8	103.4	92.8	9.77	32.87	29.99	86.6	104.5	100.9	90.7	100.6	162.2	57.1	90.2	107.2	1.70156e+06
FALSE	High	Master Protein	Q91VK1	Basic leucine zipper and W2 domain-containing protein 2 OS=Mus musculus OX=10090 GN=Bzw2 PE=1 SV=1	High	High	High	Peak Found	Peak Found	Not Found	Not Found	Peak Found	Not Found	Dimethyl [K50; K320]	9.74107e-06	12.671	9	2	4	1	419	48	6.68	13.35	2	#NUM!	0.380571	2.616	9.926	0.0957151	0.00500473	23.13	739.47	151.7	80.9	67.4	33.94	27.64	2.6681	294.5	167.3	173.1	112.6	75.8	37.7365	52.4255	76.9	31.5276	635528
FALSE	High	Master Protein	P62960	Y-box-binding protein 1 OS=Mus musculus OX=10090 GN=Ybx1 PE=1 SV=3	High	High	High	Peak Found	High	High	Peak Found	Peak Found	Peak Found	Dimethyl [K135]	1.52492e-05	25.446	12	2	15	2	322	35.7	9.88	47.91	2	#NUM!	0.462321	0.15	1.229	0.0968368	0.849153	27.07	22.87	29.4	205.8	64.9	3.55	22.95	13.1	30.6	32.1	29.9	150.4	214.3	240.3	67.6	58.6	76.3	1.66177e+06
FALSE	High	Master Protein	Q9ESP1	Stromal cell-derived factor 2-like protein 1 OS=Mus musculus OX=10090 GN=Sdf2l1 PE=1 SV=2	High	Peak Found	High	High	High	High	Peak Found	High	High	Dimethyl [K43]	4.10909e-06	11.709	6	1	8	1	221	23.6	7.42	19.73	1	#NUM!	0.557088	0.104	1.467	0.0980437	0.72111	6.93	2.38	16.9	169.5	113.7	17.31	3.98	10.87	16.5	22	16.5	157.9	170.9	166	107.6	131.2	111.3	432924
FALSE	High	Master Protein	Q61881	DNA replication licensing factor MCM7 OS=Mus musculus OX=10090 GN=Mcm7 PE=1 SV=1	High	High	High	Peak Found	Peak Found	Peak Found	Peak Found	Peak Found	Peak Found	Dimethyl [K28; K29; K325; K335; K351; K352; K471]	2.42107e-05	42.913	11	7	23	7	719	81.2	6.37	70.82	7	#NUM!	0.54563	0.247	4.062	0.0992288	0.069023	39.77	79.02	186.8	95.8	17.5	9.9	12.23	20.94	179.6	184.3	214.8	78.3	94.5	99.5	19.3	17.3	12.6	9.83266e+06
FALSE	High	Master Protein	Q9R1P4	Proteasome subunit alpha type-1 OS=Mus musculus OX=10090 GN=Psma1 PE=1 SV=1	High	High	High	High	High	High	High	High	Peak Found	Dimethyl [K217; K243]	1.2378e-05	17.784	13	2	12	2	263	29.5	6.46	29.23	2	#NUM!	1.07754	0.231	1.951	0.104548	0.425949	27.25	6.68	42.3	176.3	81.4	13.94	29.99	8.75	37.8	50.1	45.3	112.6	209.7	188.9	76.9	91.4	87.3	4.51614e+06
FALSE	High	Master Protein	Q64433	10 kDa heat shock protein, mitochondrial OS=Mus musculus OX=10090 GN=Hspe1 PE=1 SV=2	High	Peak Found	High	Peak Found	Peak Found	Peak Found	Peak Found	Not Found	Peak Found	Dimethyl [K80]	0.001	3.389	10	1	2	1	102	11	8.35	4.61	1	#NUM!	0.953928	0.144	2.087	0.108526	0.369955	21.84	27.64	24.8	178.3	96.9	13.9	12.26	17.67	29.7	28.7	22.7	206.5	170.1	216	99	46.5183	127.2	1.05253e+06
FALSE	High	Master Protein	P61021	Ras-related protein Rab-5B OS=Mus musculus OX=10090 GN=Rab5b PE=1 SV=1	High	High	High	Peak Found	Peak Found	Peak Found	High	High	High	Dimethyl [K33; K209]	1.27368e-05	10.482	17	2	15	2	215	23.7	8.13	33.55	2	#NUM!	0.706429	4.005	0.123	0.109323	0.00255914	50.06	8.18	94.9	17.3	187.8	3.98	48.57	23.79	98.6	100.8	93.3	18	7.5	22.7	138.4	225.7	195	7.23443e+06
FALSE	High	Master Protein	Q9D1P4	Cysteine and histidine-rich domain-containing protein 1 OS=Mus musculus OX=10090 GN=Chordc1 PE=1 SV=1	High	High	High	High	High	High	Peak Found	Peak Found	Peak Found	Dimethyl [K61; K101; K107; K121; K215; K289; K321]	3.53189e-05	26.57	26	6	19	6	331	37.3	7.9	44.35	6	#NUM!	0.820142	0.232	0.921	0.110102	0.981852	11.08	29.74	82.3	121.9	95.8	2.24	16.94	23.41	77.4	77.1	80.3	143.4	114.7	103.8	85	90.1	128.3	5.54749e+06
FALSE	High	Master Protein	Q91W90	Thioredoxin domain-containing protein 5 OS=Mus musculus OX=10090 GN=Txndc5 PE=1 SV=2	High	High	High	High	High	High	High	Peak Found	High	Dimethyl [K126; K227; K315; K329; K350; K375]	3.27264e-05	60.867	24	6	41	6	417	46.4	5.78	128.07	6	#NUM!	0.312799	0.256	2.655	0.110204	0.196806	7.97	32.34	49.6	193.3	57.1	4.05	1.82	41.13	45.8	49.5	48.6	190.1	189.5	183.9	42.8	93.7	56	1.11028e+07
FALSE	High	Master Protein	Q8BMF4	Dihydrolipoyllysine-residue acetyltransferase component of pyruvate dehydrogenase complex, mitochondrial OS=Mus musculus OX=10090 GN=Dlat PE=1 SV=2	High	High	High	High	High	High	High	High	High	Dimethyl [K131; K168; K176; K258; K295; K357; K371; K391; K477; K542; K591]	1.47599e-05	96.407	24	10	83	10	642	67.9	8.57	208.79	10	#NUM!	0.610675	0.259	3.087	0.114564	0.120033	12.22	3.31	49.5	177.5	72.9	3.17	4.06	16.77	46.5	49.4	48.5	181.2	167.1	173.7	71.3	92.9	69.4	2.3517e+07
FALSE	High	Master Protein	F6ZDS4	Nucleoprotein TPR OS=Mus musculus OX=10090 GN=Tpr PE=1 SV=1	High	High	High	High	High	High	Peak Found	Peak Found	Peak Found	Dimethyl [K114; K133; K251; K276; K297; K409; K438; K461; K743; K757; K758; K787; K1026; K1080; K1111; K1265; K1453; K1576]	1.34498e-05	111.212	10	18	66	18	2431	273.8	5.03	202.89	18	#NUM!	0.465486	0.26	1.176	0.114934	0.876461	7.02	13.19	57.1	151	91.8	4.68	30.72	42.85	52.8	54.2	57.8	142.1	234.9	143.2	36.3	87.1	91.6	1.10034e+07
FALSE	High	Master Protein	O89017	Legumain OS=Mus musculus OX=10090 GN=Lgmn PE=1 SV=1	High	High	High	Peak Found	High	High	Peak Found	Peak Found	Peak Found	Dimethyl [K127]	2.07691e-05	12.894	6	1	8	1	435	49.3	6.39	28.52	1	#NUM!	0.364444	2.624	0.756	0.1169	0.884033	23.7	15.63	157.8	61.2	81	5.64	17.44	4.95	147.7	164.3	161.5	67	62.6	47.4	79.3	82.8	87.5	860495
FALSE	High	Master Protein	P80315	T-complex protein 1 subunit delta OS=Mus musculus OX=10090 GN=Cct4 PE=1 SV=3	High	High	High	High	High	High	High	Peak Found	High	Dimethyl [K29; K42; K55; K65; K79; K122; K139; K174; K193; K209; K213; K232; K243; K257; K302; K319; K338; K384; K395]	1.5973e-05	158.047	48	18	114	18	539	58	8.02	301.52	18	#NUM!	0.410404	3.819	0.382	0.119918	0.282652	13.64	50.94	174.5	32.2	93.3	3.39	6.99	4.22	168.6	180.3	173.1	31.9	33.3	29	92.1	99.2	92.5	7.20815e+07
FALSE	High	Master Protein	Q8R1B4	Eukaryotic translation initiation factor 3 subunit C OS=Mus musculus OX=10090 GN=Eif3c PE=1 SV=1	High	High	High	Not Found	Peak Found	Peak Found	Peak Found	Peak Found	Peak Found	Dimethyl [K46; K160; K198; K340; K472; K491; K551; K641; K662; K875]	1.83463e-05	55.563	19	10	28	10	911	105.5	5.78	72.29	10	#NUM!	0.776004	0.265	0.01	0.120892	2.68558e-17	21.75	0.00384655	239.4	21	39.6	2.24	20.08	51.03	242.5	232.8	233.9	14.3085	17.8	23.7	31.8	38.7	78.8	1.8327e+07
FALSE	High	Master Protein	Q9CZN7	Serine hydroxymethyltransferase, mitochondrial OS=Mus musculus OX=10090 GN=Shmt2 PE=1 SV=1	High	High	High	Peak Found	Peak Found	Peak Found	High	High	High	Dimethyl [K103; K196; K262; K269; K280; K409]	1.31699e-05	53.65	17	7	55	6	504	55.7	8.47	121.61	7	#NUM!	1	3.784	0.787	0.12298	0.897968	31.04	48.99	180.5	46.5	73	9.75	24.59	2.84	161.6	182.6	196.5	34.6	47.1	57.4	71.1	75.2	73.9	3.71336e+07
FALSE	High	Master Protein	P63073	Eukaryotic translation initiation factor 4E OS=Mus musculus OX=10090 GN=Eif4e PE=1 SV=1	High	High	High	Peak Found	Peak Found	Peak Found	Peak Found	Peak Found	Peak Found	Dimethyl [K36; K106; K184]	5.29209e-05	25.682	22	3	12	3	217	25	6.15	35.18	3	#NUM!	1.29232	0.182	8.15479e-05	0.123587	1.36136e-168	1.71	0.00165849	78.6	187.8	33.6	1.62	14.87	39.27	75.1	76.1	77.6	181.9	219.3	164.4	22.9	50.2	32.5	2.80438e+06
FALSE	High	Master Protein	O35685	Nuclear migration protein nudC OS=Mus musculus OX=10090 GN=Nudc PE=1 SV=1	High	High	High	High	High	High	Peak Found	Peak Found	Peak Found	Dimethyl [K142; K155; K228; K240; K268]	3.77311e-05	22.634	20	4	16	4	332	38.3	5.26	47.44	4	#NUM!	0.343702	0.164	0.000218966	0.125369	1.18382e-169	7.96	0.00781816	44.7	188.6	66.7	2.27	9.45	29.02	44.5	45.9	46.6	177	193.4	213.7	70.9	68.4	39.7	1.59034e+06
FALSE	High	Master Protein	Q9CY27	Very-long-chain enoyl-CoA reductase OS=Mus musculus OX=10090 GN=Tecr PE=1 SV=1	High	High	High	High	Peak Found	Peak Found	High	High	High	Dimethyl [K22; K33]	3.34808e-05	11.919	6	2	15	2	308	36.1	9.55	27.63	2	#NUM!	0.587183	3.755	0.202	0.125443	0.0294546	22.71	36.72	115.3	27.3	157.4	1.39	25.46	3.94	114.8	112	114.7	21.7	36	27.1	156.6	152.4	164.6	1.34257e+07
FALSE	High	Master Protein	P62869	Elongin-B OS=Mus musculus OX=10090 GN=Elob PE=1 SV=1	High	High	High	High	High	High	Peak Found	Peak Found	Peak Found	Dimethyl [K28; K55]	1.08686e-05	11.505	15	2	13	2	118	13.2	5.01	26.21	2	#NUM!	0.597616	0.271	2.015	0.128604	0.404716	10.48	7.32	42.7	170	87.3	2.94	13.24	10.56	40.9	43.4	42.1	154.1	167.8	198.9	86.1	74.6	92.1	6.96358e+06
FALSE	High	Master Protein	Q1HFZ0	RNA cytosine C(5)-methyltransferase NSUN2 OS=Mus musculus OX=10090 GN=Nsun2 PE=1 SV=2	High	High	High	Peak Found	Peak Found	Peak Found	Peak Found	Peak Found	Peak Found	Dimethyl [K43; K56; K111; K190; K356; K515; K534; K576; K639; K682; K733]	4.02309e-05	97.223	24	12	49	12	757	85.4	6.58	168.67	12	#NUM!	0.428741	3.716	0.729	0.129075	0.849153	5.62	5.66	199.3	21.6	79.1	4.56	38.96	32.12	199.5	205.2	218	10.1	22.2	22.6	47.5	81.4	93.5	2.37755e+07
FALSE	High	Master Protein	Q8BV66	Interferon-induced protein 44 OS=Mus musculus OX=10090 GN=Ifi44 PE=2 SV=1	High	High	High	Peak Found	Peak Found	Not Found	Peak Found	Not Found	Peak Found	Dimethyl [K22; K66; K102; K115; K125; K225; K266; K405]	2.12342e-05	36.921	26	8	25	8	422	47.8	7.03	69.2	8	#NUM!	0.832379	3.706	1	0.129966	0.972545	41.14	7412.26	242.4	18.1	39.4	5.57	5.03	36.47	244.1	272.8	257.8	20	18.6	14.6814	32.2	19.4815	54.6	1.20464e+07
FALSE	High	Master Protein	Q99MD9	Nuclear autoantigenic sperm protein OS=Mus musculus OX=10090 GN=Nasp PE=1 SV=2	High	High	High	High	High	High	Peak Found	Peak Found	Peak Found	Dimethyl [K44; K45; K487; K533; K623]	8.05314e-05	31.302	6	5	16	5	773	83.9	4.37	42.27	5	#NUM!	0.463584	0.253	1.828	0.129991	0.486935	0.19	1.22	42	145.3	112.7	2.25	29.25	35.18	45.4	46.3	44.3	89.7	157.4	159.2	122.1	159.6	75.9	5.5806e+06
FALSE	High	Master Protein	Q9Z172	Small ubiquitin-related modifier 3 OS=Mus musculus OX=10090 GN=Sumo3 PE=1 SV=1	High	High	Peak Found	High	High	High	High	High	High	Dimethyl [K32]	3.6268e-05	12.599	11	1	10	1	110	12.4	5.96	27.43	1	#NUM!	0.446775	0.274	1.433	0.132411	0.72111	0.63	5.57	40.2	150.5	109.3	8	5.99	2.62	39.7	44.6	38.4	144.9	162.3	148.8	108.1	109.2	103.9	9.07691e+06
FALSE	High	Master Protein	Q99PL5	Ribosome-binding protein 1 OS=Mus musculus OX=10090 GN=Rrbp1 PE=1 SV=2	High	High	High	High	High	High	Peak Found	Peak Found	Peak Found	Dimethyl [K880; K890; K923; K1147; K1201; K1290; K1299; K1312; K1356; K1406; K1440; K1538; K1545]	5.71961e-05	54.544	11	11	34	11	1605	172.8	9.33	89.47	11	#NUM!	0.402313	0.248	4.602	0.133284	0.0248917	15.95	3.58	79.4	198.2	22.4	3.87	26.55	19.11	81.4	87.7	86.2	224.6	132.5	215.1	24.4	19.4	28.6	4.89309e+06
FALSE	High	Master Protein	Q9CZX8	40S ribosomal protein S19 OS=Mus musculus OX=10090 GN=Rps19 PE=1 SV=3	High	High	High	High	Peak Found	High	Peak Found	High	High	Dimethyl [K23; K24; K38; K143]	3.19193e-05	18.364	32	4	12	4	145	16.1	10.4	27.54	4	#NUM!	0.297008	0.275	0.627	0.133319	0.722533	1.45	4.15	32	142.8	125.2	5.59	11.38	9.28	31.4	28.5	31.5	158.9	126.8	139.9	141.3	122.7	119.2	1.0288e+07
FALSE	High	Master Protein	P98195	Probable phospholipid-transporting ATPase IIB OS=Mus musculus OX=10090 GN=Atp9b PE=1 SV=4	High	High	High	Not Found	Peak Found	Peak Found	Not Found	Peak Found	Peak Found	Dimethyl [K124; K275]	5.79042e-05	5.417	3	2	4	2	1146	128.9	7.64	6.32	2	#NUM!	0.658962	0.128	4.638	0.13397	0.0595477	118.25	9.47	27.9	223.8	48.3	30.8	4.05	4.97	33.5	39.3	59.3	20.8035	324.9	306.8	20.0114	65.7	70.5	497014
FALSE	High	Master Protein	P48428	Tubulin-specific chaperone A OS=Mus musculus OX=10090 GN=Tbca PE=1 SV=3	High	High	High	Peak Found	High	High	Not Found	Not Found	Peak Found	Dimethyl [K95]	0.001	3.391	8	1	5	1	108	12.8	5.27	10.53	1	#NUM!	0.42081	0.167	100	0.137287	2.68558e-17	0.67	0.00517084	28	160.1	111.9	4.37	3.79	2.72186	37.1	34.6	37.6	223	207.1	212.2	26.9475	33.3225	148.3	1.29137e+06
FALSE	High	Master Protein	Q3TW96	UDP-N-acetylhexosamine pyrophosphorylase-like protein 1 OS=Mus musculus OX=10090 GN=Uap1l1 PE=1 SV=1	High	High	High	Peak Found	Not Found	Peak Found	High	High	High	Dimethyl [K136; K393]	3.3426e-05	10.914	4	2	8	2	507	56.6	5.43	22.67	2	#NUM!	0.585066	3.447	0.283	0.138593	0.203427	57.52	47.78	120.2	46.3	133.5	4.85	28.27	15.2	128.7	129.5	140.2	61	11.7411	40.7	146.1	109.9	143.8	4212569
FALSE	High	Master Protein	P24270	Catalase OS=Mus musculus OX=10090 GN=Cat PE=1 SV=4	High	High	High	High	High	High	High	High	High	Dimethyl [K38; K96; K233; K301; K315; K449; K476]	1.76351e-05	54.673	20	7	51	7	527	59.8	7.88	124.22	7	#NUM!	0.588929	0.279	1.577	0.138593	0.630306	8.35	6.68	42.5	145.5	112	5.66	1.29	17.68	43	44.1	39.5	145.4	149.2	147.3	113.4	128.4	89.7	7.5981e+06
FALSE	High	Master Protein	Q9CQN1	Heat shock protein 75 kDa, mitochondrial OS=Mus musculus OX=10090 GN=Trap1 PE=1 SV=1	High	High	High	Peak Found	Peak Found	Peak Found	High	Peak Found	High	Dimethyl [K128; K183; K198; K254; K292; K463; K579]	3.43871e-06	47.578	21	7	25	7	706	80.2	6.68	73.87	7	#NUM!	0.730466	3.612	0.375	0.138804	0.29947	5.02	40.68	148.6	25.8	125.6	3.92	16.07	7.17	143.4	155.1	148.5	25.8	25.4	33.4	113	125.5	130	1.03917e+07
FALSE	High	Master Protein	Q2YDW2	Protein misato homolog 1 OS=Mus musculus OX=10090 GN=Msto1 PE=1 SV=1	High	High	High	Peak Found	Peak Found	Peak Found	Peak Found	Peak Found	Peak Found	Dimethyl [K474]	4.61128e-05	5.294	3	1	5	1	556	61.2	6.49	13.21	1	#NUM!	0.169396	2.368	0.547	0.139533	0.682769	17.3	10.7	135.9	57.4	106.8	1.87	11.09	34.86	129.5	125.2	129.2	47.9	59.9	54.6	87.5	101.5	164.7	1.47536e+06
FALSE	High	Master Protein	Q91VC3	Eukaryotic initiation factor 4A-III OS=Mus musculus OX=10090 GN=Eif4a3 PE=1 SV=3	High	High	High	Peak Found	High	High	High	Peak Found	High	Dimethyl [K195; K231; K382]	7.69489e-06	20.593	13	3	17	3	411	46.8	6.73	37.35	3	#NUM!	0.646602	3.602	0.535	0.139761	0.653609	25.02	21.59	184	40.4	75.6	4.73	22.11	2.52	189.1	172	181.4	36.3	39.9	54.5	77.8	74.5	74.5	1.15871e+07
FALSE	High	Master Protein	Q93092	Transaldolase OS=Mus musculus OX=10090 GN=Taldo1 PE=1 SV=2	High	High	High	High	High	High	High	Peak Found	High	Dimethyl [K97; K215; K258; K277]	3.97069e-05	23.05	13	4	26	4	337	37.4	7.03	49.99	4	#NUM!	0.266108	0.262	1.716	0.140398	0.541936	2.73	11.1	46.6	166.2	87.2	16.8	14.11	24.81	56.2	44.5	41	189.3	158.7	143.9	113.2	83.2	70.2	7.18231e+06
FALSE	High	Master Protein	Q60865	Caprin-1 OS=Mus musculus OX=10090 GN=Caprin1 PE=1 SV=2	High	High	High	Peak Found	Peak Found	High	Peak Found	Peak Found	Peak Found	Dimethyl [K61; K96]	2.64112e-05	8.975	3	2	6	2	707	78.1	5.25	13.12	2	#NUM!	0.339176	0.191	3.249	0.143355	0.100596	40.43	9.67	40.5	194.5	65	11.68	33.11	15.75	44.8	50.4	39.9	117.6	215.1	234.2	54	72.1	71.9	2.27291e+06
FALSE	High	Master Protein	P70195	Proteasome subunit beta type-7 OS=Mus musculus OX=10090 GN=Psmb7 PE=1 SV=1	High	High	High	High	High	High	High	Peak Found	Peak Found	Dimethyl [K195; K225; K237]	1.51601e-05	20.863	16	3	20	3	277	29.9	7.99	45.47	3	#NUM!	0.256704	2.675	0.723	0.143488	0.885071	2.47	29.22	163.6	4.5	131.9	6.97	149.06	38.8	154.5	134.4	143.5	4	2.9	67.4	187.9	89.7	115.7	2.99747e+06
FALSE	High	Master Protein	P99024	Tubulin beta-5 chain OS=Mus musculus OX=10090 GN=Tubb5 PE=1 SV=1	High	High	High	Peak Found	High	High	Peak Found	Peak Found	High	Dimethyl [K19; K58; K103; K122; K154; K174; K216; K252; K336; K350; K362]; Met-loss [N-Term]	2.27715e-05	226.74	65	12	169	3	444	49.6	4.89	571.13	12	#NUM!	15	3.552	0.783	0.14489	0.895796	2.75	3.88	195.4	37	67.5	1.58	7.95	1.59	198.7	196.6	192.6	37.7	32.6	37.2	69.4	67.3	67.9	2.35249e+08
FALSE	High	Master Protein	Q8K4Z5	Splicing factor 3A subunit 1 OS=Mus musculus OX=10090 GN=Sf3a1 PE=1 SV=1	High	High	High	High	High	High	Peak Found	Peak Found	Peak Found	Dimethyl [K131; K144; K223]	1.2185e-05	16.894	6	4	11	4	791	88.5	5.22	31.71	4	#NUM!	0.61302	0.188	1.203	0.145155	0.86425	23.18	7	31.8	179.7	88.5	7.22	17.13	20.24	31.3	30.7	27.3	153.4	173.5	214.1	85.5	109.9	74.3	2.14508e+06
FALSE	High	Master Protein	P62889	60S ribosomal protein L30 OS=Mus musculus OX=10090 GN=Rpl30 PE=1 SV=2	High	High	High	High	High	High	High	High	High	Dimethyl [K57; K68; K87; K115]	2.18848e-05	45.113	62	4	27	4	115	12.8	9.63	84.31	4	#NUM!	0.436689	0.285	1.216	0.146349	0.854397	4.05	3.92	37.3	99	163.7	5.46	7.7	11.65	33.1	36	36.7	95.4	95.5	108.8	186.5	149.9	158.1	2.45594e+07
FALSE	High	Master Protein	O55023	Inositol monophosphatase 1 OS=Mus musculus OX=10090 GN=Impa1 PE=1 SV=1	High	High	High	High	High	High	Not Found	Peak Found	Peak Found	Dimethyl [K49; K156]	1.77125e-05	18.947	13	3	16	3	277	30.4	5.19	44.15	3	#NUM!	0.446468	0.285	1.027	0.14666	0.961826	1.35	35.81	46.1	244.4	9.4	3.18	4.96	80.95	47.5	44.6	45.7	260.3	237.1	242.1	26.7633	17.9	4.9	1.35974e+07
FALSE	High	Master Protein	Q8VEM8	Phosphate carrier protein, mitochondrial OS=Mus musculus OX=10090 GN=Slc25a3 PE=1 SV=1	High	High	High	High	High	High	High	High	Peak Found	Dimethyl [K85; K107; K201; K213; K229; K242]	1.04194e-05	60.076	27	6	42	6	357	39.6	9.26	102.96	6	#NUM!	0.515464	3.473	0.479	0.153654	0.467036	26.77	39.82	146.2	67.9	85.9	4.09	6.42	1.06	149.6	138.7	148.3	62.1	70.2	68.8	87.1	86.7	88.5	6.77799e+07
FALSE	High	Master Protein	P10639	Thioredoxin OS=Mus musculus OX=10090 GN=Txn PE=1 SV=3	High	High	High	High	High	High	High	High	High	Dimethyl [K21; K72; K81; K94]	1.54731e-05	37.301	52	4	51	4	105	11.7	4.92	142.03	4	#NUM!	0.342078	0.291	1.101	0.15422	0.913912	9.76	9.58	34.4	141.7	123.8	2.07	8.24	4.22	34	34.3	35.3	129.1	141.3	152.3	119.9	123.4	130.3	2.09009e+07
FALSE	High	Master Protein	Q9WUA2	Phenylalanine--tRNA ligase beta subunit OS=Mus musculus OX=10090 GN=Farsb PE=1 SV=2	High	High	High	Peak Found	Peak Found	Peak Found	Peak Found	Peak Found	Peak Found	Dimethyl [K64; K116; K145; K176; K202; K262; K306; K395; K460; K483; K504; K560; K571]	7.0695e-06	79.946	31	13	51	13	589	65.7	7.12	145.99	13	#NUM!	0.414267	3.447	0.475	0.156624	0.53532	5.49	78.76	240.8	8.9	50.4	6.99	33.67	5.93	260.4	229.8	232.9	8.3	14.5	8.6	51.2	45.5	48.7	3.46272e+07
FALSE	High	Master Protein	Q5KU39	Vacuolar protein sorting-associated protein 41 homolog OS=Mus musculus OX=10090 GN=Vps41 PE=1 SV=1	High	High	High	Peak Found	Not Found	Peak Found	Peak Found	Not Found	Not Found	Dimethyl [K44; K65; K78; K85; K371; K434; K772]	1.59144e-05	23.668	9	7	14	7	853	98.5	5.81	30.14	7	#NUM!	0.198725	0.185	20.69	0.160184	0.000172381	85.7	342.94	129.3	137	33.7	10.21	7.15	0.628901	172.5	172.9	143.9	192.2	14.2448	173.7	44.9	34.4436	10.5198	2.49216e+06
FALSE	High	Master Protein	P56959	RNA-binding protein FUS OS=Mus musculus OX=10090 GN=Fus PE=1 SV=1	High	High	High	High	High	High	Peak Found	High	High	Dimethyl [K341; K350]	1.2613e-05	15.764	4	2	11	2	518	52.6	9.36	26.67	2	#NUM!	0.345427	0.174	1.015	0.160184	0.952697	6.61	27.48	33.9	188.1	77.9	3.49	10.6	33.27	30.4	32.3	32.3	159.2	197	179.1	74.2	71.1	124.3	1.16789e+06
FALSE	High	Master Protein	Q8BL66	Early endosome antigen 1 OS=Mus musculus OX=10090 GN=Eea1 PE=1 SV=2	High	High	High	High	High	High	Peak Found	Peak Found	Peak Found	Dimethyl [K58; K155; K176; K211; K292; K324; K422; K438; K461; K485; K521; K534; K569; K645; K658; K679; K734; K743; K799; K859; K892; K910; K952; K965; K983; K1011; K1023; K1050; K1075; K1340]	1.58367e-05	174.085	27	28	109	28	1411	160.8	5.77	288.91	28	#NUM!	0.359631	0.299	2.032	0.165502	0.396566	2.8	6.28	80.7	154.4	64.9	8.21	13.31	10.54	89.3	75.8	84.3	161.2	129.2	166.8	67.7	56.6	68.9	2.70174e+07
FALSE	High	Master Protein	Q99KC8	von Willebrand factor A domain-containing protein 5A OS=Mus musculus OX=10090 GN=Vwa5a PE=1 SV=2	High	High	High	High	High	High	High	High	High	Dimethyl [K71; K72; K318; K355; K378; K447; K482; K696; K709]	4.99744e-06	77.117	17	8	47	8	793	87.1	6.58	147.86	8	#NUM!	0.45326	0.3	1.023	0.167698	0.962638	4.43	2.48	107.1	99.9	93	7.68	16.62	17.12	96.6	112.2	108.3	78.7	109.9	101.1	94.1	116	83.2	1.01145e+07
FALSE	High	Master Protein	D3Z7P3	Glutaminase kidney isoform, mitochondrial OS=Mus musculus OX=10090 GN=Gls PE=1 SV=1	High	High	High	Peak Found	Peak Found	Peak Found	Peak Found	Peak Found	Peak Found	Dimethyl [K85; K111; K126; K244; K260; K284; K316; K369; K661]	3.38232e-05	71.907	24	9	39	9	674	73.9	7.99	132	9	#NUM!	0.397798	3.332	0.719	0.170427	0.876461	53.1	44.32	221.7	10.6	67.7	6.27	39.07	31.75	233.7	207.3	214.4	10.3	9.6	18.6	92	65.4	48.7	1.74115e+07
FALSE	High	Master Protein	Q60931	Voltage-dependent anion-selective channel protein 3 OS=Mus musculus OX=10090 GN=Vdac3 PE=1 SV=1	High	High	High	High	High	High	High	High	High	Dimethyl [K28; K53; K74; K109; K174; K256; K266]	1.07866e-05	40.421	33	7	32	6	283	30.7	8.79	79.49	7	#NUM!	1	0.303	0.845	0.170522	0.943004	34.04	9.22	48.5	118.3	133.1	2.36	17.71	17.31	48	50	50.1	96.3	138	122	106.8	151.5	137.2	8.22902e+06
FALSE	High	Master Protein	Q9CZ15	DNA replication complex GINS protein PSF1 OS=Mus musculus OX=10090 GN=Gins1 PE=1 SV=1	High	High	High	Peak Found	Peak Found	Not Found	Not Found	Peak Found	Not Found	Dimethyl [K51]	9.19237e-05	9.272	7	1	6	1	196	22.9	7.43	17.4	1	#NUM!	0.316305	2.137	7.602	0.172236	0.0152709	90.13	969.46	76.8	58.5	164.8	2.32	63.97	0.247325	130.6	135.8	130.3	61.1	162	11.5898	20.0846	280.3	19.0547	572384
FALSE	High	Master Protein	Q64521	Glycerol-3-phosphate dehydrogenase, mitochondrial OS=Mus musculus OX=10090 GN=Gpd2 PE=1 SV=2	High	High	High	Peak Found	Peak Found	Peak Found	Peak Found	Peak Found	Peak Found	Dimethyl [K190; K209; K284; K629; K693]	1.4924e-05	19.421	11	5	11	5	727	80.9	6.61	26.23	5	#NUM!	0.886751	0.161	1.448	0.172969	0.784364	31.92	48.16	123.4	104.5	72.1	15.02	26.95	6.49	152.5	121.3	116.5	72	125.8	102.7	73.6	64.8	70.9	1.5044e+06
FALSE	High	Master Protein	P63325	40S ribosomal protein S10 OS=Mus musculus OX=10090 GN=Rps10 PE=1 SV=1	High	High	High	High	High	High	High	High	High	Dimethyl [K17; K47]	1.79684e-05	19.047	12	2	15	2	165	18.9	10.15	47.71	2	#NUM!	0.254566	0.141	0.484	0.176308	0.475163	11.72	7.71	13.1	90.4	196.5	15.68	31.76	29.59	11.5	14.9	15.7	61	119.1	102.8	126.2	225.1	223.6	477241
FALSE	High	Master Protein	P16627	Heat shock 70 kDa protein 1-like OS=Mus musculus OX=10090 GN=Hspa1l PE=1 SV=4	High	High	High	High	High	High	Peak Found	Peak Found	High	Dimethyl [K58; K73; K248; K509]	5.48516e-05	29.844	12	4	30	1	641	70.6	6.24	85.75	4	#NUM!	0.767868	0.307	2.611	0.176532	0.206713	4.37	6.47	55.5	180.8	63.7	5.3	10.29	9.88	52.1	56.2	57.8	158.2	183.1	194	60.6	73.3	64.5	1.36705e+07
FALSE	High	Master Protein	Q60930	Voltage-dependent anion-selective channel protein 2 OS=Mus musculus OX=10090 GN=Vdac2 PE=1 SV=2	High	High	High	High	High	High	High	High	High	Dimethyl [K40; K65; K86; K121; K122; K248; K268; K278]	9.88274e-06	88.946	32	8	70	8	295	31.7	7.49	195.97	8	#NUM!	0.391781	0.309	1.553	0.179337	0.645026	0.82	12.57	52.6	151.4	96	2.78	6.93	5.26	54.4	53.4	51.5	160	153.6	139.5	99.9	97.4	90.2	3.32552e+07
FALSE	High	Master Protein	P62751	60S ribosomal protein L23a OS=Mus musculus OX=10090 GN=Rpl23a PE=1 SV=1	High	High	High	High	High	High	High	High	High	Dimethyl [K88; K123; K152]	0.000167803	24.342	22	3	17	3	156	17.7	10.45	58.04	3	#NUM!	0.410056	0.31	1.003	0.180891	0.972545	2.45	2.38	42.8	138.8	118.4	10.79	7.74	6.01	49.3	39.8	43.6	141.2	126.2	146.9	123	109.7	120.5	17220456
FALSE	High	Master Protein	Q9JHK5	Pleckstrin OS=Mus musculus OX=10090 GN=Plek PE=1 SV=1	High	High	High	High	High	High	Peak Found	High	High	Dimethyl [K64; K97; K308; K333]	7.07617e-05	25.227	17	3	19	3	350	39.9	8.34	59.63	3	#NUM!	0.834444	0.29	2.881	0.18103	0.150955	0.16	16.59	62.9	180.3	56.8	3.75	5.87	7.17	60.9	65.6	63.7	165.6	182.7	184.6	57.5	63.8	55.7	5.67237e+06
FALSE	High	Master Protein	Q99L13	3-hydroxyisobutyrate dehydrogenase, mitochondrial OS=Mus musculus OX=10090 GN=Hibadh PE=1 SV=1	High	High	High	High	High	High	Not Found	Not Found	Peak Found	Dimethyl [K94; K140; K296]	2.87824e-05	28.839	13	3	14	3	335	35.4	8.13	49.98	3	#NUM!	0.462376	0.177	100	0.181331	2.68558e-17	7.83	0.000773252	59.9	200.1	40	9.3	64.17	2.38359	78.4	77.5	91.2	262	286	52.5	27.9128	28.285	52.4	1.27297e+06
FALSE	High	Master Protein	Q9D024	Coiled-coil domain-containing protein 47 OS=Mus musculus OX=10090 GN=Ccdc47 PE=1 SV=2	High	High	High	Peak Found	Peak Found	Peak Found	Peak Found	Peak Found	Peak Found	Dimethyl [K341; K374]	2.03439e-05	8.714	7	2	8	2	483	55.8	4.84	26.79	2	#NUM!	1.10027	0.187	1.592	0.181398	0.592867	83.62	23.31	31.9	166.7	101.4	19	72.8	19.59	35.2	40.2	27.3	230.5	183.9	26.4	144.8	99.8	111.8	1336491
FALSE	Medium	Master Protein	Q9D9J2	Testis-expressed protein 33 OS=Mus musculus OX=10090 GN=Tex33 PE=1 SV=1	Peak Found	Peak Found	High	Peak Found	Peak Found	Peak Found	Peak Found	Peak Found	Peak Found	Dimethyl [K86]	0.041	1.182	5	1	1	1	266	30.2	9.28	2.47	1	#NUM!	0.358571	0.25	3.093	0.182351	0.11934	5.39	17.29	47	190	62.9	7.93	6.54	30.09	46.5	42.5	49.8	192.5	169.8	187.9	62.2	94.3	54.4	3.39073e+06
FALSE	High	Master Protein	Q5SYD0	Unconventional myosin-Id OS=Mus musculus OX=10090 GN=Myo1d PE=1 SV=1	High	High	High	Peak Found	Peak Found	Peak Found	Peak Found	Not Found	Not Found	Dimethyl [K152; K248; K559; K676; K803]	1.32002e-05	18.185	6	5	10	5	1006	116	9.41	24.73	5	#NUM!	0.467979	0.175	100	0.183583	2.68558e-17	26.18	0.00361707	89.3	94.6	116.1	19.15	13.63	1.14325	159.7	115.8	116.9	123.8	100.5	131.5	151.8	38.3478	22.1807	1.98926e+06
FALSE	High	Master Protein	P84091	AP-2 complex subunit mu OS=Mus musculus OX=10090 GN=Ap2m1 PE=1 SV=1	High	High	High	Peak Found	Peak Found	Peak Found	Peak Found	Peak Found	Not Found	Dimethyl [K139; K213; K256; K400; K420]	4.20401e-05	19.569	15	5	12	5	435	49.6	9.54	31.75	5	#NUM!	0.67439	0.223	9.83	0.188888	0.00478457	24.3	746.85	134.2	73.1	92.8	4.09	91.19	28.51	115.8	121.4	112	265.1	63	59.3	98.2	65.2	29.7482	3.58866e+06
FALSE	High	Master Protein	Q9QYI3	DnaJ homolog subfamily C member 7 OS=Mus musculus OX=10090 GN=Dnajc7 PE=1 SV=2	High	High	High	Peak Found	Peak Found	Peak Found	Peak Found	Peak Found	Peak Found	Dimethyl [K53; K147; K155; K291; K322; K329; K442]	2.21619e-05	34.778	17	7	21	7	494	56.4	6.49	62.62	7	#NUM!	0.478091	0.316	1.032	0.189145	0.949374	16.68	36.72	193.7	57.9	48.4	13.71	28.64	41.05	153.8	196.4	198	58.7	51.7	87.3	73.5	31.5	49.1	9.38695e+06
FALSE	High	Master Protein	P51174	Long-chain specific acyl-CoA dehydrogenase, mitochondrial OS=Mus musculus OX=10090 GN=Acadl PE=1 SV=2	High	High	High	Peak Found	Peak Found	Peak Found	High	High	High	Dimethyl [K81; K106; K165; K189; K279; K419]	1.95053e-05	45.126	27	7	47	7	430	47.9	8.31	153.62	7	#NUM!	0.274089	3.18	0.331	0.190305	0.18506	2.75	0.0435891	200.1	14.5	85.3	4.12	86.81	14.7	206.5	193.9	191.4	14.1	47.6	9.8	88.2	82.7	65.9	4.53858e+07
FALSE	High	Master Protein	Q8CGY8	UDP-N-acetylglucosamine--peptide N-acetylglucosaminyltransferase 110 kDa subunit OS=Mus musculus OX=10090 GN=Ogt PE=1 SV=2	High	High	High	Peak Found	Peak Found	Peak Found	Not Found	Not Found	Peak Found	Dimethyl [K236; K499; K752]	4.51291e-05	14.06	4	3	10	3	1046	116.9	6.7	29.49	3	#NUM!	0.500295	2.576	100	0.190771	2.68558e-17	8.13	0.000498661	160	68.7	71.3	11.66	18.2	2.06639	181.4	224.5	188.5	58.4	81	82.3	28.5691	14.4122	84	2.97506e+06
FALSE	High	Master Protein	P27546	Microtubule-associated protein 4 OS=Mus musculus OX=10090 GN=Map4 PE=1 SV=3	High	High	High	Peak Found	Peak Found	Peak Found	Peak Found	Peak Found	Peak Found	Dimethyl [K603; K646]	1.33732e-05	5.97	3	2	3	2	1125	117.4	4.98	7.15	2	#NUM!	0.779841	0.112	1.777	0.193437	0.551978	2.62	8.91	3.4	30	266.5	22.39	8.41	4.53	2.4	3.4	3.8	28.7	29.5	33.5	279.9	257	261.9	66320.7
FALSE	High	Master Protein	Q99KQ4	Nicotinamide phosphoribosyltransferase OS=Mus musculus OX=10090 GN=Nampt PE=1 SV=1	High	High	High	Peak Found	Peak Found	Not Found	Peak Found	Peak Found	Peak Found	Dimethyl [K42; K189; K228; K255; K289; K369; K463; K478]	1.64234e-05	60.934	31	9	33	9	491	55.4	7.15	101.54	9	#NUM!	0.942003	3.149	0.01	0.194761	2.68558e-17	61.87	0.0150256	229.4	46.3	24.3	3.97	60.92	7.98	227	242.5	244.1	77.6	30.9	39.9752	28.2	25.7	24.1	1.41714e+07
FALSE	High	Master Protein	P63254	Cysteine-rich protein 1 OS=Mus musculus OX=10090 GN=Crip1 PE=1 SV=2	High	High	High	Peak Found	Peak Found	Peak Found	Peak Found	Peak Found	Peak Found	Dimethyl [K22]	9.8478e-06	9.47	17	1	4	1	77	8.5	8.57	9.4	1	#NUM!	0.474467	0.2	1.261	0.20031	0.827878	2.39	5.04	33.4	165.5	101.2	2.49	21.31	19.69	35.4	34.5	33.7	115.6	172.9	171.3	94.8	137.1	104.7	1.61849e+06
FALSE	High	Master Protein	P14733	Lamin-B1 OS=Mus musculus OX=10090 GN=Lmnb1 PE=1 SV=3	High	High	High	High	High	Peak Found	High	Peak Found	Peak Found	Dimethyl [K157; K158; K168; K182; K192; K331; K390; K517; K548]	1.02163e-05	44.31	19	9	23	9	588	66.7	5.16	68.34	9	#NUM!	0.373051	0.278	2.284	0.200475	0.361225	0.97	22.93	140.7	111.9	47.4	4.45	30.1	50.72	152.2	141	141.2	126.6	67.7	112.3	47.5	29.3	82.2	5.93992e+06
FALSE	High	Master Protein	P62334	26S proteasome regulatory subunit 10B OS=Mus musculus OX=10090 GN=Psmc6 PE=1 SV=1	High	High	High	Peak Found	Peak Found	Peak Found	High	Peak Found	High	Dimethyl [K62; K180; K197; K314; K387]	2.86446e-05	42.913	17	5	32	5	389	44.1	7.49	91.43	5	#NUM!	0.633085	3.111	0.446	0.200475	0.418496	7.05	7.82	178.3	34.8	86.9	5.42	44.74	20.44	178.4	181.7	163.9	15.8	43	34.8	87	115.9	79.4	1.75041e+07
FALSE	High	Master Protein	P47809	Dual specificity mitogen-activated protein kinase kinase 4 OS=Mus musculus OX=10090 GN=Map2k4 PE=1 SV=2	High	High	Peak Found	Peak Found	Peak Found	Peak Found	Peak Found	Peak Found	Peak Found	Dimethyl [K101]	6.05794e-06	4.329	4	1	2	1	397	44.1	8.07	5.49	1	#NUM!	0.395878	0.169	4.112	0.20247	0.0762879	18.2	15.53	35.1	208.3	56.6	7.01	43.82	19.11	32.8	28.6	31.4	333.3	148.7	186.2	52.3	36.2	50.6	857453
FALSE	High	Master Protein	G5E829	Plasma membrane calcium-transporting ATPase 1 OS=Mus musculus OX=10090 GN=Atp2b1 PE=1 SV=1	High	High	High	Peak Found	Peak Found	Peak Found	Not Found	Not Found	Peak Found	Dimethyl [K62; K219; K237; K251; K252; K499; K527; K557; K601; K807; K823]	4.34166e-05	56.871	12	9	24	5	1220	134.7	5.91	68.36	9	#NUM!	4	0.302	100	0.202587	2.68558e-17	32.38	0.00155749	118.5	130.4	51	4.74	29.51	1.02837	128.2	140.9	133.1	103.7	146.5	190.3	27.429	27.6591	57.3	6.12247e+06
FALSE	High	Master Protein	Q8QZY1	Eukaryotic translation initiation factor 3 subunit L OS=Mus musculus OX=10090 GN=Eif3l PE=1 SV=1	High	High	High	Peak Found	Peak Found	Peak Found	High	High	Peak Found	Dimethyl [K53; K61; K70; K101; K133; K143; K207; K220; K237; K301; K302; K419; K437; K445; K465; K474; K534]	3.30746e-06	103.912	37	16	71	16	564	66.6	6.44	177.29	16	#NUM!	0.522738	3.096	0.416	0.202651	0.348749	62.08	36.79	192.3	29.4	78.3	6.61	108.63	26.94	179.9	162.9	159.1	145.2	24.9	23.1	87.6	66.3	51	4.19859e+07
FALSE	High	Master Protein	Q9D0M5	Dynein light chain 2, cytoplasmic OS=Mus musculus OX=10090 GN=Dynll2 PE=1 SV=1	High	High	High	High	High	High	High	High	High	Dimethyl [K43]	5.78639e-05	4.954	8	1	11	1	89	10.3	7.37	14.98	1	#NUM!	0.285172	0.223	1.719	0.202864	0.541591	7.99	6.67	39.2	157	103.8	8.74	13.5	13.42	33.7	40.1	37.9	151.5	190	151.6	84.3	110.5	100.2	2.18873e+06
FALSE	High	Master Protein	Q05144	Ras-related C3 botulinum toxin substrate 2 OS=Mus musculus OX=10090 GN=Rac2 PE=1 SV=1	High	High	High	High	High	High	High	High	High	Dimethyl [K18; K52; K175; K183; K292; K394; K445; K460]	2.08731e-05	103.298	32	10	88	10	488	53.7	7.55	264.62	10	#NUM!	0.629392	3.093	0.173	0.202864	0.0146494	22.06	17.24	159.3	35.7	105	5.1	18.93	1.21	160.9	151.7	168	36	27.1	39.7	106	106.5	104.1	6.86336e+07
FALSE	High	Master Protein	Q8BH57	WD repeat-containing protein 48 OS=Mus musculus OX=10090 GN=Wdr48 PE=1 SV=1	High	High	High	Peak Found	Peak Found	Not Found	Peak Found	Peak Found	Not Found	Dimethyl [K100; K372; K459; K637]	5.33767e-05	18.432	7	4	10	4	676	76	7.17	28.96	4	#NUM!	0.369756	0.192	0.873	0.20423	0.978775	0.84	28.67	96.5	94.9	108.7	24.31	16.03	41.98	127.1	137.1	84	111.6	140.1	14.3982	105.5	194.5	8.39549	1.53648e+06
FALSE	High	Master Protein	Q922F4	Tubulin beta-6 chain OS=Mus musculus OX=10090 GN=Tubb6 PE=1 SV=1	High	High	High	High	Peak Found	Peak Found	Peak Found	Peak Found	Not Found	Dimethyl [K19; K122; K174; K216; K252; K336; K350; K362]	1.41096e-05	117.642	39	9	75	6	447	50.1	4.89	256.53	9	#NUM!	0.659848	0.327	100	0.20497	2.68558e-17	35.64	0.0246198	236.5	16.5	47	2.74	78.74	0.77	249.9	243.9	236.5	9.9	17	45.9	48.7	48.2	19.0119	1.53381e+07
FALSE	High	Master Protein	Q9DBZ5	Eukaryotic translation initiation factor 3 subunit K OS=Mus musculus OX=10090 GN=Eif3k PE=1 SV=1	High	High	High	Not Found	Peak Found	Peak Found	High	High	Peak Found	Dimethyl [K38; K52; K86]	2.1872e-05	27.86	23	3	20	3	218	25.1	4.93	64.76	3	#NUM!	0.405547	3.017	0.144	0.206002	0.00829254	62.27	38.59	111.4	27.5	161.1	11.41	37.49	12.21	130.2	104.5	112.4	14.3212	21.1	36.4	162.5	146.5	186.5	7.12308e+06
FALSE	High	Master Protein	Q62376	U1 small nuclear ribonucleoprotein 70 kDa OS=Mus musculus OX=10090 GN=Snrnp70 PE=1 SV=2	High	High	High	High	High	High	Peak Found	Peak Found	Peak Found	Dimethyl [K103; K118; K130]	1.28619e-05	25.027	10	3	14	3	448	52	9.94	36.58	3	#NUM!	0.440714	0.266	2.098	0.207295	0.370557	17.22	24.44	42.4	170	87.7	8.4	11.49	39.27	49.8	44.7	42.3	147.7	179.2	183.4	92.4	47.9	112.6	3.91514e+06
FALSE	High	Master Protein	Q8JZK9	Hydroxymethylglutaryl-CoA synthase, cytoplasmic OS=Mus musculus OX=10090 GN=Hmgcs1 PE=1 SV=1	High	High	High	Peak Found	High	High	High	High	Peak Found	Dimethyl [K38; K305; K317; K400; K409; K499]	2.88242e-05	31.755	18	6	20	6	520	57.5	5.99	56.18	6	#NUM!	0.491758	3.029	0.46	0.207853	0.542939	20.48	18.32	227.8	17.6	54.7	5.28	98.71	38.62	211.4	219.8	234.5	12.7	73.5	16.9	24.3	52.7	54.2	5.34543e+06
FALSE	High	Master Protein	Q7TMK9	Heterogeneous nuclear ribonucleoprotein Q OS=Mus musculus OX=10090 GN=Syncrip PE=1 SV=2	High	High	High	High	High	High	High	High	High	Dimethyl [K42; K66; K81; K100; K168; K184; K265; K282; K283; K297; K336; K356; K386; K407; K412]	1.96766e-05	137.893	33	14	105	14	623	69.6	8.59	332.16	14	#NUM!	0.75824	0.331	1.727	0.210808	0.538045	1.63	25.75	71.1	117.5	111.4	7.52	13.21	13.41	79.4	68.7	71.9	132.2	101.3	118.8	121.9	93.2	112.7	4.64728e+07
FALSE	High	Master Protein	P62911	60S ribosomal protein L32 OS=Mus musculus OX=10090 GN=Rpl32 PE=1 SV=2	High	High	High	High	High	High	High	High	Peak Found	Dimethyl [K93; K106]	3.68385e-05	35.124	17	2	23	2	135	15.9	11.33	78.73	2	#NUM!	0.518398	0.331	0.956	0.210808	0.996806	1.49	8.45	45.9	128	126.2	17.28	17.72	12.47	50.6	46.2	35.8	143.4	128.8	100.2	149.9	127	118.1	2.31815e+07
FALSE	High	Master Protein	Q3TYS2	Cytochrome b-245 chaperone 1 OS=Mus musculus OX=10090 GN=Cybc1 PE=1 SV=2	High	High	High	Peak Found	Peak Found	Not Found	Not Found	Peak Found	Not Found	Dimethyl [K116]	4.85753e-06	4.632	6	1	3	1	187	20.9	8.59	9.13	1	#NUM!	0.770907	0.148	5.92	0.211191	0.00754166	6.55	1247.76	9.8	71.1	219.1	7.63	10.81	1.07108	22.4	25	21.7	151.3	176.4	10.6839	37.45	503.2	28.6896	526851
FALSE	High	Master Protein	P62830	60S ribosomal protein L23 OS=Mus musculus OX=10090 GN=Rpl23 PE=1 SV=1	High	High	High	Peak Found	Peak Found	Peak Found	High	High	High	Dimethyl [K35; K43; K66; K109; K123]	1.30194e-05	45.855	68	6	65	6	140	14.9	10.51	216.36	6	#NUM!	0.418459	0.335	0.841	0.21701	0.941619	2.13	39.16	82.6	22.5	195	12.03	27.1	8.44	69.1	86.4	85.2	19.9	23.2	33.2	206.3	175.7	201.1	1.37726e+07
FALSE	High	Master Protein	P50516	V-type proton ATPase catalytic subunit A OS=Mus musculus OX=10090 GN=Atp6v1a PE=1 SV=2	High	High	High	Not Found	Peak Found	Peak Found	Peak Found	Peak Found	Not Found	Dimethyl [K163; K467; K498; K536]	4.43523e-06	36.376	12	4	15	4	617	68.3	5.58	52.66	4	#NUM!	1.33136	2.875	2.149	0.218191	0.495997	122.64	147.57	231.6	49.9	18.5	40.08	86.17	8.3	370.4	190.1	199.3	15.4392	87.2	21.2	15	16.9	30.8197	1.06325e+07
FALSE	High	Master Protein	P51859	Hepatoma-derived growth factor OS=Mus musculus OX=10090 GN=Hdgf PE=1 SV=2	High	High	High	High	High	High	High	High	Peak Found	Dimethyl [K61; K70; K96; K125; K197; K223]	6.81215e-06	39.159	50	6	28	6	237	26.3	4.83	80.7	6	#NUM!	0.292342	0.288	0.946	0.221898	0.999853	11.94	5.88	48.3	142.4	109.3	6.07	26.18	30.19	48.1	46.7	52.4	88.4	148.9	141.9	97.3	167.4	108.9	4.45726e+06
FALSE	High	Master Protein	Q3U0V1	Far upstream element-binding protein 2 OS=Mus musculus OX=10090 GN=Khsrp PE=1 SV=2	High	High	High	High	High	High	Peak Found	Peak Found	Peak Found	Dimethyl [K88; K110; K204; K489; K629; K647]	1.0156e-05	34.469	13	6	22	6	748	76.7	7.33	57.69	6	#NUM!	0.891629	0.327	1.396	0.22258	0.746387	18.46	39.26	56.5	162	81.5	12.55	21.87	30.99	58.9	73.5	60.4	121.2	172.9	188.3	87	48.2	89.6	6.08198e+06
FALSE	High	Master Protein	Q99KK7	Dipeptidyl peptidase 3 OS=Mus musculus OX=10090 GN=Dpp3 PE=1 SV=2	High	High	High	Peak Found	Peak Found	Peak Found	Peak Found	Peak Found	Peak Found	Dimethyl [K182; K202; K294; K355; K405; K420; K432]	7.00628e-06	53.028	19	7	22	7	738	82.8	5.38	72.44	7	#NUM!	0.542494	0.315	1.461	0.22258	0.699713	11.89	2	80.7	129.2	90.1	10.87	3.66	12.19	80.1	82.9	67.3	123.1	128.3	132.4	108.7	87.8	89.4	5.9311e+06
FALSE	High	Master Protein	Q8K1J6	CCA tRNA nucleotidyltransferase 1, mitochondrial OS=Mus musculus OX=10090 GN=Trnt1 PE=1 SV=1	Peak Found	High	High	Peak Found	Peak Found	Peak Found	Not Found	Peak Found	High	Dimethyl [K432]	0.001	3.321	2	1	3	1	434	49.9	8.56	3.58	1	#NUM!	0.203147	1.818	0.525	0.228781	0.66719	14.84	13.14	106.2	63.9	129.9	5.75	11.76	9.16	124	135.5	122	62	74.5	78	18.526	142.1	161.8	1219780
FALSE	High	Master Protein	P06869	Urokinase-type plasminogen activator OS=Mus musculus OX=10090 GN=Plau PE=1 SV=1	High	High	High	Not Found	Peak Found	Peak Found	Peak Found	Peak Found	Peak Found	Dimethyl [K200; K282; K332]	6.46978e-05	14.893	13	3	6	3	433	48.2	8.16	23.81	3	#NUM!	0.360792	0.155	0.387	0.230257	0.375791	17.33	58.14	20.3	105.6	174.2	17.21	3.34	26.84	24.9	17.7	20.6	15.8844	105	110.1	177.3	271.4	173	715484
FALSE	High	Master Protein	P58044	Isopentenyl-diphosphate Delta-isomerase 1 OS=Mus musculus OX=10090 GN=Idi1 PE=1 SV=1	High	High	High	Not Found	Peak Found	Peak Found	High	High	High	Dimethyl [K105; K137; K157; K169]	7.30183e-06	19.496	38	4	13	4	227	26.3	6.16	46.28	4	#NUM!	0.608373	2.212	100	0.231022	2.68558e-17	67.32	0.00423847	115.5	61.8	122.7	12.29	35.87	0.468667	149.4	176.5	191.2	13.6477	72.9	122.4	187.5	23.4653	25.3634	1.97493e+06
FALSE	High	Master Protein	Q9CQE8	RNA transcription, translation and transport factor protein OS=Mus musculus OX=10090 GN=RTRAF PE=1 SV=1	High	High	High	Peak Found	High	High	Peak Found	Peak Found	Peak Found	Dimethyl [K20; K185]	1.65409e-05	7.177	10	2	9	2	244	28.1	6.89	9.28	2	#NUM!	0.621432	0.21	2.585	0.233311	0.267342	6.46	12.71	53.3	150.1	96.6	11.28	2.59	13.11	45.1	52.9	56.4	150.6	149.1	143.4	90.7	95.9	115.8	1.28114e+06
FALSE	High	Master Protein	P14211	Calreticulin OS=Mus musculus OX=10090 GN=Calr PE=1 SV=1	High	High	High	High	High	High	High	High	High	Dimethyl [K41; K80; K120; K151; K185; K206; K207; K209; K215; K224; K232; K238; K248; K249; K272; K351]	4.12707e-06	99.794	45	12	90	12	416	48	4.49	234.16	12	#NUM!	0.448562	0.347	0.831	0.234596	0.929781	0.61	10.24	42.7	122.6	134.7	1.79	1.19	7.96	42.6	43.4	44.1	124.5	122.2	124.9	140.6	136.8	120.7	5.88406e+07
FALSE	High	Master Protein	O70493	Sorting nexin-12 OS=Mus musculus OX=10090 GN=Snx12 PE=1 SV=1	High	High	High	Peak Found	Peak Found	Peak Found	High	High	High	Dimethyl [K96]	4.46336e-05	4.19	5	1	7	1	165	19.1	7.34	13.76	1	#NUM!	0.535603	1.847	0.187	0.239071	0.0728028	7.17	14.52	63.7	34.4	201.9	4.75	35.5	11.09	67.5	62.3	62.2	58.3	32.2	33.7	214.7	171.8	197.5	1061447
FALSE	High	Master Protein	P09405	Nucleolin OS=Mus musculus OX=10090 GN=Ncl PE=1 SV=2	High	High	High	High	High	High	High	High	High	Dimethyl [K320; K335; K350; K364; K372; K412; K439; K469; K500; K509; K586; K621; K636]	1.0256e-05	110.701	23	13	125	13	707	76.7	4.75	313.05	13	#NUM!	0.675007	0.35	1.396	0.239124	0.746387	7.38	5.2	53.3	149.4	97.3	2.39	2.6	4.98	54.6	53.2	52.1	144.2	151.7	149.4	93.9	97.3	103.6	7.71108e+07
FALSE	High	Master Protein	Q8BP47	Asparagine--tRNA ligase, cytoplasmic OS=Mus musculus OX=10090 GN=NARS1 PE=1 SV=2	High	High	High	High	High	High	High	Peak Found	High	Dimethyl [K61; K127; K518]	2.42432e-05	32.221	7	3	30	3	559	64.2	5.86	90.98	3	#NUM!	0.620904	2.872	0.635	0.240171	0.737347	17.51	15.61	156.1	57.7	86.2	6.22	19.43	9.18	152.4	171.8	158	41.9	58.4	61.4	76.7	92.1	87.3	3.90184e+07
FALSE	High	Master Protein	P20491	High affinity immunoglobulin epsilon receptor subunit gamma OS=Mus musculus OX=10090 GN=Fcer1g PE=1 SV=1	High	High	High	High	High	High	Peak Found	High	Peak Found	Dimethyl [K80]	1.38663e-05	12.696	23	1	9	1	86	9.6	7.97	30.59	1	#NUM!	0.565637	0.351	1.289	0.240343	0.815105	5.62	1.99	49	141.3	109.7	1.69	11.39	8.89	47.5	48.1	46.5	130.2	137	161.1	102.4	106.3	120.9	9.44908e+06
FALSE	High	Master Protein	Q3V3R1	Monofunctional C1-tetrahydrofolate synthase, mitochondrial OS=Mus musculus OX=10090 GN=Mthfd1l PE=1 SV=2	High	High	High	High	High	High	High	High	High	Dimethyl [K91; K145; K188; K204; K242; K259; K310; K371; K392; K406; K428; K463; K559; K762; K763; K817; K835; K890; K908]	5.73702e-06	144.622	29	18	103	18	977	105.7	7.02	319.42	18	#NUM!	0.402434	2.87	0.535	0.240391	0.570985	24.38	45.26	188.6	33.7	77.7	3.51	38.46	6.05	187.8	186.3	198.6	19.6	33.6	44.7	77.4	80.6	71.5	5.98219e+07
FALSE	High	Master Protein	P05064	Fructose-bisphosphate aldolase A OS=Mus musculus OX=10090 GN=Aldoa PE=1 SV=2	High	High	High	High	High	High	High	High	High	Dimethyl [K28; K42; K99; K139; K140; K342]	1.10173e-05	134.542	28	8	134	8	364	39.3	8.09	375.04	8	#NUM!	0.51919	0.352	1.224	0.241139	0.850971	2.14	18.36	49.3	140.6	110.1	3.7	10.88	4.45	49.2	51.6	48	140.2	151.8	122	109.8	118.2	109.2	1.49159e+08
FALSE	High	Master Protein	Q6NTA4	Ras-related GTP-binding protein B OS=Mus musculus OX=10090 GN=Rragb PE=1 SV=1	High	High	High	Peak Found	Peak Found	Peak Found	Peak Found	Peak Found	Not Found	Dimethyl [K203]	3.45272e-05	5.202	4	1	3	1	374	43.2	6.38	8.89	1	#NUM!	0.543328	0.173	5.393	0.242934	0.0407989	19.21	24.34	37.8	218.8	43.4	8.38	4.84	9.41	39.6	43.5	36.8	229.2	218.8	241.1	42.5	48.6	32.5039	690578
FALSE	High	Master Protein	Q3TCJ1	BRISC complex subunit Abraxas 2 OS=Mus musculus OX=10090 GN=Abraxas2 PE=1 SV=1	High	High	High	Peak Found	Peak Found	Not Found	Not Found	High	Peak Found	Dimethyl [K85; K219]	2.38463e-05	9.407	6	2	6	2	415	46.9	6.18	13.23	2	#NUM!	0.571331	1.703	0.823	0.244668	0.929781	70.63	147.04	151.2	46.1	102.7	6.23	36.04	47.11	177.4	188.5	166.4	41.7	70.2	13.9577	25.9646	85.3	170.5	385832
FALSE	High	Master Protein	Q9QY36	N-alpha-acetyltransferase 10 OS=Mus musculus OX=10090 GN=Naa10 PE=1 SV=1	High	High	High	Not Found	Peak Found	Peak Found	High	High	Peak Found	Dimethyl [K59; K78; K148; K198]	2.05891e-05	15.342	23	4	11	4	235	26.5	5.64	19.91	4	#NUM!	0.577382	2.32	0.163	0.249907	0.0252512	11.46	18.25	89.9	29.8	180.3	8.12	2.87	22.52	99.2	88.3	85.2	33.7252	29.9	28.7	177.1	237.1	154.6	3.91706e+06
FALSE	High	Master Protein	P46664	Adenylosuccinate synthetase isozyme 2 OS=Mus musculus OX=10090 GN=Adss2 PE=1 SV=2	High	High	High	Peak Found	Peak Found	Peak Found	Peak Found	Peak Found	Peak Found	Dimethyl [K247; K248; K397; K419; K441]	1.36636e-05	37.219	16	5	19	5	456	50	6.38	61.03	5	#NUM!	0.703928	2.815	0.34	0.25084	0.200672	38.85	15.86	173	32.2	94.8	4.63	53.31	16.97	181.4	166.6	168.9	61.5	31.4	22.3	102.5	92.5	72.8	1.88499e+07
FALSE	High	Master Protein	Q7TQH0	Ataxin-2-like protein OS=Mus musculus OX=10090 GN=Atxn2l PE=1 SV=1	High	High	High	Peak Found	Peak Found	Peak Found	Peak Found	Peak Found	Peak Found	Dimethyl [K148; K164; K281; K510]	0.000140643	12.118	4	4	11	4	1049	110.6	8.85	26.03	4	#NUM!	0.423206	0.218	1.532	0.257209	0.718448	0.37	2.72	72.6	133.3	94.1	26.41	8.45	8.8	78.9	73.8	46.3	126.2	149.3	135.6	105.5	95.7	88.6	2018074
FALSE	High	Master Protein	P16546	Spectrin alpha chain, non-erythrocytic 1 OS=Mus musculus OX=10090 GN=Sptan1 PE=1 SV=4	High	High	High	High	High	High	Peak Found	Peak Found	Peak Found	Dimethyl [K73; K190; K214; K227; K272; K507; K532; K824; K862; K920; K930; K990; K1002; K1022; K1274; K1311; K1326; K1432; K1580; K1588; K1646; K1698; K1699; K1715; K1804; K1910; K1938; K1984; K1995; K2017; K2040; K2098; K2127; K2264; K2281; K2333]	1.69033e-05	162.95	20	31	80	31	2472	284.4	5.33	234.64	31	#NUM!	0.390779	0.362	1.318	0.258071	0.794566	17.02	6.61	88.6	150.9	60.4	4.46	24.06	14.31	83.6	88.6	81.3	128.6	142.3	199.7	67.7	51.2	57	3.30522e+07
FALSE	High	Master Protein	Q78ZA7	Nucleosome assembly protein 1-like 4 OS=Mus musculus OX=10090 GN=Nap1l4 PE=1 SV=1	High	High	High	Peak Found	Peak Found	Peak Found	Not Found	Not Found	High	Dimethyl [K94; K105; K157; K297]	2.35331e-05	32.707	13	4	27	3	375	42.7	4.67	62.44	4	#NUM!	1	0.364	1.813	0.260421	0.49423	6.15	7.79	67.8	151.1	81.2	5.1	6.32	15.69	67.5	67.5	61.7	150.4	164.4	145.7	68.3	80.8	93.7	6.76543e+06
FALSE	High	Master Protein	Q05D44	Eukaryotic translation initiation factor 5B OS=Mus musculus OX=10090 GN=Eif5b PE=1 SV=2	High	High	High	Peak Found	High	High	High	Peak Found	Not Found	Dimethyl [K33; K120; K147; K225; K297; K312; K773; K907; K948; K956; K964; K971; K975; K1011; K1166]	2.32002e-05	81.345	17	14	39	14	1216	137.5	5.59	103.11	14	#NUM!	0.631229	0.365	11.043	0.262657	0.00131636	10.73	663.08	168.3	76.8	54.9	4.59	41.24	13.61	176.5	190	174.9	47.7	80.6	114.5	63.4	52.3	13.184	7.66975e+06
FALSE	High	Master Protein	Q9Z0S1	3'(2'),5'-bisphosphate nucleotidase 1 OS=Mus musculus OX=10090 GN=Bpnt1 PE=1 SV=2	High	High	High	High	High	High	Peak Found	Peak Found	High	Dimethyl [K232; K274]	2.13095e-05	14.04	7	2	8	2	308	33.2	5.82	24.49	2	#NUM!	0.246211	0.228	2.374	0.263849	0.301452	22.19	25.01	48.5	172.2	79.3	10.72	20.83	15.95	50.1	50.5	41.5	177.9	136.6	209.1	64.1	82	88.1	1.70068e+06
FALSE	High	Master Protein	P47955	60S acidic ribosomal protein P1 OS=Mus musculus OX=10090 GN=Rplp1 PE=1 SV=1	High	High	High	High	High	High	High	High	High	Dimethyl [K49; K92; K98]	1.53791e-05	64.459	67	3	44	3	114	11.5	4.32	156.92	3	#NUM!	0.462089	0.367	0.744	0.265021	0.862971	0.96	2.67	42	113.4	144.5	4.43	4.54	3.73	40.8	42.5	44.6	107.3	114.8	117.2	138.1	146.3	148.2	4.35142e+07
FALSE	High	Master Protein	Q9JJI8	60S ribosomal protein L38 OS=Mus musculus OX=10090 GN=Rpl38 PE=1 SV=3	High	High	High	High	High	High	Peak Found	High	High	Dimethyl [K67]	6.64707e-06	7.422	14	1	18	1	70	8.2	10.1	34.34	1	#NUM!	0.671522	0.367	1.878	0.265717	0.462351	6.59	10.04	54.8	159.9	85.3	4.33	6.54	8.74	55.4	59.4	54.9	144.1	161.6	162	95.7	80.6	86.3	10297499
FALSE	High	Master Protein	P0DP27	Calmodulin-2 OS=Mus musculus OX=10090 GN=Calm2 PE=1 SV=1	High	High	High	High	Peak Found	High	Peak Found	Peak Found	Peak Found	Dimethyl [K22; K95]	2.63956e-05	7.841	17	2	6	2	149	16.8	4.22	8.5	2	#NUM!	0.443739	0.166	1.929	0.272394	0.541191	41.97	20.8	25.1	182.8	92	41.41	18.55	8.97	47.1	24.9	23.6	213.7	146.7	181.2	78.5	91.2	92.9	908532
FALSE	High	Master Protein	Q99LC5	Electron transfer flavoprotein subunit alpha, mitochondrial OS=Mus musculus OX=10090 GN=Etfa PE=1 SV=2	High	High	High	Peak Found	Peak Found	Peak Found	Not Found	Not Found	Peak Found	Dimethyl [K139; K187; K203; K268; K291; K321; K331]	1.43702e-05	43.193	42	7	20	7	333	35	8.38	62.13	7	#NUM!	0.524953	0.292	100	0.275666	2.68558e-17	6.57	0.00301519	129.1	99.9	71	4.89	22.07	0.468405	141.3	154.7	143.5	110.9	111	159.6	17.4105	22.0875	79	3.90712e+06
FALSE	High	Master Protein	Q6PB44	Tyrosine-protein phosphatase non-receptor type 23 OS=Mus musculus OX=10090 GN=Ptpn23 PE=1 SV=2	High	High	High	Peak Found	Peak Found	Peak Found	Peak Found	Peak Found	Peak Found	Dimethyl [K27; K279; K376; K472; K490]	0.000153916	23.59	4	5	12	5	1692	185.1	6.8	37.12	5	#NUM!	0.490603	0.337	0.168	0.275666	0.0124859	86.26	22.44	48.5	118.1	133.5	1.71	58.58	16.53	56.4	55	54.6	133.9	149.6	34.9	152.1	112.1	151.4	5.19752e+06
FALSE	High	Master Protein	D3YXK2	Scaffold attachment factor B1 OS=Mus musculus OX=10090 GN=Safb PE=1 SV=2	High	High	High	High	High	High	Peak Found	Peak Found	Peak Found	Dimethyl [K83; K186; K253; K316]	2.3181e-05	36.725	8	4	15	4	937	105	5.35	61.5	4	#NUM!	0.223528	0.233	2.762	0.277786	0.285736	28.39	18.1	97.1	147.8	55	9.9	18.92	25.83	85.7	104.6	95.4	113.9	145.1	167.4	81.3	52.5	54	2.10955e+06
FALSE	High	Master Protein	P84096	Rho-related GTP-binding protein RhoG OS=Mus musculus OX=10090 GN=Rhog PE=1 SV=1	High	High	High	Peak Found	Peak Found	Peak Found	Peak Found	Peak Found	Peak Found	Dimethyl [K16; K147; K183]	0.000135744	27.138	24	3	27	2	191	21.3	8.12	74.64	3	#NUM!	0.561987	2.695	0.463	0.277878	0.511745	42.76	14.49	143.1	45	111.9	7.01	69.06	16.57	132.5	151.3	148.3	10.1	46.7	65.6	95.7	116	133.8	6.86181e+06
FALSE	High	Master Protein	P19536	Cytochrome c oxidase subunit 5B, mitochondrial OS=Mus musculus OX=10090 GN=Cox5b PE=1 SV=1	High	High	High	High	High	High	High	High	High	Dimethyl [K67; K85]	5.58015e-05	15.72	18	2	17	2	128	13.8	8.38	50.46	2	#NUM!	0.632806	0.306	1.882	0.279046	0.461013	5	3.2	58.2	156.7	85.1	5.97	7.84	5.23	57	58.8	52.3	174.1	151.6	153.3	89.2	80.6	83.3	3.90736e+06
FALSE	High	Master Protein	Q9D1A2	Cytosolic non-specific dipeptidase OS=Mus musculus OX=10090 GN=Cndp2 PE=1 SV=1	High	High	High	High	High	High	High	High	High	Dimethyl [K20; K68; K84; K124; K149; K201; K289; K301; K302; K430; K450; K461; K474]	1.76501e-05	149.132	45	13	93	13	475	52.7	5.66	280.83	13	#NUM!	0.958281	0.376	1.014	0.279347	0.968226	6.43	36.38	83.6	116.2	100.2	2.42	7.2	15.71	84	80.3	81	122.8	106.5	112.6	123	92.6	97.1	2.59999e+07
FALSE	High	Master Protein	Q9R1P0	Proteasome subunit alpha type-4 OS=Mus musculus OX=10090 GN=Psma4 PE=1 SV=1	High	High	High	Peak Found	Peak Found	High	High	High	High	Dimethyl [K64; K176; K222]	1.27881e-05	20.971	15	3	20	3	261	29.5	7.72	47.02	3	#NUM!	0.969128	2.672	0.491	0.280754	0.522513	19.61	5.44	117.9	37.1	145.1	3.67	48.93	33.73	124.7	123.8	116.6	38.9	31.2	75.7	79.2	157.4	152.4	7.53236e+06
FALSE	High	Master Protein	Q9Z130	Heterogeneous nuclear ribonucleoprotein D-like OS=Mus musculus OX=10090 GN=Hnrnpdl PE=1 SV=1	High	High	High	Peak Found	Peak Found	Peak Found	High	Peak Found	High	Dimethyl [K61; K131; K150]	3.24312e-05	33.89	18	4	21	3	301	33.5	7.31	66.2	4	#NUM!	1	0.377	0.967	0.280754	0.987464	34.7	13.55	38.4	108.7	152.9	3.55	31.04	5.72	41.2	38.4	40.2	113.8	64	120.4	151.8	160	170.2	9.17438e+06
FALSE	High	Master Protein	Q9JIF7	Coatomer subunit beta OS=Mus musculus OX=10090 GN=Copb1 PE=1 SV=1	High	High	High	High	High	High	High	High	High	Dimethyl [K279; K291; K309; K494; K501; K513; K534; K603; K618; K633; K679; K703; K871; K943]	5.45761e-05	115.065	21	12	61	12	953	107	6	219.16	12	#NUM!	0.303688	2.672	1.096	0.280754	0.907362	11.39	11.72	222.2	40	37.9	5.6	25.78	46.33	207.9	227.1	205.2	57	37.4	37.3	27.6	35.4	65.1	2.61662e+07
FALSE	High	Master Protein	Q5XF89	Probable cation-transporting ATPase 13A3 OS=Mus musculus OX=10090 GN=Atp13a3 PE=1 SV=1	High	High	Not Found	Peak Found	Not Found	Not Found	Peak Found	Not Found	Not Found	Dimethyl [K170]	5.56992e-06	4.528	1	1	2	1	1219	137.4	6.67	6.59	1	#NUM!	0.806929	0.159	2.838	0.282169	0.293397	0.049416	0.00464401	31.5	198.5	70	0.527988	0.767616	1.01233	94.6	17.2806	13.8856	595.5	22.5213	15.6461	209.9	20.7776	54.9617	333471
FALSE	High	Master Protein	P31938	Dual specificity mitogen-activated protein kinase kinase 1 OS=Mus musculus OX=10090 GN=Map2k1 PE=1 SV=2	High	High	High	Peak Found	Peak Found	Peak Found	Peak Found	Peak Found	Peak Found	Dimethyl [K4; K5; K35; K36; K48; K57; K84; K362]	4.52389e-05	57.624	20	6	30	5	393	43.4	6.7	95.88	6	#NUM!	1	2.662	0.969	0.282865	0.978775	54.46	8.57	188.3	26.8	84.8	14.52	50.24	30.83	201	152.3	194.7	55.4	27.8	22.5	87.7	54.5	104.2	1.25001e+07
FALSE	High	Master Protein	Q8BPB0	MOB kinase activator 1B OS=Mus musculus OX=10090 GN=Mob1b PE=1 SV=3	High	High	High	Peak Found	Peak Found	Peak Found	Peak Found	Peak Found	Peak Found	Dimethyl [K30]	8.47645e-06	4.692	6	1	3	1	216	25.1	6.73	8.3	1	#NUM!	0.593279	0.233	1.834	0.284086	0.503835	25.19	18.14	39.6	170.3	90	6.94	11.78	2.42	42.3	40.3	36.8	146.5	173.1	185.2	91.5	94.4	90	1.44275e+06
FALSE	High	Master Protein	O55131	Septin-7 OS=Mus musculus OX=10090 GN=Septin7 PE=1 SV=1	High	High	High	High	High	High	High	High	Peak Found	Dimethyl [K42; K87; K207; K208; K234; K325; K348; K428]	1.48517e-05	73.967	28	8	42	8	436	50.5	8.57	118.48	8	#NUM!	0.448102	2.65	0.66	0.285388	0.820926	8.6	10.48	226.4	28.7	44.9	0.42	13.6	6.55	224.9	226.8	226	24.2	31.9	28.7	49.2	44.9	43.4	2.09893e+07
FALSE	High	Master Protein	Q91X20	Set1/Ash2 histone methyltransferase complex subunit ASH2 OS=Mus musculus OX=10090 GN=Ash2l PE=1 SV=1	High	High	High	Not Found	Peak Found	Peak Found	Peak Found	High	High	Dimethyl [K240; K248; K518]	3.2192e-05	5.106	5	3	6	3	623	68.2	5.69	8.1	3	#NUM!	0.55065	1.627	0.208	0.286297	0.0886843	34.61	47.79	103.3	37.6	159	2.86	9.21	13.04	111.4	110.6	105.6	11.7228	43	37.7	170.1	140.1	181.5	713630
FALSE	High	Master Protein	Q8CGC7	Bifunctional glutamate/proline--tRNA ligase OS=Mus musculus OX=10090 GN=Eprs PE=1 SV=4	High	High	High	High	High	High	High	High	High	Dimethyl [K36; K197; K216; K229; K243; K262; K278; K300; K327; K328; K512; K528; K662; K800; K815; K829; K861; K898; K902; K917; K939; K951; K961; K1020; K1034; K1069; K1070; K1089; K1109; K1132; K1260; K1421; K1435; K1458; K1477; K1499]	2.28763e-05	269.269	31	32	174	32	1512	170	7.66	510.96	32	#NUM!	0.562117	2.637	0.993	0.288395	0.978775	3.95	13.73	187	41.4	71.6	1.4	9.68	15.28	187.2	182.5	183	38.3	40.5	46.1	70.1	65.4	86.9	1.10336e+08
FALSE	High	Master Protein	Q9QWL7	Keratin, type I cytoskeletal 17 OS=Mus musculus OX=10090 GN=Krt17 PE=1 SV=3	High	High	High	High	High	High	Peak Found	Peak Found	Peak Found	Dimethyl [K115; K278; K297; K321; K374]	8.11866e-06	28.617	17	5	26	2	433	48.1	5.06	63.64	5	#NUM!	0.756698	2.546	0.805	0.289731	0.928816	1.35	11.56	170.4	64.7	64.9	7.98	25.34	18.55	150.8	177	165.9	50.9	63	83.9	63.2	84.3	61	5.31556e+06
FALSE	High	Master Protein	Q9EQ06	Estradiol 17-beta-dehydrogenase 11 OS=Mus musculus OX=10090 GN=Hsd17b11 PE=1 SV=1	High	High	High	Peak Found	Peak Found	Peak Found	Peak Found	Peak Found	Peak Found	Dimethyl [K70]	0.001	2.667	3	1	4	1	298	32.9	8.66	8.3	1	#NUM!	0.307773	1.729	0.757	0.289835	0.901407	6.89	9.83	132.6	72.2	95.3	10.52	9.93	6.55	145.1	117.5	130.9	83.9	71.2	70.7	87.3	94.1	99.5	1.90861e+06
FALSE	High	Master Protein	Q9JHU4	Cytoplasmic dynein 1 heavy chain 1 OS=Mus musculus OX=10090 GN=Dync1h1 PE=1 SV=2	High	High	High	Peak Found	Peak Found	Peak Found	Peak Found	Peak Found	Peak Found	Dimethyl [K83; K335; K529; K538; K746; K765; K1109; K1146; K1175; K1240; K1261; K1263; K1284; K1328; K1336; K1356; K1705; K1863; K1876; K2002; K2146; K3050; K3115; K3130; K3264; K3272; K3295; K3405; K3446; K3460; K3619; K3755; K3772; K3910; K3921; K4360; K4439; K4440; K4592]	1.07088e-05	247.778	12	38	144	38	4644	531.7	6.42	412.45	38	#NUM!	0.375162	2.621	0.747	0.291916	0.864944	52.01	15.78	221.5	53.6	24.9	1.47	4.21	20.28	215.6	221.6	220.5	53.4	51.7	56.2	24.8	33.2	23	6.5786e+07
FALSE	High	Master Protein	P47753	F-actin-capping protein subunit alpha-1 OS=Mus musculus OX=10090 GN=Capza1 PE=1 SV=4	High	High	High	High	High	High	Peak Found	High	High	Dimethyl [K118; K166; K193; K210]	3.02118e-05	36.16	23	4	18	3	286	32.9	5.55	60.94	4	#NUM!	1	0.293	3.279	0.292562	0.115651	19.73	14.26	83.9	165.6	50.5	6.16	20.16	127.55	57.2	55.8	62.7	94.1	113	140.5	31.7	34.5	310.5	3527736
FALSE	High	Master Protein	Q9D0I9	Arginine--tRNA ligase, cytoplasmic OS=Mus musculus OX=10090 GN=Rars PE=1 SV=2	High	High	High	High	High	High	High	High	High	Dimethyl [K30; K50; K109; K126; K143; K168; K191; K205; K287; K377; K393; K449; K471; K504; K522; K655]	1.24524e-05	137.471	40	16	101	16	660	75.6	7.55	291.4	16	#NUM!	0.534101	2.617	0.634	0.292712	0.734717	8.82	18.72	190.6	35.5	73.9	0.89	17.35	8.04	188.7	189.6	191.9	35.3	45.7	33.5	73.5	76.5	65.4	8.90655e+07
FALSE	High	Master Protein	P62774	Myotrophin OS=Mus musculus OX=10090 GN=Mtpn PE=1 SV=2	High	High	High	High	High	High	Peak Found	High	High	Dimethyl [K11; K66; K114]	2.64229e-05	29.832	28	3	19	3	118	12.9	5.52	59.74	3	#NUM!	0.585663	0.385	1.196	0.29284	0.865404	12.62	3.51	38.3	149.7	112	9.76	4.62	4.66	44.6	37.4	38.4	150.2	143.1	157	112.4	103.9	113.1	7.89381e+06
FALSE	High	Master Protein	Q6P5E4	UDP-glucose:glycoprotein glucosyltransferase 1 OS=Mus musculus OX=10090 GN=Uggt1 PE=1 SV=4	High	High	High	High	High	High	High	High	High	Dimethyl [K356; K378; K595; K596; K617; K744; K959; K972; K1201; K1212; K1237; K1300; K1309; K1320; K1484; K1499; K1521; K1531; K1547]	2.51028e-06	110.902	16	18	74	18	1551	176.3	5.62	212.09	18	#NUM!	0.535657	0.385	1.091	0.293146	0.919127	3.03	23.71	86.8	131.5	81.7	2.66	3.16	9.53	83.2	87.8	85.7	129.8	128.4	136.2	76.6	80.6	91.8	2.80396e+07
FALSE	High	Master Protein	Q61545	RNA-binding protein EWS OS=Mus musculus OX=10090 GN=Ewsr1 PE=1 SV=2	High	High	High	Peak Found	High	Peak Found	Peak Found	Peak Found	Peak Found	Dimethyl [K432]	5.42078e-06	4.211	1	1	7	1	655	68.4	9.33	12.15	1	#NUM!	0.609812	0.221	1.545	0.293758	0.665364	11.89	43.98	37	177.7	85.4	4.84	16.69	57.74	36.7	39.1	35.5	179.3	176.5	131	165	52	84.8	1.16694e+06
FALSE	High	Master Protein	Q922J9	Fatty acyl-CoA reductase 1 OS=Mus musculus OX=10090 GN=Far1 PE=1 SV=1	High	High	High	Peak Found	Not Found	Peak Found	Not Found	Peak Found	Peak Found	Dimethyl [K63; K90; K221]	3.3426e-05	18.09	8	3	14	3	515	59.4	9.19	39.23	3	#NUM!	0.571676	2.578	0.602	0.296281	0.764323	14.05	147.37	210.3	26.6	63.2	9.01	0.45	61.2	223.3	255.3	216.1	28.3	18.5501	28.1	14.4422	42.2	106.6	6.19713e+06
FALSE	High	Master Protein	Q9DCE5	p21-activated protein kinase-interacting protein 1 OS=Mus musculus OX=10090 GN=Pak1ip1 PE=1 SV=2	High	High	High	Peak Found	Peak Found	Peak Found	Peak Found	Peak Found	Peak Found	Dimethyl [K70; K145; K272; K281; K291]	2.98382e-05	11.696	14	4	8	4	382	42.1	8.47	14	4	#NUM!	0.400848	2.197	0.656	0.296281	0.815105	23.98	17.18	156.3	54.1	89.6	3.61	22.2	9.71	158.9	148.2	156.2	54	74.8	50.1	91.9	89.5	76.4	3.78152e+06
FALSE	High	Master Protein	Q64737	Trifunctional purine biosynthetic protein adenosine-3 OS=Mus musculus OX=10090 GN=Gart PE=1 SV=3	High	High	High	High	High	High	High	High	High	Dimethyl [K44; K63; K107; K178; K306; K375; K405; K438; K452; K480; K485; K499; K697; K711; K923]	2.09657e-05	161.129	28	16	95	16	1010	107.4	6.68	330.87	16	#NUM!	0.272537	2.596	0.735	0.296935	0.854397	0.36	2.22	172.1	41.5	86.4	3.01	9.2	7.18	178.6	172.5	168.2	41.6	36.7	44.1	86.6	92	79.7	6.11243e+07
FALSE	High	Master Protein	P16110	Galectin-3 OS=Mus musculus OX=10090 GN=Lgals3 PE=1 SV=3	High	High	High	High	High	High	High	High	High	Dimethyl [K210; K213; K224; K240]	1.42748e-05	42.809	16	3	35	3	264	27.5	8.38	102.8	3	#NUM!	0.620063	0.388	0.788	0.297189	0.897976	1.14	1.95	48.7	110.3	141	22.23	22.94	25.06	56.1	35.6	50	121.4	76.7	113.3	188.3	113.9	144.8	2.79015e+07
FALSE	High	Master Protein	Q80X90	Filamin-B OS=Mus musculus OX=10090 GN=Flnb PE=1 SV=3	High	High	High	High	High	High	High	High	High	Dimethyl [K15; K16; K31; K322; K349; K439; K465; K492; K502; K522; K551; K607; K657; K673; K697; K758; K810; K822; K894; K909; K931; K946; K976; K987; K1057; K1066; K1084; K1135; K1207; K1221; K1232; K1267; K1283; K1299; K1319; K1339; K1416; K1449; K1508; K1519; K1584; K1629; K1641; K1770; K1943; K2058; K2074; K2088; K2195; K2342; K2372; K2539]	3.49892e-05	348.067	31	51	220	47	2602	277.7	5.71	627.01	51	#NUM!	4	0.392	1.349	0.30396	0.771047	4.22	1.1	57	105.6	137.4	2.06	3.37	13.96	58.2	56.3	56.1	104.4	100.8	107.8	121	135.8	159.4	7.19015e+07
FALSE	High	Master Protein	P28798	Progranulin OS=Mus musculus OX=10090 GN=Grn PE=1 SV=2	High	High	High	High	High	High	High	High	High	Dimethyl [K110; K211; K227; K359; K544]	5.23742e-05	43.215	14	5	26	5	589	63.4	6.8	76.39	5	#NUM!	0.273509	0.279	1.124	0.306464	0.903728	43.23	6.44	28.8	158	113.3	6.56	8.91	3.19	28.2	31.9	29.1	139.6	166	160	118.9	114.7	111.6	2.37533e+06
FALSE	High	Master Protein	Q9QZD9	Eukaryotic translation initiation factor 3 subunit I OS=Mus musculus OX=10090 GN=Eif3i PE=1 SV=1	High	High	High	High	High	High	High	Peak Found	Peak Found	Dimethyl [K30; K224; K298]	2.12336e-05	19.494	12	3	11	3	325	36.4	5.64	32.4	3	#NUM!	0.709755	0.361	1.922	0.308419	0.441343	38.88	34.95	54.4	154.9	90.6	1.94	13.82	16.92	58.3	56.3	56.4	133.4	176.2	160.6	69.4	95.4	93.9	5.22907e+06
FALSE	High	Master Protein	P02088	Hemoglobin subunit beta-1 OS=Mus musculus OX=10090 GN=Hbb-b1 PE=1 SV=2	High	High	High	High	High	High	Peak Found	Peak Found	Peak Found	Dimethyl [K83; K96]	1.21832e-05	16.008	28	3	9	3	147	15.8	7.65	26.08	3	#NUM!	0.290088	0.356	2.443	0.308555	0.252656	14.87	18.5	53	189.7	57.3	15.85	13.56	26.92	51	53	39	180.5	182.6	227.8	40.5	55.2	70.3	4.57697e+06
FALSE	High	Master Protein	Q9JII6	Aldo-keto reductase family 1 member A1 OS=Mus musculus OX=10090 GN=Akr1a1 PE=1 SV=3	High	High	High	Not Found	Peak Found	Peak Found	Peak Found	Peak Found	Peak Found	Dimethyl [K23; K80; K153; K287; K308]	3.64582e-05	21.685	21	5	18	5	325	36.6	7.39	43.8	5	#NUM!	0.577658	2.075	0.941	0.309127	0.992665	21.61	10.86	198.1	50.2	51.6	5.68	4.79	73.58	196.1	177.3	195.8	10.1448	51.4	48	38.2	142.3	51	3.39708e+06
FALSE	High	Master Protein	P26883	Peptidyl-prolyl cis-trans isomerase FKBP1A OS=Mus musculus OX=10090 GN=Fkbp1a PE=1 SV=2	High	High	High	High	High	High	High	Peak Found	Peak Found	Dimethyl [K18; K35]; Met-loss [N-Term]	4.62265e-06	30.731	32	2	20	2	108	11.9	8.16	66.87	2	#NUM!	0.481577	0.365	0.771	0.309127	0.884033	10.21	52.11	43.7	112.2	144.1	4.07	19.76	10.36	42.6	45.9	45.5	84.1	116.6	124.5	149.8	160.5	130.5	4.83843e+06
FALSE	High	Master Protein	Q9D1G1	Ras-related protein Rab-1B OS=Mus musculus OX=10090 GN=Rab1b PE=1 SV=1	High	High	High	Not Found	Not Found	Not Found	Not Found	Not Found	Not Found	Dimethyl [K21; K116; K153; K170; K171]	1.6466e-06	38.726	30	5	20	3	201	22.2	5.73	63.07	5	#NUM!	2	2.543	0.6	0.309127	0.67961	0.83	2.07	153.9	51.5	94.5	6.74	6.24	7.47	154.5	159.8	140	47.9	51.7	54.3	105.4	91.5	94.9	4.26356e+07
FALSE	High	Master Protein	P68040	Receptor of activated protein C kinase 1 OS=Mus musculus OX=10090 GN=Rack1 PE=1 SV=3	High	High	High	Peak Found	Peak Found	Peak Found	High	High	High	Dimethyl [K38; K127; K139; K183; K212; K225; K264; K271; K280]	5.95111e-06	53.289	40	9	54	9	317	35.1	7.69	140.56	9	#NUM!	0.718837	2.529	0.599	0.312738	0.679478	12.7	2.14	154.5	60.8	84.7	2.67	9.65	8.97	155.4	149	156.5	61.2	61.1	71.9	86.5	73.2	85.2	8.09451e+07
FALSE	High	Master Protein	Q6A068	Cell division cycle 5-like protein OS=Mus musculus OX=10090 GN=Cdc5l PE=1 SV=2	High	High	High	Peak Found	Peak Found	Peak Found	Peak Found	Peak Found	Peak Found	Dimethyl [K59; K312; K500; K522; K570; K623; K644; K756; K795]	1.7072e-05	42.416	20	9	22	9	802	92.1	8.02	69.53	9	#NUM!	0.939846	0.4	2.333	0.316221	0.28612	4.43	41.44	86.8	128.8	84.4	3.9	9.1	58.83	76.4	82.6	79.1	117.4	134.9	114.3	164.1	54.4	76.9	6.96597e+06
FALSE	High	Master Protein	P26516	26S proteasome non-ATPase regulatory subunit 7 OS=Mus musculus OX=10090 GN=Psmd7 PE=1 SV=2	High	High	High	High	Not Found	Peak Found	Peak Found	Peak Found	Peak Found	Dimethyl [K199]	3.51473e-06	7.836	6	1	4	1	321	36.5	6.77	9.2	1	#NUM!	0.523165	0.229	1.922	0.317828	0.478127	48.23	9.77	34	198.9	67.1	34.46	60.4	52.66	58	36.3	30.9	335.1	14.6046	134.5	163.6	71.6	70	1.6454e+06
FALSE	High	Master Protein	P24369	Peptidyl-prolyl cis-trans isomerase B OS=Mus musculus OX=10090 GN=Ppib PE=1 SV=2	High	High	High	Peak Found	Peak Found	Peak Found	Peak Found	Not Found	Not Found	Dimethyl [K84; K129; K158; K181; K204]	9.53224e-06	19.31	27	5	10	5	216	23.7	9.55	26.74	5	#NUM!	0.317789	0.225	100	0.319653	2.68558e-17	24.39	0.00112099	115.6	96.7	87.6	19.78	32.3	2.06077	111.1	164.7	153.8	75.7	128.6	149.7	116.5	13.5504	20.0811	895799
FALSE	High	Master Protein	Q9DB05	Alpha-soluble NSF attachment protein OS=Mus musculus OX=10090 GN=Napa PE=1 SV=1	High	High	High	High	Peak Found	Peak Found	Peak Found	Peak Found	Peak Found	Dimethyl [K153; K180; K264]	7.51684e-06	26.823	15	3	11	3	295	33.2	5.45	36.92	3	#NUM!	0.696524	0.259	2.463	0.321622	0.342822	13.12	0.00228482	96.1	140.5	63.4	4.54	31.96	26.5	94	103	98.2	143.6	81.9	159.6	95.4	59.4	64.8	2.42001e+06
FALSE	High	Master Protein	Q9CR16	Peptidyl-prolyl cis-trans isomerase D OS=Mus musculus OX=10090 GN=Ppid PE=1 SV=3	High	High	High	High	High	High	High	High	High	Dimethyl [K56; K111; K185; K195; K227; K235; K331; K332; K349]	7.52149e-06	44.731	21	9	39	8	370	40.7	7.43	81.16	9	#NUM!	1	0.404	1.696	0.322451	0.554922	0.5	15.67	61.2	146.7	92.1	4.45	3.74	26.33	67	61.3	64	154.2	144	153.3	96.3	59.6	100.4	2.68124e+07
FALSE	High	Master Protein	P70372	ELAV-like protein 1 OS=Mus musculus OX=10090 GN=Elavl1 PE=1 SV=2	High	High	High	Peak Found	Peak Found	Peak Found	Peak Found	Peak Found	Peak Found	Dimethyl [K72; K89; K104; K120]	1.90579e-05	19.819	19	4	10	4	326	36.1	9.04	16.51	4	#NUM!	0.265465	0.345	1.473	0.324396	0.692167	6.34	11.5	68.5	134.4	97.1	0.82	5.02	34.67	65.5	65.8	66.6	129.1	126.8	139.3	141.4	93.3	72.2	4.84947e+06
FALSE	High	Master Protein	P42932	T-complex protein 1 subunit theta OS=Mus musculus OX=10090 GN=Cct8 PE=1 SV=3	High	High	High	High	High	High	High	High	High	Dimethyl [K16; K54; K84; K138; K152; K171; K181; K224; K225; K235; K254; K270; K281; K296; K307; K364; K400; K421; K439; K440; K459; K490; K504]	2.05056e-05	254.806	60	26	178	26	548	59.5	5.62	539.74	26	#NUM!	0.187704	2.474	1.332	0.326765	0.784364	15.26	8.65	168.3	65.5	66.2	5.67	9.27	58.1	161.4	152.4	144.1	68.2	59.3	57.5	143.1	59.9	54.1	1.45936e+08
FALSE	High	Master Protein	Q9Z1F9	SUMO-activating enzyme subunit 2 OS=Mus musculus OX=10090 GN=Uba2 PE=1 SV=1	High	High	High	Peak Found	Peak Found	Peak Found	Peak Found	High	High	Dimethyl [K277; K306; K314; K322; K344; K465; K484; K502; K503; K551]	4.63373e-05	59.279	18	9	39	9	638	70.5	5.24	113.29	9	#NUM!	0.72907	2.472	0.946	0.327212	0.999853	11.02	40.73	168.4	57	74.6	4.97	20.81	16.69	154.8	159.6	170.5	54	52.1	74.8	93.1	70.7	70.4	2.61347e+07
FALSE	High	Master Protein	P27773	Protein disulfide-isomerase A3 OS=Mus musculus OX=10090 GN=Pdia3 PE=1 SV=2	High	High	High	High	High	High	High	High	High	Dimethyl [K75; K104; K129; K146; K147; K173; K194; K214; K218; K234; K252; K271; K332; K347; K362; K379; K395; K410; K433; K448; K460; K461]	1.53019e-05	278.438	59	22	249	21	505	56.6	6.21	714.06	22	#NUM!	1	0.409	1.572	0.329934	0.632608	14.48	7.68	79.7	129.2	91	0.88	1.01	10	79.5	78.3	79.6	128.8	126.8	129.2	84.5	102.7	90.7	2.92949e+08
FALSE	High	Master Protein	Q9CX34	Protein SGT1 homolog OS=Mus musculus OX=10090 GN=Sugt1 PE=1 SV=3	High	High	High	Peak Found	Peak Found	High	Peak Found	Peak Found	Peak Found	Dimethyl [K60; K120; K192; K207; K296]	2.33873e-05	26.539	23	5	16	5	336	38.1	5.45	45.93	5	#NUM!	0.359022	0.297	1.455	0.329934	0.679682	22.77	10.22	69.8	163.6	66.6	2.88	7.78	37.07	67.6	63.9	66.5	165.3	141.5	155.8	62	63.4	113.9	3.14509e+06
FALSE	High	Master Protein	P10126	Elongation factor 1-alpha 1 OS=Mus musculus OX=10090 GN=Eef1a1 PE=1 SV=3	High	High	High	High	High	High	High	High	High	Dimethyl [K20; K30; K55; K62; K100; K129; K146; K154; K165; K172; K180; K212; K244; K255; K273; K290; K371; K386; K392]	2.14706e-05	245.642	60	16	360	16	462	50.1	9.01	989.22	16	#NUM!	0.938544	2.451	1.091	0.33256	0.919127	1.81	11.92	156.5	65.3	78.2	5.44	3.75	3.62	167.4	154.5	151.2	67.9	64.5	63.2	77.2	79.8	74.3	6.10765e+08
FALSE	High	Master Protein	Q80UM3	N-alpha-acetyltransferase 15, NatA auxiliary subunit OS=Mus musculus OX=10090 GN=Naa15 PE=1 SV=1	High	High	High	High	High	Peak Found	Peak Found	Peak Found	Peak Found	Dimethyl [K52; K61; K447; K496; K659; K696; K755; K780; K847]	0.000118117	54.079	15	9	38	7	865	100.9	7.62	86.84	9	#NUM!	3	0.413	0.719	0.335478	0.839145	71.44	39.15	61.6	76	162.3	17.98	116.11	18.2	57.9	42.9	43	325.2	38.8	53	133.5	92.4	113.3	2.2445e+07
FALSE	High	Master Protein	P63005	Platelet-activating factor acetylhydrolase IB subunit alpha OS=Mus musculus OX=10090 GN=Pafah1b1 PE=1 SV=2	High	High	High	Peak Found	Peak Found	Peak Found	Peak Found	High	Peak Found	Dimethyl [K88; K147; K163; K175; K228; K360; K405]	4.72347e-06	50.939	22	7	29	7	410	46.6	7.37	87.45	7	#NUM!	0.449599	0.413	4.744	0.336049	0.0216774	1.84	3.69	173.4	90.5	36.1	1.33	3.03	34.69	172.9	168.5	172	94.2	89.8	89.2	51.8	35.8	25.8	1.67499e+07
FALSE	High	Master Protein	Q61316	Heat shock 70 kDa protein 4 OS=Mus musculus OX=10090 GN=Hspa4 PE=1 SV=1	High	High	High	High	High	High	High	High	High	Dimethyl [K84; K102; K235; K250; K251; K332; K351; K388; K422; K466; K517; K521; K545; K559; K632; K652; K669; K720; K734; K749; K765]	7.73564e-05	199.243	37	22	144	22	841	94.1	5.24	428.52	22	#NUM!	0.543257	2.435	0.886	0.336886	0.970127	6.02	9.6	184.1	51.4	64.5	0.78	9.18	14.59	185.6	188.2	185.9	51.9	56.2	46.7	51.7	68.8	65.1	1.08798e+08
FALSE	High	Master Protein	Q99L27	GMP reductase 2 OS=Mus musculus OX=10090 GN=Gmpr2 PE=1 SV=2	High	High	High	High	High	High	Peak Found	High	High	Dimethyl [K78; K230]	1.0136e-05	13.791	7	2	12	2	348	38	7.44	40.85	2	#NUM!	0.469667	0.184	2.276	0.337029	0.425949	4.52	18.28	48.2	173.7	78.1	8.38	9.53	24.12	48.2	40.8	45.9	165.3	159	189.9	106.8	69.9	74.3	589057
FALSE	High	Master Protein	Q8BLF1	Neutral cholesterol ester hydrolase 1 OS=Mus musculus OX=10090 GN=Nceh1 PE=1 SV=1	High	High	High	Peak Found	Peak Found	Peak Found	Peak Found	Peak Found	Peak Found	Dimethyl [K177; K211; K359]	3.59006e-05	17.21	15	3	11	3	408	45.7	7.05	24.71	3	#NUM!	0.507195	0.389	0.794	0.338444	0.920378	2.72	48.31	224.5	33.4	42.1	3.69	17.99	33.92	234.2	218.6	231.9	27.8	34.5	40.1	46.5	43.5	23	6.89085e+06
FALSE	High	Master Protein	Q05816	Fatty acid-binding protein 5 OS=Mus musculus OX=10090 GN=Fabp5 PE=1 SV=3	High	High	High	High	High	High	High	High	High	Dimethyl [K24; K34; K40; K55; K72; K82; K103; K133]	0.000135218	77.057	78	7	50	7	135	15.1	6.54	156.07	7	#NUM!	0.628275	0.415	0.717	0.338741	0.838348	15.24	0.19	53.7	103.5	142.8	15.17	16.04	23	61.4	45.2	54.9	121.3	87.7	105.9	170.9	106.5	146.1	2.91898e+07
FALSE	High	Master Protein	O35639	Annexin A3 OS=Mus musculus OX=10090 GN=Anxa3 PE=1 SV=4	High	High	High	Peak Found	Peak Found	High	Peak Found	Peak Found	Peak Found	Dimethyl [K29; K69; K137; K138; K189; K210; K222]	3.76309e-05	36.366	24	7	22	7	323	36.4	5.76	60.46	7	#NUM!	0.341287	0.343	2.603	0.340823	0.260401	5.89	47.17	117.4	154.5	28.2	16.82	27.86	89.36	90.9	127.1	105.9	139.4	187.9	107.7	95.5	25.4	20.2	3.88344e+06
FALSE	High	Master Protein	P57759	Endoplasmic reticulum resident protein 29 OS=Mus musculus OX=10090 GN=Erp29 PE=1 SV=2	High	High	High	Peak Found	High	Peak Found	High	High	Peak Found	Dimethyl [K50; K71; K109]	6.19939e-05	14.362	11	3	12	3	262	28.8	6.15	29.68	3	#NUM!	0.657534	0.381	1.43	0.342295	0.722533	16.46	20.22	75.2	148.6	76.2	6.56	27.33	53.96	73.9	68.5	78.1	113	195.4	146.2	115.4	74.9	34.5	5.25439e+06
FALSE	High	Master Protein	Q61753	D-3-phosphoglycerate dehydrogenase OS=Mus musculus OX=10090 GN=Phgdh PE=1 SV=3	High	High	High	High	High	High	High	High	High	Dimethyl [K21; K33; K58; K69; K91; K146; K308; K364; K384; K394]	3.14064e-05	102.449	28	10	110	10	533	56.5	6.54	335.33	10	#NUM!	0.93227	2.411	0.68	0.343401	0.794566	0.28	7.24	163.1	55.5	81.4	3.69	6.76	5.54	167.9	155.9	162	60.1	52.7	55.2	87.1	80.8	78.2	1.58846e+08
FALSE	High	Master Protein	Q8VCW4	Protein unc-93 homolog B1 OS=Mus musculus OX=10090 GN=Unc93b1 PE=1 SV=2	High	High	High	Peak Found	Peak Found	Peak Found	Not Found	Not Found	Peak Found	Dimethyl [K110]	4.71193e-06	3.659	2	1	3	1	598	66.9	6.42	8.31	1	#NUM!	0.847486	0.169	100	0.343401	2.68558e-17	35.48	0.0100215	17.1	95.3	187.6	10.2	38.28	1.52473	28.2	32.2	26.5	109.7	236.9	157.1	35.4938	47.0487	309.3	245531
FALSE	High	Master Protein	Q9CXF4	TBC1 domain family member 15 OS=Mus musculus OX=10090 GN=Tbc1d15 PE=1 SV=1	High	High	High	Peak Found	Peak Found	High	Peak Found	Peak Found	Peak Found	Dimethyl [K26; K68; K81; K136; K179; K200; K322; K352; K601]	1.99867e-05	46.545	20	9	23	9	671	76.5	5.3	70.25	9	#NUM!	0.528384	0.418	1.277	0.344041	0.815105	23.81	25.12	76.3	116	107.8	6.81	29.74	50.16	86.5	78.4	76.1	161.4	88.5	119.2	110.7	42.7	136.6	9.97777e+06
FALSE	High	Master Protein	P20060	Beta-hexosaminidase subunit beta OS=Mus musculus OX=10090 GN=Hexb PE=1 SV=2	High	High	High	High	High	Peak Found	Not Found	Not Found	Peak Found	Dimethyl [K292; K455; K506]	1.19332e-05	13.602	6	3	10	3	536	61.1	8.12	23.56	3	#NUM!	0.71055	0.282	100	0.348115	2.68558e-17	10.59	0.0236205	61.2	196.5	42.3	6.87	7.85	2.01617	66.2	67.9	59.5	207.9	212.7	240	31.5699	24.6318	45.8	2.26584e+06
FALSE	High	Master Protein	Q8BWY3	Eukaryotic peptide chain release factor subunit 1 OS=Mus musculus OX=10090 GN=Etf1 PE=1 SV=4	High	High	High	High	High	Peak Found	High	Peak Found	High	Dimethyl [K106; K118; K130; K145; K233; K249; K279; K285; K300; K310; K352; K383]	2.61406e-05	67.47	39	11	45	11	437	49	5.71	132.32	11	#NUM!	0.503886	0.421	0.874	0.348562	0.962551	87.82	11.52	52	24.1	223.9	3.89	10	4.05	51.3	51.6	54.9	23.9	27.4	22.7	214	222.2	232	2.71206e+07
FALSE	High	Master Protein	Q9QUM9	Proteasome subunit alpha type-6 OS=Mus musculus OX=10090 GN=Psma6 PE=1 SV=1	High	High	High	High	High	High	High	Peak Found	High	Dimethyl [K71; K116; K164; K181]	1.5781e-05	43.094	26	5	54	5	246	27.4	6.76	137.27	5	#NUM!	0.625604	0.421	2.697	0.348562	0.187265	5.27	54.99	82.7	144.1	73.2	8.14	10.3	22.82	73.9	80.3	86.9	123.6	139.8	152.1	102.5	71	69.9	9.65829e+06
FALSE	Medium	Master Protein	Q99KR3	Endoribonuclease LACTB2 OS=Mus musculus OX=10090 GN=Lactb2 PE=1 SV=1	Peak Found	Peak Found	Peak Found	High	High	Peak Found	Peak Found	Peak Found	Peak Found		0.043	1.119	3	1	2	1	288	32.7	6.33	2.51811	1	#NUM!	0.349716	0.243	1.837	0.350391	0.522217	7.52	13.75	41	167.7	91.3	4.19	13.01	14.34	39.7	43.1	42.1	171.9	136.5	173.3	93.6	113.5	86.4	1.08113e+06
FALSE	High	Master Protein	Q6P9R2	Serine/threonine-protein kinase OSR1 OS=Mus musculus OX=10090 GN=Oxsr1 PE=1 SV=1	High	High	High	Peak Found	Peak Found	Peak Found	Peak Found	Peak Found	Not Found	Dimethyl [K62; K93; K229; K254; K502; K517]	6.31088e-06	32.295	17	6	17	6	527	58.2	6.43	47.62	6	#NUM!	0.495213	2.376	0.932	0.351188	0.997039	14.26	88.25	155.3	51.8	93	1.93	9.59	27.7	172.5	169.8	176.4	62	51.2	57.5	84.7	125.9	23.7273	7.31188e+06
FALSE	High	Master Protein	Q62241	U1 small nuclear ribonucleoprotein C OS=Mus musculus OX=10090 GN=Snrpc PE=1 SV=1	Peak Found	High	High	Peak Found	High	High	Not Found	Peak Found	Not Found	Dimethyl [K22]	2.30101e-05	13.385	12	1	4	1	159	17.4	9.67	14.49	1	#NUM!	0.608359	0.265	100	0.352563	2.68558e-17	14	0.00153078	36.8	148.9	114.3	12.36	10.77	0.73601	56.5	50.6	44.1	213.6	173.2	204.7	37.3538	157.2	15.0501	1.97659e+06
FALSE	High	Master Protein	P26369	Splicing factor U2AF 65 kDa subunit OS=Mus musculus OX=10090 GN=U2af2 PE=1 SV=3	High	High	High	High	High	High	High	High	High	Dimethyl [K276; K286; K431; K444]	2.35822e-05	33.186	12	4	29	4	475	53.5	9.09	75.36	4	#NUM!	0.42147	0.424	1.805	0.352563	0.496118	2.83	24.7	59.9	157.2	82.8	12.97	17.51	17.49	69.8	54.5	58.6	192.4	137.4	153.9	89.5	62.9	81.1	1.3644e+07
FALSE	High	Master Protein	Q9JM76	Actin-related protein 2/3 complex subunit 3 OS=Mus musculus OX=10090 GN=Arpc3 PE=1 SV=3	High	High	High	High	Peak Found	High	Peak Found	High	High	Dimethyl [K50; K155; K158]	0.000128131	18.968	13	2	15	2	178	20.5	8.59	45.03	2	#NUM!	0.368473	2.373	0.203	0.352603	0.0297545	7.55	0.46	85.9	36.1	178	2.49	4.39	3.69	84.5	84.6	88.3	37.4	35.6	34.3	186	175.3	173.9	6.6206e+06
FALSE	High	Master Protein	P62874	Guanine nucleotide-binding protein G(I)/G(S)/G(T) subunit beta-1 OS=Mus musculus OX=10090 GN=Gnb1 PE=1 SV=3	High	High	High	Peak Found	High	Peak Found	Peak Found	Peak Found	Peak Found	Dimethyl [K89; K301]	8.0446e-06	11.309	9	2	6	2	340	37.4	6	19.2	2	#NUM!	0.225678	2.365	0.509	0.355858	0.611674	15.21	19.04	154	52	94	6.46	44.9	15.64	161.3	157.6	142.6	20.6	54.6	53.2	96.3	121.8	91.9	9.31249e+06
FALSE	High	Master Protein	Q9Z1X4	Interleukin enhancer-binding factor 3 OS=Mus musculus OX=10090 GN=Ilf3 PE=1 SV=2	High	High	High	Peak Found	Peak Found	High	Peak Found	Peak Found	Peak Found	Dimethyl [K54; K74; K342; K413; K419; K535; K553; K587; K600]	4.4932e-05	59.234	12	8	33	8	898	96	8.76	93.64	8	#NUM!	0.313749	0.427	0.925	0.357644	0.986413	3.63	6.31	68.5	216.4	15.1	2.71	10.91	49.76	69.5	73.2	70.7	184.4	225	223.4	10.4	15.5	27.8	9.45708e+06
FALSE	High	Master Protein	P02535	Keratin, type I cytoskeletal 10 OS=Mus musculus OX=10090 GN=Krt10 PE=1 SV=3	High	High	High	High	High	High	High	Peak Found	Peak Found	Dimethyl [K175]	4.56902e-06	19.799	2	1	14	1	570	57.7	5.11	47.13	1	#NUM!	0.402663	0.347	2.057	0.359302	0.385103	8.37	21.78	58.6	162.4	79	14.12	14.66	34.09	46.8	61.3	59.5	134.9	164.9	181.3	57.2	80.2	114	2.9189e+06
FALSE	High	Master Protein	O55143	Sarcoplasmic/endoplasmic reticulum calcium ATPase 2 OS=Mus musculus OX=10090 GN=Atp2a2 PE=1 SV=2	High	High	High	High	High	High	Peak Found	Peak Found	Peak Found	Dimethyl [K158; K204; K218; K352; K397; K451; K460; K502; K510; K533; K711; K712; K727; K996]	7.92371e-06	106	20	13	69	11	1044	114.8	5.34	227.48	13	#NUM!	2	2.347	0.947	0.361132	0.999853	8.75	100.59	216.5	37	46.6	1.95	22.34	38.24	224.3	226.7	218.3	38.3	39.9	25.8	54.6	48.2	24	4.0095e+07
FALSE	High	Master Protein	Q9R0Q7	Prostaglandin E synthase 3 OS=Mus musculus OX=10090 GN=Ptges3 PE=1 SV=1	High	High	High	High	High	High	High	High	High	Dimethyl [K33; K48; K65]	1.67917e-05	26.011	24	3	28	3	160	18.7	4.55	65.84	3	#NUM!	0.40507	0.43	0.985	0.36171	0.978775	10.15	26.27	61	120.2	118.8	6.92	13.04	10.22	62.2	55.1	62.4	122.7	97.5	124.2	139.6	121.2	115	2.10711e+07
FALSE	High	Master Protein	Q9D819	Inorganic pyrophosphatase OS=Mus musculus OX=10090 GN=Ppa1 PE=1 SV=1	High	High	High	High	High	High	High	High	High	Dimethyl [K41; K109; K155; K170; K221; K253; K282]	5.509e-06	64.166	39	7	52	7	289	32.6	5.6	154.53	7	#NUM!	0.917753	0.43	1.192	0.362816	0.865964	4.48	6.8	65.8	121.8	112.4	7.77	6.83	6.06	71.4	61.7	63.9	132.5	118.2	117.7	119.1	109.1	106.3	1.00705e+07
FALSE	High	Master Protein	Q3THW5	Histone H2A.V OS=Mus musculus OX=10090 GN=H2afv PE=1 SV=3	High	High	High	Peak Found	Peak Found	Not Found	Peak Found	Peak Found	Peak Found	Dimethyl [K116]	1.89387e-05	6.805	11	1	4	1	128	13.5	10.58	11.68	1	#NUM!	0.670271	0.185	0.54	0.365952	0.672841	27.47	89.3	16.8	96.5	186.7	3.44	8.26	47.32	20.9	22.1	22.4	134.1	119.3	13.4655	248.4	87.9	244.9	325071
FALSE	High	Master Protein	Q9JKR6	Hypoxia up-regulated protein 1 OS=Mus musculus OX=10090 GN=Hyou1 PE=1 SV=1	High	High	High	High	High	High	High	High	High	Dimethyl [K106; K428; K576; K594; K733; K753; K774; K908]	2.40278e-05	84.328	15	8	43	8	999	111.1	5.19	144.69	8	#NUM!	0.723923	0.433	1.009	0.366749	0.971917	9.14	12.8	57.1	126	116.9	11.04	17.44	24.76	54.5	68	61.3	100.4	140.7	135.2	81.2	125.5	133.2	2.08906e+07
FALSE	High	Master Protein	O35855	Branched-chain-amino-acid aminotransferase, mitochondrial OS=Mus musculus OX=10090 GN=Bcat2 PE=1 SV=2	High	High	High	Peak Found	Not Found	Peak Found	Peak Found	Peak Found	Peak Found	Dimethyl [K43; K48; K59; K73; K247]	2.12516e-05	30.854	17	5	16	5	393	44.1	8.29	45.8	5	#NUM!	0.415426	2.258	0.064	0.366749	0.000856128	127.09	459.72	184.1	50.2	65.7	6.92	79.45	11.96	205.8	186.9	180.4	96.1	12.6438	27	76.6	60.5	66.7	6.00891e+06
FALSE	High	Master Protein	Q5SUR0	Phosphoribosylformylglycinamidine synthase OS=Mus musculus OX=10090 GN=Pfas PE=1 SV=1	High	High	High	High	High	High	Peak Found	Peak Found	Peak Found	Dimethyl [K186; K205; K610; K772; K1031]	3.86436e-05	29.71	7	5	19	5	1337	144.5	5.67	43.56	5	#NUM!	0.719374	0.433	2.197	0.367015	0.331013	8.8	5.97	96.3	124.3	79.3	3.06	9.26	43.85	95.4	90.4	90.7	125	117	103.9	139	74.7	64	9.38483e+06
FALSE	High	Master Protein	P62242	40S ribosomal protein S8 OS=Mus musculus OX=10090 GN=Rps8 PE=1 SV=2	High	High	High	High	High	High	High	High	High	Dimethyl [K94; K139; K140; K170; K193; K201]	1.09893e-05	81.335	36	6	80	6	208	24.2	10.32	222.3	6	#NUM!	0.407031	2.321	0.22	0.368394	0.0418043	14.47	4.38	83.4	47.4	169.2	6.81	3.74	3.11	88.4	77.1	82.3	49.4	46.1	46.8	176.1	167	166.8	1.6151e+08
FALSE	High	Master Protein	P46471	26S proteasome regulatory subunit 7 OS=Mus musculus OX=10090 GN=Psmc2 PE=1 SV=5	High	High	High	High	Peak Found	High	Peak Found	Peak Found	Peak Found	Dimethyl [K20; K34; K57; K66; K84; K100; K146; K156; K169; K181; K210; K222; K415]	2.54864e-05	63.011	40	11	54	11	433	48.6	5.95	130.73	11	#NUM!	0.55337	2.319	0.715	0.368795	0.834011	10.95	3.28	183.3	47.8	68.9	1.79	10.21	5.04	180.1	185.9	185.8	48.5	41.3	50.3	65.7	72.6	69.9	2.94422e+07
FALSE	High	Master Protein	Q62159	Rho-related GTP-binding protein RhoC OS=Mus musculus OX=10090 GN=Rhoc PE=1 SV=2	Peak Found	High	High	Not Found	Not Found	Not Found	Not Found	Not Found	Not Found	Dimethyl [K7; K18; K27; K51; K118; K119]	1.14764e-05	30.048	31	5	33	1	193	22	6.58	83	5	#NUM!	3	2.308	0.135	0.372377	0.00427106	6.6	15.71	57.7	28	214.3	8.54	5.5	7.24	62.6	52.9	56.3	27.3	29.3	26.3	209	203.5	232.8	2.8989e+07
FALSE	High	Master Protein	Q60854	Serpin B6 OS=Mus musculus OX=10090 GN=Serpinb6 PE=1 SV=1	High	High	High	Peak Found	Peak Found	Peak Found	Peak Found	Peak Found	Peak Found	Dimethyl [K61; K83; K142; K219; K263; K275; K277; K290; K309]	6.99284e-05	71.622	38	10	40	10	378	42.6	5.74	126.26	10	#NUM!	0.359904	2.301	0.391	0.374587	0.376422	93.31	102.52	198	37.6	64.4	4.73	87	16.57	183.3	193.4	176.1	17.3	101.9	34.8	57	76.6	59.6	1.90323e+07
FALSE	High	Master Protein	Q99JY9	Actin-related protein 3 OS=Mus musculus OX=10090 GN=Actr3 PE=1 SV=3	High	High	High	Peak Found	Peak Found	Peak Found	Peak Found	Peak Found	Peak Found	Dimethyl [K38; K69; K75; K240]	8.86111e-06	35.424	13	3	20	3	418	47.3	5.88	70.53	3	#NUM!	0.612584	2.298	0.267	0.375163	0.0900435	64.36	14.97	145.9	37.3	116.8	7.81	46.14	12.71	135.1	156	138.6	61.8	25.3	35.4	111	104.3	132.5	1.34661e+07
FALSE	High	Master Protein	Q9DB77	Cytochrome b-c1 complex subunit 2, mitochondrial OS=Mus musculus OX=10090 GN=Uqcrc2 PE=1 SV=1	High	High	High	High	High	High	Peak Found	High	High	Dimethyl [K42; K66; K183; K315; K375]	2.00676e-05	61.198	25	6	31	6	453	48.2	9.25	97.21	6	#NUM!	0.274064	2.295	0.488	0.376066	0.48951	28.86	41.04	149.9	50.4	99.7	7.57	46.47	10.16	150.9	150.1	131.6	50.5	38.9	92.4	99.9	101.7	84.1	1.17418e+07
FALSE	High	Master Protein	Q7TMB8	Cytoplasmic FMR1-interacting protein 1 OS=Mus musculus OX=10090 GN=Cyfip1 PE=1 SV=1	High	High	High	Peak Found	Peak Found	Peak Found	Peak Found	Peak Found	Peak Found	Dimethyl [K110; K121; K163; K175; K320; K448; K594; K681; K715; K725; K751; K990]	7.35035e-06	67.977	14	12	30	12	1253	145.1	6.9	80.41	12	#NUM!	0.48521	0.44	0.758	0.37689	0.873643	74.79	0.0020861	136	33.6	130.5	6.48	140.05	45.22	94.5	90.9	83.1	22.4	16.3	264.6	87.2	74.9	166.1	1.98916e+07
FALSE	High	Master Protein	P56546	C-terminal-binding protein 2 OS=Mus musculus OX=10090 GN=Ctbp2 PE=1 SV=2	High	High	High	High	High	High	High	High	Peak Found	Dimethyl [K71; K94; K311]	1.94807e-05	31.141	15	3	21	3	445	48.9	6.95	76.92	3	#NUM!	0.852075	2.28	0.842	0.380354	0.961257	14.73	29.42	184	53.8	62.2	4.09	7.84	40.31	170.2	183.4	172	56.6	50.3	48.9	53.8	106.7	58.1	8.43983e+06
FALSE	High	Master Protein	Q8BMJ2	Leucine--tRNA ligase, cytoplasmic OS=Mus musculus OX=10090 GN=Lars PE=1 SV=2	High	High	High	High	High	High	Peak Found	Peak Found	Peak Found	Dimethyl [K39; K100; K132; K141; K175; K195; K270; K372; K383; K409; K452; K485; K514; K643; K677; K735; K985; K1156]	2.83011e-05	125.723	26	17	82	17	1178	134.1	7.05	233.64	17	#NUM!	0.42359	2.276	0.56	0.381397	0.617323	5.91	23.59	221.8	26.2	52	1.87	7.51	2.69	220.7	221.3	228.2	23.2	26.7	26.2	49.7	51.8	52.3	4.03359e+07
FALSE	High	Master Protein	Q9D8N0	Elongation factor 1-gamma OS=Mus musculus OX=10090 GN=Eef1g PE=1 SV=3	High	High	High	High	High	High	High	High	High	Dimethyl [K147; K275; K285; K294; K316; K428]	1.39741e-05	91.131	22	6	74	6	437	50	6.74	226.23	6	#NUM!	0.416039	2.276	0.622	0.381435	0.717588	2.86	16.69	150.1	55.3	94.6	2.32	24.15	4.53	147.3	149.1	142.5	75.5	54.2	48.2	99.2	91.1	92.8	6.66345e+07
FALSE	High	Master Protein	O35286	Pre-mRNA-splicing factor ATP-dependent RNA helicase DHX15 OS=Mus musculus OX=10090 GN=Dhx15 PE=1 SV=2	High	High	High	Peak Found	Not Found	High	Peak Found	Peak Found	Peak Found	Dimethyl [K143; K185; K384; K407; K408; K730; K744; K754; K760; K777]	1.53708e-05	41.658	16	8	27	8	795	90.9	7.46	82.26	8	#NUM!	0.427555	2.275	0.01	0.381677	2.68558e-17	95.33	0.00508897	172.3	58.6	69	3.41	61.79	65.37	194.7	184.6	182.9	39.3	14.4307	100.4	104.7	73.9	19.5	9.83431e+06
FALSE	High	Master Protein	Q9CQW1	Synaptobrevin homolog YKT6 OS=Mus musculus OX=10090 GN=Ykt6 PE=1 SV=1	High	Peak Found	Peak Found	Peak Found	Not Found	Peak Found	Peak Found	Peak Found	Peak Found	Dimethyl [K11; K129]	1.14599e-05	5.054	18	2	2	2	198	22.3	6.35	5.01	2	#NUM!	0.419213	1.389	0.428	0.382702	0.475433	14.6	41.92	147.5	51.8	100.7	17.12	6.29	21.16	184.3	130.9	153.7	56.4	9.03802	51.6	131.8	104.9	86.5	1.51199e+06
FALSE	High	Master Protein	Q99JW2	Aminoacylase-1 OS=Mus musculus OX=10090 GN=Acy1 PE=1 SV=1	High	High	High	Not Found	Peak Found	Peak Found	Not Found	Peak Found	Not Found	Dimethyl [K255]	3.37587e-05	5.681	3	1	6	1	408	45.8	6.32	15.67	1	#NUM!	0.349405	2.102	14.081	0.382811	0.000585087	83.45	516.02	132.5	94.5	73	1.27	56.8	1.1428	176.7	177.4	173.2	19.3717	193	82.4	15.2829	97.3	21.9299	4.37337e+06
FALSE	High	Master Protein	Q8VDD5	Myosin-9 OS=Mus musculus OX=10090 GN=Myh9 PE=1 SV=4	High	High	High	High	High	High	High	High	High	Dimethyl [K29; K38; K47; K63; K102; K139; K186; K199; K202; K225; K289; K299; K316; K395; K419; K576; K587; K606; K637; K745; K760; K909; K961; K975; K989; K1014; K1075; K1081; K1099; K1145; K1164; K1209; K1234; K1249; K1260; K1295; K1324; K1352; K1370; K1371; K1372; K1387; K1404; K1441; K1445; K1454; K1492; K1513; K1538; K1555; K1631; K1696; K1716; K1775; K1828; K1862; K1918]	2.69704e-05	567.163	41	54	339	54	1960	226.2	5.66	1154.03	54	#NUM!	0.436448	2.269	0.708	0.383271	0.824816	3.06	12.95	187.5	46.9	65.6	1.18	30.41	14.42	182.2	181.2	185.4	41.5	71.1	45.6	73.9	55.4	63.7	2.3264e+08
FALSE	High	Master Protein	E9Q7G0	Nuclear mitotic apparatus protein 1 OS=Mus musculus OX=10090 GN=Numa1 PE=1 SV=1	High	High	High	Peak Found	Peak Found	Peak Found	Peak Found	Peak Found	Peak Found	Dimethyl [K265; K324; K371; K403; K417; K639; K895; K926; K1147; K1170; K1240]	5.06674e-05	73.14	9	11	35	11	2094	235.5	5.87	107.08	11	#NUM!	0.494879	0.376	0.224	0.383962	0.106808	14.47	2.26	136.6	31.1	132.4	5.45	17.05	39.15	127.3	140	127.8	29.6	29	21.5	203.8	123.8	97.3	5.18496e+06
FALSE	High	Master Protein	Q61792	LIM and SH3 domain protein 1 OS=Mus musculus OX=10090 GN=Lasp1 PE=1 SV=1	High	High	High	High	High	High	High	Peak Found	High	Dimethyl [K207]	4.13016e-05	10.274	13	2	16	2	263	30	7.05	46.09	2	#NUM!	0.497978	0.33	0.687	0.385538	0.805476	4.19	7.07	25.5	160.3	114.2	3.41	15.54	50.53	22.8	23.2	21.7	158.6	115.9	143.6	93.4	102.3	218.4	2.58206e+06
FALSE	High	Master Protein	P35564	Calnexin OS=Mus musculus OX=10090 GN=Canx PE=1 SV=1	High	High	High	High	High	High	High	High	Peak Found	Dimethyl [K88; K183; K194; K301; K312; K381; K526; K531; K535; K570; K572]	3.85059e-05	46.387	21	7	29	7	591	67.2	4.64	86.76	7	#NUM!	0.524643	0.448	0.764	0.388884	0.87869	9.8	2.36	97.4	114.3	88.3	1.58	16.61	12.6	95.8	95.8	98.5	106.6	112.5	144	70.4	89.5	86.9	1.20464e+07
FALSE	High	Master Protein	O70475	UDP-glucose 6-dehydrogenase OS=Mus musculus OX=10090 GN=Ugdh PE=1 SV=1	High	High	High	Peak Found	Peak Found	Peak Found	Peak Found	Not Found	Peak Found	Dimethyl [K190; K220; K279; K355]	4.85738e-05	14.155	12	4	10	4	493	54.8	7.56	27.41	4	#NUM!	0.496104	0.258	4.876	0.390675	0.0285603	0.162308	17.16	29.4	228	42.6	13.56	17.55	20.25	31.4	36.7	28	192.6	275.1	244	39.5	27.6061	52.7	982214
FALSE	High	Master Protein	P60521	Gamma-aminobutyric acid receptor-associated protein-like 2 OS=Mus musculus OX=10090 GN=Gabarapl2 PE=1 SV=1	High	High	High	High	High	High	Peak Found	Peak Found	Peak Found	Dimethyl [K46; K82]	2.45292e-05	7.462	16	2	10	2	117	13.7	8.1	20.06	2	#NUM!	0.589234	0.277	1.172	0.391491	0.908431	9.26	12.06	103.2	113	83.7	1.55	16.28	10.17	102.5	105.3	105.3	119.5	87.3	115.3	85.4	81.1	98.4	1.80711e+06
FALSE	High	Master Protein	P47915	60S ribosomal protein L29 OS=Mus musculus OX=10090 GN=Rpl29 PE=1 SV=2	High	Peak Found	Peak Found	Peak Found	Peak Found	Not Found	Peak Found	Peak Found	Not Found	Dimethyl [K145]	0.007	2.109	7	1	1	1	160	17.6	11.84	1.67	1	#NUM!	0.666333	0.163	1.12	0.39242	0.943004	19.63	18.87	23	146.3	130.7	8.49	12.32	5.59	31.4	33.1	37	192.8	229.6	28.9234	195.5	180.6	36.0345	7722.8
FALSE	High	Master Protein	P08207	Protein S100-A10 OS=Mus musculus OX=10090 GN=S100a10 PE=1 SV=2	High	High	High	Peak Found	Peak Found	Peak Found	Peak Found	Peak Found	Peak Found	Dimethyl [K47]	1.25618e-05	11.398	20	1	7	1	97	11.2	6.77	22.56	1	#NUM!	0.508038	2.24	0.635	0.392513	0.778231	2.16	1.15	132.2	59	108.8	13.31	27.91	25.37	127.7	114.9	149.3	57	50.5	84.2	105.1	78.9	132.5	6485868
FALSE	High	Master Protein	P67984	60S ribosomal protein L22 OS=Mus musculus OX=10090 GN=Rpl22 PE=1 SV=2	High	High	High	High	High	High	High	High	High	Dimethyl [K48; K67; K80]	1.50255e-05	32.415	42	4	34	4	128	14.8	9.19	91.94	4	#NUM!	0.705598	0.45	0.262	0.392538	0.0835503	9.86	37.07	28.1	49.1	222.8	2.42	12.59	5.83	28.2	28.1	27	43.7	56.2	49.3	234.9	223.4	209.1	1.38645e+07
FALSE	High	Master Protein	P25206	DNA replication licensing factor MCM3 OS=Mus musculus OX=10090 GN=Mcm3 PE=1 SV=2	High	High	High	Peak Found	High	Peak Found	High	Peak Found	High	Dimethyl [K93; K207; K228; K283; K655; K749]	1.92829e-05	35.765	11	6	23	6	812	91.5	5.55	69.73	6	#NUM!	0.58037	2.236	0.524	0.393159	0.592867	94.61	2.14	153.8	112.4	33.8	5.03	67.58	48.48	157.2	146.1	161.1	114.9	160.1	26.5	34.5	29.9	69.5	9.25745e+06
FALSE	High	Master Protein	P62317	Small nuclear ribonucleoprotein Sm D2 OS=Mus musculus OX=10090 GN=Snrpd2 PE=1 SV=1	High	High	High	High	High	High	High	High	High	Dimethyl [K18; K37; K71; K79]	1.37236e-05	21.682	43	4	19	4	118	13.5	9.91	58.58	4	#NUM!	0.526901	0.432	0.812	0.393308	0.913912	26.48	18.52	68.5	103.8	127.8	9.33	19.08	9.78	70.2	73.8	61.4	77.1	112.3	106.4	146.8	121	131	6.53813e+06
FALSE	High	Master Protein	Q04447	Creatine kinase B-type OS=Mus musculus OX=10090 GN=Ckb PE=1 SV=1	High	High	High	Peak Found	Peak Found	Peak Found	Peak Found	Peak Found	Peak Found	Dimethyl [K32; K45; K107; K177; K265]	1.13067e-05	19.824	25	5	14	5	381	42.7	5.67	37.98	5	#NUM!	0.374135	0.382	0.746	0.393524	0.86425	25.78	5.29	69.9	144.9	85.2	6.02	32.27	11.92	74	67.1	66.5	101.7	194.9	139.2	81.8	97	77.7	5.05801e+06
FALSE	High	Master Protein	Q64674	Spermidine synthase OS=Mus musculus OX=10090 GN=Srm PE=1 SV=1	High	High	High	High	High	High	Peak Found	Peak Found	Peak Found	Dimethyl [K113; K148; K161; K186; K194; K218; K277]	8.96125e-05	51.471	40	7	28	7	302	34	5.5	90.52	7	#NUM!	0.609988	0.453	1.85	0.396121	0.475458	2.33	43.61	105	151.4	43.6	8.3	22.94	7.84	112.8	96	108.8	156.9	181.5	113.3	45.9	39.7	45.2	9.18034e+06
FALSE	High	Master Protein	Q9WVJ2	26S proteasome non-ATPase regulatory subunit 13 OS=Mus musculus OX=10090 GN=Psmd13 PE=1 SV=1	High	High	High	Peak Found	Peak Found	Peak Found	High	High	High	Dimethyl [K31; K132; K161; K174; K329; K361]	1.40461e-05	55.119	35	8	39	8	376	42.8	5.71	105.08	8	#NUM!	0.314661	2.218	0.198	0.398158	0.0269153	51.66	12.67	146.7	23.8	129.6	3.45	6.49	9.61	145.1	139.6	149.5	23.5	21.8	24.8	146	128.1	121.5	3.0274e+07
FALSE	Medium	Master Protein	Q99PQ1	Tripartite motif-containing protein 12A OS=Mus musculus OX=10090 GN=Trim12a PE=2 SV=1	Peak Found	Peak Found	High	Not Found	Peak Found	Peak Found	Peak Found	Peak Found	Peak Found	Dimethyl [K81]	0.021	1.498	4	1	1	1	284	33.3	7.27	2.55	1	#NUM!	0.393151	1.577	0.696	0.400042	0.865404	10.2	43.84	118	74.5	107.5	4.89	0.72	23.62	134.1	133	122.6	18.1454	84.3	83.5	137	121.1	84.4	2.11471e+06
FALSE	High	Master Protein	P61161	Actin-related protein 2 OS=Mus musculus OX=10090 GN=Actr2 PE=1 SV=1	High	High	High	High	High	High	High	High	High	Dimethyl [K19; K46; K97; K118; K232; K331; K381]	8.04043e-06	55.902	25	7	43	7	394	44.7	6.74	106.66	7	#NUM!	0.456421	2.21	0.715	0.400558	0.834011	6.68	25.22	161.2	50.9	87.9	4.11	6.2	16.02	164.5	159.5	172.9	51.9	48.3	54.7	91	67.4	89.7	3.22201e+07
FALSE	High	Master Protein	P09528	Ferritin heavy chain OS=Mus musculus OX=10090 GN=Fth1 PE=1 SV=2	High	High	High	Peak Found	High	High	Peak Found	Peak Found	Peak Found	Dimethyl [K120; K173]	1.40676e-05	15.711	14	2	7	2	182	21.1	5.88	22.24	2	#NUM!	0.389422	0.356	1.147	0.400842	0.894458	3.56	15.69	63.1	126.6	110.4	5.41	6.75	26.88	64.2	62.5	57.8	128.4	125.5	112.9	150.4	109.4	89	3.69775e+06
FALSE	High	Master Protein	P38060	Hydroxymethylglutaryl-CoA lyase, mitochondrial OS=Mus musculus OX=10090 GN=Hmgcl PE=1 SV=2	High	High	High	High	High	High	High	Peak Found	Peak Found	Dimethyl [K48; K80; K93; K122; K313]	2.38667e-05	29.336	24	5	18	5	325	34.2	8.41	57.03	5	#NUM!	0.496172	0.45	1.895	0.400891	0.454579	3.54	14.79	86.1	153	61	10.12	16.54	80.95	70.2	79.3	65	122.3	162.6	124.8	49.7	48.2	177.9	6.7634e+06
FALSE	High	Master Protein	Q91Z67	SLIT-ROBO Rho GTPase-activating protein 2 OS=Mus musculus OX=10090 GN=Srgap2 PE=1 SV=2	High	High	High	Peak Found	Peak Found	Not Found	Not Found	Peak Found	Not Found	Dimethyl [K22; K107; K155; K165; K836]	2.49865e-05	23.118	7	5	11	5	1071	120.7	6.64	31.81	5	#NUM!	0.646068	1.416	15.294	0.401921	0.000772863	106.47	473.37	249.6	29.2	21.2	21.13	68.45	0.570408	327.1	265.6	213.6	18.3	52.8	37.2255	26.0056	22.6	30.5802	2.04301e+06
FALSE	High	Master Protein	Q60668	Heterogeneous nuclear ribonucleoprotein D0 OS=Mus musculus OX=10090 GN=Hnrnpd PE=1 SV=2	High	High	High	High	High	High	High	High	High	Dimethyl [K129; K197; K218]	7.19517e-06	28.776	13	3	21	2	355	38.3	7.81	67.1	3	#NUM!	0.521864	0.439	0.913	0.402702	0.979274	5.71	14.73	51.9	107.5	140.7	1.19	4.28	31.04	55.3	54.4	55.7	111.9	121.5	114.6	153.8	150	82.7	6.5377e+06
FALSE	High	Master Protein	Q9Z2U0	Proteasome subunit alpha type-7 OS=Mus musculus OX=10090 GN=Psma7 PE=1 SV=1	High	High	High	High	High	High	Peak Found	Peak Found	Peak Found	Dimethyl [K47; K189; K227]	8.96542e-06	15.322	13	3	16	3	248	27.8	8.46	36.35	3	#NUM!	0.569697	0.458	1.583	0.402806	0.626983	7.34	13.34	65.2	140.8	94	0.86	5.12	4.85	65	65.2	66.1	131.8	146	140.6	91.2	93.9	100.2	7.69498e+06
FALSE	High	Master Protein	O88653	Ragulator complex protein LAMTOR3 OS=Mus musculus OX=10090 GN=Lamtor3 PE=1 SV=1	High	High	High	High	High	High	High	High	High	Dimethyl [K12; K34; K119]	5.37248e-05	11.304	27	2	19	2	124	13.5	7.34	48.3	2	#NUM!	0.48659	0.337	0.832	0.409228	0.930091	7.42	1.38	49.7	114.9	135.4	10.74	1.6	6.78	52.2	50.6	42.5	114.8	118.5	117	137.9	124.5	141.9	3.44146e+06
FALSE	High	Master Protein	P50429	Arylsulfatase B OS=Mus musculus OX=10090 GN=Arsb PE=1 SV=3	High	Peak Found	Peak Found	Peak Found	High	High	Peak Found	Peak Found	Not Found	Dimethyl [K339]	2.69968e-05	5.793	6	2	3	2	534	59.6	7.24	8.82	2	#NUM!	0.81973	0.193	1.823	0.409553	0.564009	16.54	50.84	7.5	185.3	107.2	5.09	7.62	29.67	8.4	8.3	9.1	193.6	225.5	208.4	149.2	97.4	21.8835	144488
FALSE	High	Master Protein	Q9WUA3	ATP-dependent 6-phosphofructokinase, platelet type OS=Mus musculus OX=10090 GN=Pfkp PE=1 SV=1	High	High	High	Peak Found	Peak Found	Peak Found	Peak Found	Peak Found	Peak Found	Dimethyl [K138; K160; K458; K479; K699; K709; K723; K735; K736; K774]	3.91307e-05	50.537	18	10	32	10	784	85.4	7.11	99.64	10	#NUM!	0.785506	2.181	0.303	0.409812	0.138464	31.24	95.82	142.5	52.4	105	2.21	31.95	19.05	139.5	136.1	133.4	36.3	69.4	50.1	100.3	98.6	136.3	1.42961e+07
FALSE	High	Master Protein	Q9WU81	Glucose-6-phosphate exchanger SLC37A2 OS=Mus musculus OX=10090 GN=Slc37a2 PE=1 SV=1	High	High	High	Not Found	Peak Found	Peak Found	Peak Found	Peak Found	Peak Found	Dimethyl [K277]	1.26165e-05	11.539	6	1	9	1	501	55	6.37	37.49	1	#NUM!	0.532171	0.252	0.568	0.411387	0.66628	73.03	38.54	21	116.4	162.5	66.04	9.63	9.76	5.3	23.6	30.7	17.3294	139.7	121.9	182.1	182.1	214.7	186723
FALSE	High	Master Protein	P58252	Elongation factor 2 OS=Mus musculus OX=10090 GN=Eef2 PE=1 SV=2	High	High	High	High	High	High	High	High	High	Dimethyl [K15; K16; K32; K42; K90; K235; K251; K272; K309; K322; K328; K386; K400; K407; K426; K438; K498; K512; K571; K572; K594; K619; K629; K648; K667; K676; K688; K785; K857]; Met-loss [N-Term]	3.36384e-05	352.98	41	30	428	30	858	95.3	6.83	1281.13	30	#NUM!	0.307262	2.175	0.789	0.411419	0.899433	9.93	38.25	128.3	102.1	69.6	4.37	2.49	6.51	127.4	121	132.1	105.2	101.3	100.5	69.1	67.4	76.1	5.82046e+08
FALSE	High	Master Protein	Q78IK2	ATP synthase membrane subunit DAPIT, mitochondrial OS=Mus musculus OX=10090 GN=Atp5md PE=1 SV=1	High	High	High	Peak Found	Peak Found	Peak Found	Peak Found	Peak Found	Not Found	Dimethyl [K16; K17]; Met-loss [N-Term]	7.48278e-06	15.811	29	2	7	2	58	6.4	9.83	23.41	2	#NUM!	1.02366	0.206	1.735	0.411419	0.665364	32.38	91.93	63.4	118.1	118.5	26.94	17.97	55.28	73.8	76.1	44.7	137.4	158.4	109.9	208.4	91.3	18.5893	577862
FALSE	Medium	Master Protein	Q3UZA1	CapZ-interacting protein OS=Mus musculus OX=10090 GN=Rcsd1 PE=1 SV=1	High	High	Peak Found	Peak Found	Peak Found	Peak Found	Peak Found	Not Found	Not Found	Dimethyl [K332]	0.013	1.797	5	1	2	1	412	44.1	5.16	0.798231	1	#NUM!	0.48803	0.176	100	0.412671	2.68558e-17	1.73	0.0179133	24	136.1	140	12.59	25.1	2.20132	33.1	41.9	35.2	143.5	240.9	199.9	205.6	27.9555	24.1669	68682.2
FALSE	High	Master Protein	P28656	Nucleosome assembly protein 1-like 1 OS=Mus musculus OX=10090 GN=Nap1l1 PE=1 SV=2	High	High	High	High	High	High	High	Peak Found	Peak Found	Dimethyl [K105; K116; K135; K147]	3.22825e-05	32.856	14	3	26	2	391	45.3	4.46	59.44	3	#NUM!	0.205833	0.366	1.236	0.412715	0.846386	7.85	4.23	60.8	132.8	106.4	16.33	8.26	9.98	47.9	66.6	59.9	130.8	147.1	125.8	98.1	119	104.8	2.89359e+06
FALSE	High	Master Protein	P68368	Tubulin alpha-4A chain OS=Mus musculus OX=10090 GN=Tuba4a PE=1 SV=1	High	High	High	Peak Found	High	High	High	High	High	Dimethyl [K60; K112; K304; K326; K352; K370; K430]	4.85882e-05	99.593	30	7	109	2	448	49.9	5.06	368.32	7	#NUM!	0.596932	2.158	0.456	0.417514	0.419803	11.48	30.15	124.7	53.7	121.6	8.07	16.29	8.15	120.1	136.4	118	47.5	51.8	64.6	117.2	131.6	112.8	3.40942e+07
FALSE	High	Master Protein	Q7TT37	Elongator complex protein 1 OS=Mus musculus OX=10090 GN=Elp1 PE=1 SV=2	High	High	High	Peak Found	Peak Found	Peak Found	Peak Found	Peak Found	Not Found	Dimethyl [K166; K773]	0.000120164	6.881	2	2	6	2	1333	149.5	6	9.24	2	#NUM!	0.505079	0.343	1.754	0.418069	0.522303	26.82	43.87	55.2	141.3	103.5	7.96	15.22	14.12	61.6	59.9	69.4	157.9	183.5	135.2	127.8	104.6	24.8846	3.13629e+06
FALSE	High	Master Protein	Q61699	Heat shock protein 105 kDa OS=Mus musculus OX=10090 GN=Hsph1 PE=1 SV=2	High	High	High	High	High	Peak Found	Peak Found	High	High	Dimethyl [K68; K95; K234; K249; K331; K351; K388; K471; K530; K567; K649; K686; K692; K698]	1.85727e-05	125.522	28	13	65	13	858	96.3	5.53	216.73	13	#NUM!	1.0578	2.155	0.738	0.418357	0.855434	43.78	63.64	158.9	47.6	93.5	3.31	16.87	6.5	155.5	165.8	158.4	47.5	43.4	59.7	83.2	93.3	93.3	3.85998e+07
FALSE	High	Master Protein	Q6A0A9	Constitutive coactivator of PPAR-gamma-like protein 1 OS=Mus musculus OX=10090 GN=FAM120A PE=1 SV=2	High	High	High	Peak Found	Peak Found	Peak Found	Peak Found	Peak Found	Peak Found	Dimethyl [K12; K129; K224; K304; K424; K591; K756; K832; K1027]; Met-loss [N-Term]	3.14769e-05	61.551	13	9	32	9	1112	121.6	8.92	103.3	9	#NUM!	0.362754	2.137	0.451	0.425239	0.560355	50.51	25.39	250.5	19.9	29.6	6.88	23.41	107.48	236.9	250.9	218.6	15	18.8	24	28	7.6	100.2	1.0789e+07
FALSE	High	Master Protein	P16858	Glyceraldehyde-3-phosphate dehydrogenase OS=Mus musculus OX=10090 GN=Gapdh PE=1 SV=2	High	High	High	High	High	High	High	High	High	Dimethyl [K70; K84; K105; K137; K160; K184; K213; K225; K249; K252; K307; K332]	1.31288e-05	161.841	67	12	190	12	333	35.8	8.25	594.46	12	#NUM!	1.08944	2.136	0.761	0.425241	0.875579	23.86	4.22	119.5	89.4	91.1	4.13	4.52	4.89	119.3	116.3	126	83	89.2	90.3	91	96.8	88	6.10689e+08
FALSE	High	Master Protein	P41241	Tyrosine-protein kinase CSK OS=Mus musculus OX=10090 GN=Csk PE=1 SV=2	High	High	High	Peak Found	Peak Found	Not Found	Peak Found	Peak Found	Peak Found	Dimethyl [K43; K67; K218; K329; K337; K361; K420]	4.73758e-06	34.184	24	7	19	7	450	50.7	7.06	46.98	7	#NUM!	0.858775	2.127	0.592	0.42722	0.760014	67.54	83.44	177.2	41.3	81.5	4.89	19.25	41.96	181.2	165.1	169.1	34.4	45.2	37.8619	150.9	76.3	77.7	7.66982e+06
FALSE	High	Master Protein	O55142	60S ribosomal protein L35a OS=Mus musculus OX=10090 GN=Rpl35a PE=1 SV=2	High	High	High	Peak Found	Peak Found	Peak Found	Peak Found	Peak Found	Peak Found	Dimethyl [K45]	7.04965e-06	8.106	15	1	50	1	110	12.5	10.89	95.63	1	#NUM!	0.458599	0.475	0.483	0.430437	0.473973	32.3	44.03	43.8	96.3	159.9	4.76	32.21	14.68	43.4	41.2	45.3	111.3	56.4	95.3	158.2	151.5	197.5	9.5691e+06
FALSE	High	Master Protein	Q8K1R3	Polyribonucleotide nucleotidyltransferase 1, mitochondrial OS=Mus musculus OX=10090 GN=Pnpt1 PE=1 SV=1	High	High	High	Peak Found	High	Peak Found	Peak Found	Peak Found	Peak Found	Dimethyl [K105; K285; K306; K357; K439; K629; K716; K761]	2.12349e-05	35.002	14	8	25	8	783	85.6	8.03	62.16	8	#NUM!	0.429201	0.449	7.164	0.430725	0.00634519	10.27	17.78	141.6	139	19.3	2.13	15.35	85.62	126.2	128.2	131.6	125.8	125.3	162.2	66.8	17.5	16.5	6.63015e+06
FALSE	High	Master Protein	P46061	Ran GTPase-activating protein 1 OS=Mus musculus OX=10090 GN=Rangap1 PE=1 SV=2	High	High	High	Peak Found	Peak Found	Peak Found	Peak Found	Not Found	Peak Found	Dimethyl [K26; K71; K148; K261; K294; K306; K320; K352; K447]	4.97714e-05	72.738	27	9	42	9	589	63.5	4.68	119.72	9	#NUM!	0.543143	2.119	100	0.430904	2.68558e-17	7.85	0.0303816	241	24.4	34.7	1.59	13.57	5.03	245.7	253.7	249.9	25.3	30.2	23.3	34.7	31.5291	37.3	1.48114e+07
FALSE	High	Master Protein	P63028	Translationally-controlled tumor protein OS=Mus musculus OX=10090 GN=Tpt1 PE=1 SV=1	High	High	High	Peak Found	High	Peak Found	High	High	High	Dimethyl [K19; K34]; Met-loss [N-Term]	5.41819e-05	52.715	20	2	80	2	172	19.5	4.86	220.65	2	#NUM!	0.784094	2.117	0.608	0.431136	0.692167	5.17	3.75	116.7	49	134.3	21.81	20.68	14.55	101.5	111.4	151.5	34.5	46.7	52.6	118	128.2	155.6	1.51006e+07
FALSE	High	Master Protein	P57780	Alpha-actinin-4 OS=Mus musculus OX=10090 GN=Actn4 PE=1 SV=1	High	High	High	High	High	High	High	High	High	Dimethyl [K67; K84; K123; K141; K177; K194; K234; K256; K274; K364; K451; K519; K536; K593; K623; K626; K669; K780; K792]	4.61989e-05	157.19	31	19	128	14	912	104.9	5.41	374.77	19	#NUM!	5	0.476	1.41	0.431136	0.737347	17.33	0.86	70.5	137.9	91.6	5.05	3.07	1.67	75.6	70.5	68.6	140.1	132	138	91.7	90.2	93.3	4.9847e+07
FALSE	High	Master Protein	P53026	60S ribosomal protein L10a OS=Mus musculus OX=10090 GN=Rpl10a PE=1 SV=3	High	High	High	High	Peak Found	High	High	Peak Found	Peak Found	Dimethyl [K39; K91; K92; K106; K118; K130; K147; K173]	1.03922e-05	64.49	35	7	51	7	217	24.9	9.98	111.72	7	#NUM!	0.918233	2.118	0.472	0.431136	0.454372	14.94	3.84	147.9	53.9	98.2	9.17	23.54	19.17	156.1	129.8	145.1	62.5	38.5	52.8	128	96.4	90.7	2.31224e+07
FALSE	High	Master Protein	Q9D5V5	Cullin-5 OS=Mus musculus OX=10090 GN=Cul5 PE=1 SV=3	High	High	High	High	Peak Found	High	Peak Found	Peak Found	High	Dimethyl [K91; K384; K390; K511; K529; K563; K658; K676; K743]	9.93158e-06	49.242	16	9	31	9	780	90.9	7.81	85.14	9	#NUM!	0.619844	2.115	0.906	0.431626	0.978775	2.05	24.6	141.7	79.3	79	7.07	7.79	9.4	139.8	157	138.7	84.2	72	78.2	83.2	78	68.9	1.18028e+07
FALSE	High	Master Protein	P40124	Adenylyl cyclase-associated protein 1 OS=Mus musculus OX=10090 GN=Cap1 PE=1 SV=4	High	High	High	High	High	High	High	High	High	Dimethyl [K59; K99; K120; K208; K316; K326; K327; K347; K363; K376; K397; K432; K457]	1.42246e-05	227.148	38	16	182	16	474	51.5	7.52	561.63	16	#NUM!	0.825878	0.477	1.266	0.433009	0.823956	6.34	7	58.2	123.2	118.6	1.22	2.24	2.06	58.6	57.5	58.8	124.1	119.6	124.6	119.4	116.3	121.1	1.37886e+08
FALSE	High	Master Protein	Q9Z2U1	Proteasome subunit alpha type-5 OS=Mus musculus OX=10090 GN=Psma5 PE=1 SV=1	High	High	High	Peak Found	Peak Found	Peak Found	Peak Found	Peak Found	Peak Found	Dimethyl [K66; K187; K239]	2.35098e-05	17.296	25	3	8	3	241	26.4	4.79	24.28	3	#NUM!	0.436029	1.965	0.542	0.434145	0.678309	5.95	4.86	134.7	58.1	107.2	15.64	15.6	4.26	157.9	116.5	130	53.4	70.8	56.1	101.7	110.2	103.4	5.65286e+06
FALSE	High	Master Protein	P26443	Glutamate dehydrogenase 1, mitochondrial OS=Mus musculus OX=10090 GN=Glud1 PE=1 SV=1	High	High	High	High	High	High	High	High	High	Dimethyl [K84; K162; K171; K183; K346; K386; K415]	7.0984e-06	81.442	20	7	63	7	558	61.3	8	205.36	7	#NUM!	0.418662	0.478	1.896	0.434613	0.454372	2.04	8.04	81.1	151	67.8	3.22	10.92	12.75	77.1	82	81	136.8	170	150.7	67.7	76	58.8	3.59782e+07
FALSE	High	Master Protein	P25444	40S ribosomal protein S2 OS=Mus musculus OX=10090 GN=Rps2 PE=1 SV=3	High	High	High	High	Peak Found	Peak Found	High	High	High	Dimethyl [K65; K89; K103; K142; K238; K257; K275]	2.08078e-05	72.215	34	7	183	7	293	31.2	10.24	515.65	7	#NUM!	0.375749	2.106	0.441	0.434613	0.396803	13.54	29.56	145.1	51.8	103	3.91	36.5	13.27	145.7	144.5	135.6	65.9	51.6	30.2	125.4	98.6	102.6	2.92919e+07
FALSE	High	Master Protein	P51863	V-type proton ATPase subunit d 1 OS=Mus musculus OX=10090 GN=Atp6v0d1 PE=1 SV=2	High	High	High	Peak Found	High	Peak Found	High	Peak Found	Peak Found	Dimethyl [K46; K73; K195; K265; K275; K288; K300]	2.29488e-05	54.525	34	7	36	7	351	40.3	5	112.91	7	#NUM!	0.58853	2.102	0.991	0.435975	0.978775	8.94	7.65	170.9	67.5	61.7	1.67	21.89	24.51	165.9	167.5	171.4	55.7	66.2	85.5	48.4	78.9	60.5	3.94605e+07
FALSE	High	Master Protein	P08249	Malate dehydrogenase, mitochondrial OS=Mus musculus OX=10090 GN=Mdh2 PE=1 SV=3	High	High	High	High	High	High	High	High	High	Dimethyl [K45; K78; K91; K203; K215; K239; K269; K281; K296; K324]	3.81301e-05	151.428	54	10	125	10	338	35.6	8.68	363.93	10	#NUM!	0.399195	0.48	1.815	0.43651	0.493101	3.72	0.12	84.8	144.6	70.6	2.65	1.57	5	85.7	85.8	81.9	147.1	146.1	142.8	66.3	71.4	73	9.16346e+07
FALSE	High	Master Protein	Q99P91	Transmembrane glycoprotein NMB OS=Mus musculus OX=10090 GN=Gpnmb PE=1 SV=2	High	High	High	High	High	Peak Found	High	Peak Found	High	Dimethyl [K245; K553]	1.14032e-05	30.931	5	2	19	2	574	63.6	7.61	52.32	2	#NUM!	0.298694	0.447	1.221	0.439274	0.852603	20.3	5.66	81.2	120	98.8	14.14	35.36	38.66	86	65.2	72.5	173.6	90.9	107.1	145.8	88.3	70.7	7.04729e+06
FALSE	High	Master Protein	Q60960	Importin subunit alpha-5 OS=Mus musculus OX=10090 GN=Kpna1 PE=1 SV=2	High	High	High	Not Found	Not Found	Not Found	Not Found	Not Found	Not Found	Dimethyl [K417; K480; K495]	4.81885e-06	20.58	10	3	11	2	538	60.1	5.01	33.69	3	#NUM!	1	1.985	1.635	0.445417	0.671446	15.61	53.14	162.4	74.6	62.9	4.1	13.45	17.26	179.8	171.1	165.9	75	78.6	95.9	57.9627	75	58.7	6.07749e+06
FALSE	High	Master Protein	Q9CQC6	Basic leucine zipper and W2 domain-containing protein 1 OS=Mus musculus OX=10090 GN=Bzw1 PE=1 SV=1	High	High	High	Not Found	Not Found	Not Found	Peak Found	Peak Found	Not Found	Dimethyl [K52; K208; K223; K255; K319; K379]	4.19801e-05	36.462	22	6	21	5	419	48	5.92	61.53	6	#NUM!	1	0.456	1	0.447166	0.979807	9.52	7412.26	195	33.9	71.1	3.81	29.25	3.24	230.2	213.8	218.7	30.8	23.8454	46.9	81.6	77.9	16.6258	6.98877e+06
FALSE	High	Master Protein	O54734	Dolichyl-diphosphooligosaccharide--protein glycosyltransferase 48 kDa subunit OS=Mus musculus OX=10090 GN=Ddost PE=1 SV=2	High	High	High	Peak Found	High	High	Peak Found	High	Peak Found	Dimethyl [K62; K73; K376]	7.79232e-06	14.553	7	3	9	3	441	49	5.83	21.41	3	#NUM!	0.542957	1.967	0.466	0.447695	0.472068	0.87	31.55	92.2	34.2	173.6	5.68	14.82	9.01	91.2	92.5	83.2	31.3	33.8	41.4	162	192.9	171.6	5470623
FALSE	High	Master Protein	P28667	MARCKS-related protein OS=Mus musculus OX=10090 GN=Marcksl1 PE=1 SV=2	High	High	High	High	High	Peak Found	Peak Found	Peak Found	Peak Found	Dimethyl [K25; K77]	8.93135e-06	17.964	43	3	11	3	200	20.2	4.61	44.59	3	#NUM!	0.710888	0.223	1.149	0.447695	0.919127	3.3	27.24	83.7	25.4	190.9	78.48	135.68	74.52	5.3	83.5	78.2	23.3	278.6	23.7	20.3	208.9	178.2	49767.1
FALSE	High	Master Protein	Q9QZE5	Coatomer subunit gamma-1 OS=Mus musculus OX=10090 GN=Copg1 PE=1 SV=1	High	High	High	Peak Found	Peak Found	Peak Found	Peak Found	Peak Found	Peak Found	Dimethyl [K8; K24; K43; K111; K262; K300; K560; K572; K577; K600; K631; K785; K795; K806]	1.59025e-05	109.432	25	13	55	13	874	97.5	5.35	186.76	13	#NUM!	0.579776	2.07	0.438	0.447695	0.421324	51.63	6.48	216.2	17.2	66.5	2.35	45.12	32.58	214.2	220.8	210.9	14	17	31.6	42	65.9	83.5	2.86821e+07
FALSE	High	Master Protein	P05202	Aspartate aminotransferase, mitochondrial OS=Mus musculus OX=10090 GN=Got2 PE=1 SV=1	High	High	High	High	High	High	High	High	High	Dimethyl [K107; K122; K200; K227; K256; K296; K387; K396; K404; K430]	4.66417e-05	115.792	40	9	84	9	430	47.4	9	263.77	9	#NUM!	0.785181	2.069	0.485	0.447695	0.477599	17.98	5.52	144.4	48.1	107.5	5.64	13.09	7.2	152.9	136.8	142.6	53.4	47.5	41	117.4	102.3	106.2	8.32476e+07
FALSE	High	Master Protein	P24527	Leukotriene A-4 hydrolase OS=Mus musculus OX=10090 GN=Lta4h PE=1 SV=4	High	High	High	Peak Found	Peak Found	Peak Found	Peak Found	Peak Found	Peak Found	Dimethyl [K83; K97; K127; K165; K188; K243; K310; K371; K386; K493; K510]	3.9784e-05	80.211	26	11	39	11	611	69	6.42	118.17	11	#NUM!	0.375884	0.487	1.287	0.447695	0.815105	15.46	0.77	156.6	59.1	84.4	0.49	45.72	14.11	150.8	149.8	151.3	46.7	56.9	106.6	89.3	81.3	67.2	1.64472e+07
FALSE	High	Master Protein	Q8QZT1	Acetyl-CoA acetyltransferase, mitochondrial OS=Mus musculus OX=10090 GN=Acat1 PE=1 SV=1	High	High	High	High	High	High	High	High	High	Dimethyl [K75; K121; K187; K220; K240; K242; K248; K254; K370]	2.43557e-05	81.049	27	8	74	8	424	44.8	8.51	200.32	8	#NUM!	0.63384	2.059	0.991	0.451294	0.978775	0.23	10.77	157.3	64.5	78.2	2.11	7.94	14.99	153.7	156.6	150.1	61.9	71.4	63	76.5	94.8	71.8	7.17372e+07
FALSE	High	Master Protein	Q8BX70	Vacuolar protein sorting-associated protein 13C OS=Mus musculus OX=10090 GN=Vps13c PE=1 SV=2	High	High	High	High	Peak Found	High	High	High	Peak Found	Dimethyl [K44; K56; K124; K316; K524; K534; K638; K743; K761; K836; K857; K925; K1138; K1222; K1642; K1656; K1742; K1786; K1903; K1989; K2013; K2031; K2042; K2072; K2117; K2237; K2399; K2414; K2543; K2836; K2892; K3030; K3099; K3139; K3491; K3621; K3637; K3732]	1.08396e-05	225.942	15	36	138	36	3748	419.8	6.81	414.69	36	#NUM!	0.820417	0.489	1.447	0.451294	0.712828	3.26	39.19	86.5	84.9	128.6	12.04	9.35	14.58	76.3	84	96.7	76	82.4	91.5	124.9	115.8	152.5	4.51307e+07
FALSE	High	Master Protein	Q9R0P5	Destrin OS=Mus musculus OX=10090 GN=Dstn PE=1 SV=3	High	High	High	Peak Found	Peak Found	High	Peak Found	Peak Found	High	Dimethyl [K44; K45; K69; K92; K112; K121]	1.68217e-05	50.535	47	7	41	6	165	18.5	7.97	115.82	7	#NUM!	0.453051	2.057	0.347	0.452193	0.213571	46.98	86.22	102.4	24.9	172.6	14.34	43.93	14.96	97.4	104.4	127.5	25.4	12.4	32.8	176	138.4	185.6	9.93206e+06
FALSE	High	Master Protein	Q9D0F9	Phosphoglucomutase-1 OS=Mus musculus OX=10090 GN=Pgm1 PE=1 SV=4	High	High	High	High	High	High	Peak Found	Peak Found	Peak Found	Dimethyl [K146; K172; K277; K360; K370; K389; K457; K486; K545]	3.60782e-05	63.391	27	9	43	9	562	61.4	6.57	120.86	9	#NUM!	0.251587	0.492	0.798	0.455348	0.903728	3.06	54.05	172.1	89.2	38.7	3.24	83.24	57.91	152.9	143.8	145.8	48	75.5	230.1	15.5	32.8	55.5	1.66654e+07
FALSE	High	Master Protein	P68369	Tubulin alpha-1A chain OS=Mus musculus OX=10090 GN=Tuba1a PE=1 SV=1	High	High	High	Not Found	Not Found	Not Found	Not Found	Not Found	Not Found	Dimethyl [K60; K112; K304; K326; K336; K352; K370; K430]	2.79286e-05	127.808	37	9	200	1	451	50.1	5.06	639.61	9	#NUM!	11	2.048	0.691	0.455565	0.810849	6.25	28.19	133.9	54.1	112	10.91	14.81	20.66	111.4	135.7	135.2	50.5	54.7	66.8	140	92.6	113.1	2.45147e+08
FALSE	High	Master Protein	Q8C0I1	Alkyldihydroxyacetonephosphate synthase, peroxisomal OS=Mus musculus OX=10090 GN=Agps PE=1 SV=1	High	High	High	Peak Found	Peak Found	Peak Found	Peak Found	Not Found	Not Found	Dimethyl [K72; K463; K627]	1.35748e-05	25.958	11	4	9	4	645	71.6	7.5	32.44	4	#NUM!	0.551327	0.297	100	0.456233	2.68558e-17	93.85	0.00938957	187	52.3	60.7	32.97	84.55	0.302762	293.7	188.2	159.9	52.6	126.6	17.8	61.1	20.4572	23.2146	2.75038e+06
FALSE	High	Master Protein	Q3UYV9	Nuclear cap-binding protein subunit 1 OS=Mus musculus OX=10090 GN=Ncbp1 PE=1 SV=2	High	High	High	Peak Found	Peak Found	Peak Found	Peak Found	Peak Found	Peak Found	Dimethyl [K37; K204; K342; K522; K543]	0.000106131	37.7	10	5	22	5	790	91.9	6.64	66.85	5	#NUM!	0.419614	2.037	1.031	0.459717	0.948979	4.36	14.24	171.1	57.6	71.3	4.44	15.99	20.41	173.6	184.5	169.4	48.7	67.3	58.4	50.6	72.4	75.2	1.25522e+07
FALSE	High	Master Protein	Q6PB66	Leucine-rich PPR motif-containing protein, mitochondrial OS=Mus musculus OX=10090 GN=Lrpprc PE=1 SV=2	High	High	High	High	High	High	High	Peak Found	High	Dimethyl [K77; K186; K291; K326; K388; K462; K669; K749; K805; K1036; K1056; K1089; K1187; K1234; K1317; K1345; K1355; K1382]	1.79457e-05	108.242	20	18	74	18	1392	156.5	6.83	199.58	18	#NUM!	0.60249	2.032	0.758	0.461225	0.873643	5.97	8.13	82.8	33.4	183.7	2.79	5.58	3.23	85.8	82.5	81.3	30.2	33.4	33.3	183	191	179.4	4.08586e+07
FALSE	High	Master Protein	Q9D8W5	26S proteasome non-ATPase regulatory subunit 12 OS=Mus musculus OX=10090 GN=Psmd12 PE=1 SV=4	High	High	High	Peak Found	Peak Found	Peak Found	High	Peak Found	Peak Found	Dimethyl [K33; K52; K92; K223; K294; K349; K419; K431; K441; K448]	3.57507e-05	88.367	34	11	67	11	456	52.9	7.06	199.09	11	#NUM!	0.265846	2.029	0.978	0.462382	0.978775	69.2	65.32	235.3	27	37.7	1.44	84.78	35.5	219.1	225.5	222.2	25.5	23.1	94.2	35.6	17.8	37	1.73431e+07
FALSE	High	Master Protein	O70370	Cathepsin S OS=Mus musculus OX=10090 GN=Ctss PE=1 SV=2	High	High	High	Peak Found	Peak Found	Peak Found	Peak Found	Peak Found	Peak Found	Dimethyl [K183; K248; K300; K306]	5.14311e-06	22.264	25	5	14	5	340	38.4	6.96	32.4	5	#NUM!	0.590224	0.425	0.808	0.464048	0.910855	9.99	15.21	65.2	109.5	125.3	4.5	15.08	21.21	63.5	59	64.2	113.4	84.2	106.7	169.6	117.4	122	4.78742e+06
FALSE	High	Master Protein	Q8BMA6	Signal recognition particle subunit SRP68 OS=Mus musculus OX=10090 GN=Srp68 PE=1 SV=2	High	High	High	High	High	High	Peak Found	Peak Found	Peak Found	Dimethyl [K371; K386; K523; K568; K618]	4.56592e-05	26.401	13	6	33	6	625	70.5	8.57	79.86	6	#NUM!	0.615233	2.019	0.714	0.466135	0.865404	24.94	7.96	140.6	42.8	116.6	6.17	12.98	37.99	143.5	127	133.7	40.8	46	35.4	177.2	110.9	85.6	9.09344e+06
FALSE	High	Master Protein	Q8R016	Bleomycin hydrolase OS=Mus musculus OX=10090 GN=Blmh PE=1 SV=1	High	High	High	Peak Found	Peak Found	Peak Found	Peak Found	Peak Found	Peak Found	Dimethyl [K259; K267; K279; K297; K309; K330; K355]	2.04752e-05	42.008	18	6	33	6	455	52.5	6.48	90.41	6	#NUM!	0.339049	0.499	1.041	0.466135	0.954864	44.49	6.54	18.2	200.2	81.6	4.44	3.95	4.75	19.5	18.4	17.9	206.4	203.4	191.4	82.9	83.4	76.5	5.35886e+06
FALSE	High	Master Protein	P11499	Heat shock protein HSP 90-beta OS=Mus musculus OX=10090 GN=Hsp90ab1 PE=1 SV=3	High	High	High	High	High	High	High	High	High	Dimethyl [K53; K64; K95; K107; K199; K204; K219; K242; K247; K249; K263; K284; K286; K306; K319; K435; K491; K505; K526; K550; K551; K623; K624; K641]	1.49443e-05	271.355	41	24	317	18	724	83.2	5.03	972.38	24	#NUM!	6	2.017	0.467	0.466427	0.443093	0.72	21.07	115.8	68.3	116	2.9	3.27	2.31	114	120.6	116.1	68.7	68.4	64.7	113	118.3	116.3	4.38603e+08
FALSE	High	Master Protein	Q9D358	Low molecular weight phosphotyrosine protein phosphatase OS=Mus musculus OX=10090 GN=Acp1 PE=1 SV=3	High	High	High	Peak Found	Peak Found	Peak Found	High	Peak Found	Peak Found	Dimethyl [K103; K113; K124]	3.43324e-05	14.575	23	3	8	3	158	18.2	6.74	21.15	3	#NUM!	0.569318	0.5	0.771	0.467841	0.884033	6.15	7.01	63.9	102.8	133.3	7.04	15.78	8.27	56.4	64.6	62.7	91.3	123.7	100.8	124.1	145.6	130.8	6.31477e+06
FALSE	High	Master Protein	P19096	Fatty acid synthase OS=Mus musculus OX=10090 GN=Fasn PE=1 SV=2	High	High	High	High	High	High	High	High	High	Dimethyl [K49; K70; K235; K257; K298; K326; K343; K631; K666; K786; K802; K835; K967; K993; K1020; K1137; K1234; K1344; K1378; K1386; K1491; K1545; K1584; K1745; K1840; K1871; K2287; K2366; K2384; K2399]	0.000103179	265.422	24	32	205	32	2504	272.3	6.58	591.51	32	#NUM!	0.667541	2.012	0.522	0.468453	0.541773	7.08	0.43	164.5	51.9	83.7	1.47	11.28	6.64	166.9	162.1	164.8	60.6	51.9	48.9	85.6	75.4	83.8	1.52587e+08
FALSE	High	Master Protein	P09103	Protein disulfide-isomerase OS=Mus musculus OX=10090 GN=P4hb PE=1 SV=2	High	High	High	High	High	High	High	High	High	Dimethyl [K44; K105; K132; K164; K197; K209; K210; K224; K265; K330; K340; K354; K368; K387; K411; K438; K469; K503]	4.33869e-05	183.82	50	15	134	15	509	57	4.88	412.6	15	#NUM!	0.611709	0.502	1.531	0.470648	0.659063	2.61	1.69	66.9	144.6	88.5	1.18	2.38	1.54	67.5	66	66.5	143.7	142.4	148.9	89.8	88	87.2	9.51424e+07
FALSE	High	Master Protein	Q8C156	Condensin complex subunit 2 OS=Mus musculus OX=10090 GN=Ncaph PE=1 SV=1	High	High	High	Peak Found	Peak Found	Peak Found	Peak Found	Peak Found	Peak Found	Dimethyl [K59; K111; K137; K203; K232; K336; K675]	1.63229e-05	49.254	17	7	21	7	731	82.3	4.96	65.18	7	#NUM!	0.471032	1.269	0.403	0.471562	0.418496	8.07	25.12	50.2	5.9	243.9	11.71	18.22	2.28	50.6	41.8	52.4	6.1	5.9	4.3	252.3	241.1	245.6	1.52125e+06
FALSE	High	Master Protein	Q8BML9	Glutamine--tRNA ligase OS=Mus musculus OX=10090 GN=Qars PE=1 SV=1	High	High	High	Peak Found	Peak Found	Peak Found	Not Found	Peak Found	Not Found	Dimethyl [K132; K180; K254; K292; K309; K392; K405; K421; K496; K620; K628]	1.19228e-05	76.589	23	12	57	12	775	87.6	7.31	147.92	12	#NUM!	0.272883	0.505	100	0.474715	2.68558e-17	28.64	0.0107224	219.4	62.9	17.7	5.57	42.59	0.404479	240.8	225.3	215.7	39.4	96.1	64.5	24.6107	18.2	15.3416	1.97408e+07
FALSE	High	Master Protein	Q9DBC7	cAMP-dependent protein kinase type I-alpha regulatory subunit OS=Mus musculus OX=10090 GN=Prkar1a PE=1 SV=3	High	High	High	Peak Found	Peak Found	Peak Found	Peak Found	Peak Found	Peak Found	Dimethyl [K261; K281]	3.02954e-05	8.052	8	2	6	2	381	43.2	5.35	16.56	2	#NUM!	0.432729	1.548	0.643	0.474751	0.815105	16.92	0.79	145.8	61.4	92.8	23.32	13.12	2.36	105.8	170.9	146.3	61.7	59.6	75.4	95.8	93.1	91.5	2.27131e+06
FALSE	High	Master Protein	Q64310	Surfeit locus protein 4 OS=Mus musculus OX=10090 GN=Surf4 PE=1 SV=1	High	High	High	Peak Found	Not Found	Peak Found	Peak Found	Not Found	Not Found	Dimethyl [K22; K154]; Met-loss [N-Term]	5.28083e-05	10.604	14	2	6	2	269	30.4	7.78	20.14	2	#NUM!	0.437228	0.32	15.108	0.475136	0.000105635	11.56	479.47	57.9	131.7	110.5	5.4	1	1.67486	89.5	95.3	99.7	218.4	11.8711	215.3	181.9	28.1588	40.8412	1.84409e+06
FALSE	High	Master Protein	Q60715	Prolyl 4-hydroxylase subunit alpha-1 OS=Mus musculus OX=10090 GN=P4ha1 PE=1 SV=2	High	High	High	Peak Found	Peak Found	High	Peak Found	High	High	Dimethyl [K104; K150; K172; K254; K288; K299]	2.2727e-05	37.939	17	6	28	6	534	60.9	5.9	91.24	6	#NUM!	0.603371	0.505	1.301	0.475507	0.849153	7.58	4.62	197.4	41.1	61.6	13.85	28.04	15.35	211.8	160.6	196	63.1	39.2	40.8	54.1	61.2	73.1	9.01427e+06
FALSE	High	Master Protein	Q99KB8	Hydroxyacylglutathione hydrolase, mitochondrial OS=Mus musculus OX=10090 GN=Hagh PE=1 SV=2	High	High	High	Peak Found	Peak Found	Peak Found	Peak Found	Peak Found	Not Found	Dimethyl [K137; K152; K217]	1.77378e-05	8.643	14	3	11	3	309	34.1	7.75	11.93	3	#NUM!	0.425663	0.251	2.226	0.47602	0.474789	6.91	26.88	114.8	124	61.3	12.66	3.23	18.6	137.7	123.5	106.7	137.1	128.5	133.4	75.3	57.8	23.7225	994545
FALSE	High	Master Protein	Q8CIN4	Serine/threonine-protein kinase PAK 2 OS=Mus musculus OX=10090 GN=Pak2 PE=1 SV=1	High	High	High	Peak Found	High	Peak Found	Peak Found	Peak Found	High	Dimethyl [K38; K47; K62; K128; K147; K191; K216; K235; K246; K278; K299; K383; K399]	9.21381e-06	61.266	36	12	42	11	524	57.9	5.77	115.67	12	#NUM!	1	0.507	1.17	0.477142	0.880297	24.82	13.6	114.4	113.2	72.4	0.84	2.61	8.09	114.9	116.9	115.8	115.1	114.6	109.7	73.3	64.5	75.2	1.34788e+07
FALSE	High	Master Protein	Q9CQM9	Glutaredoxin-3 OS=Mus musculus OX=10090 GN=Glrx3 PE=1 SV=1	High	High	High	High	High	High	High	High	High	Dimethyl [K81; K94; K112; K233; K255; K334]	3.43525e-05	53.979	21	6	47	6	337	37.8	5.59	110	6	#NUM!	0.694837	0.507	1.359	0.47722	0.766985	3.61	0.01	69	133.5	97.6	2.95	10.64	10.51	68.7	72.6	69.6	119.9	148.5	134.8	98.5	84.1	103.3	1.68224e+07
FALSE	High	Master Protein	Q8R326	Paraspeckle component 1 OS=Mus musculus OX=10090 GN=Pspc1 PE=1 SV=1	High	High	High	High	Peak Found	Peak Found	Peak Found	Peak Found	Peak Found	Dimethyl [K142; K183]	3.00867e-05	14.877	6	2	8	2	523	58.7	6.67	25.69	2	#NUM!	0.543806	0.295	1.157	0.47722	0.909461	37.05	19.47	74.2	119.2	106.7	12.61	10.85	17.81	75.4	80.6	62.7	101.8	121.1	125.5	131.8	92.5	108.5	1.26565e+06
FALSE	High	Master Protein	Q8VDN2	Sodium/potassium-transporting ATPase subunit alpha-1 OS=Mus musculus OX=10090 GN=Atp1a1 PE=1 SV=1	High	High	High	High	High	High	High	High	High	Dimethyl [K177; K194; K212; K377; K458; K487; K526; K535; K625; K661; K727; K743; K773; K774]	1.25836e-05	112.201	21	12	80	9	1023	112.9	5.45	249.07	12	#NUM!	3	1.984	0.871	0.478921	0.961826	3.56	13.21	184.5	52.3	63.2	2.01	4.45	4.29	184.6	178.4	184.9	52.3	55	50.3	63.3	63.1	68	6.55032e+07
FALSE	High	Master Protein	P21107	Tropomyosin alpha-3 chain OS=Mus musculus OX=10090 GN=Tpm3 PE=1 SV=3	High	High	High	Peak Found	Peak Found	Peak Found	Peak Found	Peak Found	Peak Found	Dimethyl [K150; K249; K265]	2.59733e-05	10.531	13	3	3	3	285	33	4.72	5.36	3	#NUM!	0.400951	0.509	1.18	0.479972	0.874254	18.37	17.04	87.2	159.4	53.3	2.84	37.57	82.84	97.8	94.9	100.4	201.6	178.8	90.1	2.7	73.8	59.8	6.91356e+06
FALSE	High	Master Protein	Q9JJA4	Ribosome biogenesis protein WDR12 OS=Mus musculus OX=10090 GN=Wdr12 PE=1 SV=1	High	High	High	Peak Found	Peak Found	Peak Found	Not Found	Peak Found	Not Found	Dimethyl [K14; K39; K131; K203; K310; K368; K388]	1.36272e-05	38.384	24	7	19	7	423	47.3	5.6	51.44	7	#NUM!	0.719171	0.416	100	0.483907	2.68558e-17	17.2	0.00102677	179.1	69.5	51.3	9.19	51.34	2.59672	191	208.1	173.1	143.9	74.1	55.1	23.2253	54.7	24.6976	4.16039e+06
FALSE	High	Master Protein	Q8BTM8	Filamin-A OS=Mus musculus OX=10090 GN=Flna PE=1 SV=5	High	High	High	High	High	High	High	High	High	Dimethyl [K42; K43; K58; K299; K355; K367; K376; K400; K593; K724; K739; K742; K809; K891; K900; K916; K936; K958; K973; K1019; K1093; K1246; K1318; K1399; K1439; K1477; K1573; K1590; K1592; K1644; K1907; K1937; K2000; K2133; K2184; K2240; K2310; K2346; K2361; K2387; K2417; K2500; K2513; K2540; K2559; K2607; K2623; K2631]	8.86925e-06	518.541	32	46	349	42	2647	281	6.04	1097.64	46	#NUM!	1	0.512	1.302	0.483907	0.807605	3.23	3.77	74.8	133	92.2	1.24	2.21	7.93	76.1	74.4	74.7	132.8	129.2	135	100.2	85.5	92.1	1.75254e+08
FALSE	High	Master Protein	Q9R0X4	Acyl-coenzyme A thioesterase 9, mitochondrial OS=Mus musculus OX=10090 GN=Acot9 PE=1 SV=1	High	High	High	Peak Found	Peak Found	Peak Found	Peak Found	Peak Found	Peak Found	Dimethyl [K150; K224; K231; K272; K407]	1.41655e-05	16.265	14	4	12	4	439	50.5	8.59	28.45	4	#NUM!	0.657698	1.965	0.898	0.485275	0.983529	3.56	29.1	176.3	79	44.6	2.07	13.75	32.33	166.4	170	173.4	75.6	76.2	95.5	35.1	43	64.8	7.01028e+06
FALSE	High	Master Protein	Q3TTY5	Keratin, type II cytoskeletal 2 epidermal OS=Mus musculus OX=10090 GN=Krt2 PE=1 SV=1	High	High	High	Peak Found	Peak Found	High	High	High	High	Dimethyl [K196; K216; K295; K491]	1.14116e-05	15.366	6	4	35	2	707	70.9	8.06	29.45	4	#NUM!	0.233145	0.514	2.034	0.488226	0.395957	2.76	6.82	47	158	95.1	8.26	11.41	11.99	43	45.2	50.4	145.4	152	179.7	85.4	91.5	107.4	7.2992e+06
FALSE	High	Master Protein	Q9QXZ0	Microtubule-actin cross-linking factor 1 OS=Mus musculus OX=10090 GN=Macf1 PE=1 SV=2	High	High	High	Peak Found	Peak Found	Peak Found	Peak Found	Peak Found	Peak Found	Dimethyl [K360; K549; K754; K977; K1054; K1223; K1248; K1348; K1477; K1494; K1712; K1951; K1967; K2385; K2552; K2561; K2664; K2672; K3663; K3699; K3885; K3910; K3934; K4022; K4275; K4341; K4351; K4370; K4446; K4485; K4498; K4662; K4684; K4805; K4910; K4965; K5249; K5494; K5964; K6221; K6378; K7265]	1.68789e-05	173.501	8	42	97	42	7354	831.4	5.43	253.06	42	#NUM!	0.698488	0.516	1.197	0.490754	0.865206	0.58	6.25	181.4	66.1	52.5	1.74	36.03	23.09	188	182.3	187.8	34.5	68.4	73.3	43	68.5	54.4	1.83828e+07
FALSE	High	Master Protein	Q62446	Peptidyl-prolyl cis-trans isomerase FKBP3 OS=Mus musculus OX=10090 GN=Fkbp3 PE=1 SV=2	High	High	High	High	Peak Found	High	Peak Found	Not Found	Not Found	Dimethyl [K42; K200]	6.26288e-06	7.52	13	2	7	2	224	25.1	9.28	20.38	2	#NUM!	0.419491	0.276	100	0.491032	2.68558e-17	0.61	0.00613554	42	93.8	164.2	7.37	12.32	1.19687	72.7	68.1	62.7	152.2	154.9	123	266.4	22.6374	16.4317	1.02504e+06
FALSE	High	Master Protein	P20029	Endoplasmic reticulum chaperone BiP OS=Mus musculus OX=10090 GN=Hspa5 PE=1 SV=3	High	High	High	High	High	High	High	High	High	Dimethyl [K47; K97; K114; K126; K139; K153; K165; K186; K214; K353; K354; K371; K447; K465; K548; K574; K618; K634; K652]	2.69502e-05	232.07	42	19	178	19	655	72.4	5.16	577.78	19	#NUM!	0.446398	0.516	1.775	0.491299	0.512417	10.23	1.64	77.3	146.7	76	2.54	3.64	7.35	78.4	76.1	74.5	144.4	141.2	151.6	74.9	74.3	84.5	1.02132e+08
FALSE	High	Master Protein	P14148	60S ribosomal protein L7 OS=Mus musculus OX=10090 GN=Rpl7 PE=1 SV=2	High	High	High	High	High	High	High	High	High	Dimethyl [K32; K41; K110; K170; K178; K221; K234]	2.45622e-05	53.168	29	6	52	6	270	31.4	10.89	117.25	6	#NUM!	0.352602	0.517	0.746	0.49143	0.86425	3.21	2.2	58.4	92.3	149.4	2.37	7.04	5.11	57.8	57.3	59.9	85.8	91.4	98.8	143	148	158	4.11592e+07
FALSE	High	Master Protein	Q5SSZ5	Tensin-3 OS=Mus musculus OX=10090 GN=Tns3 PE=1 SV=1	High	High	High	Peak Found	Peak Found	Not Found	Not Found	Peak Found	Peak Found	Dimethyl [K304; K442; K1219; K1239; K1301; K1361; K1431]	1.74719e-05	40.964	9	7	20	7	1440	155.5	6.65	61.31	7	#NUM!	1.02008	0.48	2.027	0.492605	0.517744	89.16	147.53	174.2	75.6	50.2	10.62	19.5	22.06	206.4	175.8	216.6	78	102.9	29.9364	26.8652	50.8	69.5	6.08883e+06
FALSE	High	Master Protein	Q9WV32	Actin-related protein 2/3 complex subunit 1B OS=Mus musculus OX=10090 GN=Arpc1b PE=1 SV=4	High	High	High	High	High	High	High	High	High	Dimethyl [K37; K174; K188; K326; K339]	1.83544e-05	83.395	20	5	51	5	372	41	8.35	187.99	5	#NUM!	0.28971	1.939	0.917	0.496065	0.979807	1.63	25.26	169.2	66.4	64.4	3.94	13.4	13.39	159.8	168.6	172.7	77.2	66.1	59.3	64.1	57.4	74.8	3.1982e+07
FALSE	High	Master Protein	P40142	Transketolase OS=Mus musculus OX=10090 GN=Tkt PE=1 SV=1	High	High	High	High	High	High	High	High	High	Dimethyl [K75; K102; K114; K140; K204; K226; K281; K310; K327; K343; K352; K465; K493; K499; K523; K524; K538; K543]	1.45493e-05	234.39	47	16	190	16	623	67.6	7.5	599.24	16	#NUM!	0.358194	1.939	0.861	0.496121	0.954864	7.49	13.56	163.8	69.1	67.1	4.35	11.17	12.43	163.4	177.1	165.5	57.5	69.8	70.6	67.7	56.3	72.1	1.9903e+08
FALSE	High	Master Protein	P04104	Keratin, type II cytoskeletal 1 OS=Mus musculus OX=10090 GN=Krt1 PE=1 SV=4	High	High	High	High	High	High	High	Peak Found	High	Dimethyl [K205; K284; K296]	8.93833e-06	27.633	4	3	40	1	637	65.6	8.15	69.1	3	#NUM!	0.570746	0.521	0.893	0.497669	0.972545	0.08	7.29	59.1	113.6	127.2	4.85	2.18	8.86	63.5	58.1	58.9	116.5	111.6	113.2	136.9	114.6	126.8	2.18785e+07
FALSE	High	Master Protein	Q9D1M0	Protein SEC13 homolog OS=Mus musculus OX=10090 GN=Sec13 PE=1 SV=3	High	High	High	Peak Found	Not Found	Peak Found	Peak Found	Peak Found	Peak Found	Dimethyl [K192; K305]	9.52532e-06	13.217	13	3	7	3	322	35.5	5.38	22.55	3	#NUM!	1.48976	1.696	0.07	0.498456	0.000998478	41.49	505.36	124.5	40.8	134.7	7.41	61.85	32.65	111.9	122.4	129.9	64.2	16.927	25.1	132.5	203.5	110.5	3.76285e+06
FALSE	High	Master Protein	Q9D0F3	Protein ERGIC-53 OS=Mus musculus OX=10090 GN=Lman1 PE=1 SV=1	High	High	High	Peak Found	Peak Found	High	Peak Found	Peak Found	Peak Found	Dimethyl [K95; K310; K415]	2.74061e-05	31.698	12	3	11	3	517	57.8	6.34	32.48	3	#NUM!	0.440493	0.521	1.162	0.498456	0.884033	7.1	9.71	78.4	142.3	79.3	15.19	4.26	24.78	91.1	67.9	75.1	129.5	136.3	141	72.1	75.9	110.9	9.21759e+06
FALSE	High	Master Protein	P11983	T-complex protein 1 subunit alpha OS=Mus musculus OX=10090 GN=Tcp1 PE=1 SV=3	High	High	High	High	High	High	High	High	High	Dimethyl [K43; K63; K73; K84; K102; K109; K126; K153; K199; K227; K243; K259; K298; K481; K494; K499; K510; K532]	6.75319e-05	153.405	51	18	123	18	556	60.4	6.16	369.76	18	#NUM!	0.721897	1.928	0.948	0.50042	0.999853	10.63	24.66	151.8	73.6	74.6	3.19	5.84	3.39	151.7	144.9	154.1	73.5	72	80.2	77	71.9	74.6	1.46976e+08
FALSE	High	Master Protein	Q5F2E7	Nuclear fragile X mental retardation-interacting protein 2 OS=Mus musculus OX=10090 GN=Nufip2 PE=1 SV=1	High	High	High	Peak Found	Peak Found	Peak Found	Peak Found	Peak Found	Peak Found	Dimethyl [K244; K338; K351]	3.07724e-05	12.646	5	2	4	2	692	75.6	8.7	14.65	2	#NUM!	0.694425	0.22	0.334	0.50042	0.323433	79.58	13.25	19.6	70.2	210.2	39.85	45.3	10.29	21.1	26.8	11.3	75.4	31	85.3	225.7	191	232.6	293724
FALSE	High	Master Protein	O70310	Glycylpeptide N-tetradecanoyltransferase 1 OS=Mus musculus OX=10090 GN=Nmt1 PE=1 SV=1	High	High	High	High	High	High	Peak Found	Peak Found	Peak Found	Dimethyl [K107; K142; K252; K334; K459]	4.17473e-05	46.027	13	5	28	3	496	56.9	8	79.73	5	#NUM!	2	0.523	1.209	0.500925	0.86025	7.28	6.91	72.6	111.6	115.8	1.72	4.82	10.15	73.7	73.9	76	114.8	113.7	105	118	123.5	101.2	9.40297e+06
FALSE	High	Master Protein	P01896	H-2 class I histocompatibility antigen, alpha chain (Fragment) OS=Mus musculus OX=10090 PE=2 SV=1	High	High	High	Peak Found	Peak Found	Peak Found	High	High	High	Dimethyl [K20; K87]	1.65602e-05	6.785	12	2	7	2	185	20.4	7.02	10.05	2	#NUM!	0.626647	1.164	0.376	0.502494	0.418496	2.5	21.79	77	64.6	158.5	1.72	13.05	9.28	76.4	79	77.4	64.9	52	66.6	147.3	159.4	177.1	1.13042e+06
FALSE	High	Master Protein	Q8VBZ3	Cleft lip and palate transmembrane protein 1 homolog OS=Mus musculus OX=10090 GN=Clptm1 PE=1 SV=1	High	High	High	High	Peak Found	High	Peak Found	Peak Found	Peak Found	Dimethyl [K224; K656; K661]	3.21753e-05	23.212	6	2	16	2	664	75.2	6.3	52.6	2	#NUM!	0.724263	1.167	1.287	0.502494	0.86656	14.62	6.98	119	102	79	19.65	8.62	11.28	156.9	114.7	112.2	93.3	98.2	110.1	76.1	76.3	62.2	1.22644e+06
FALSE	High	Master Protein	O08553	Dihydropyrimidinase-related protein 2 OS=Mus musculus OX=10090 GN=Dpysl2 PE=1 SV=2	High	High	High	High	High	Peak Found	Not Found	Not Found	Peak Found	Dimethyl [K56; K157; K293; K390; K398; K418]	4.71363e-05	41.228	16	6	23	6	572	62.2	6.38	74.29	6	#NUM!	0.507224	0.511	100	0.502494	2.68558e-17	3.83	0.00380998	128.3	152	19.7	3	10.25	0.831963	138.1	131.7	130.7	156.1	177.6	145.5	28.7727	9.75601	20.2	7.44855e+06
FALSE	High	Master Protein	P63101	14-3-3 protein zeta/delta OS=Mus musculus OX=10090 GN=Ywhaz PE=1 SV=1	High	High	High	High	High	High	High	High	High	Dimethyl [K27; K49; K103; K115; K138; K139; K157; K158; K212]	2.6366e-05	129.433	50	11	79	10	245	27.8	4.79	268.32	11	#NUM!	1	0.526	1.115	0.502494	0.907362	3.94	47.05	61.4	113.2	125.4	3.56	10.21	7.19	59.7	64.1	61.3	98.7	121	113.2	125.3	137.4	119.4	4.05964e+07
FALSE	High	Master Protein	Q80VA0	N-acetylgalactosaminyltransferase 7 OS=Mus musculus OX=10090 GN=Galnt7 PE=1 SV=2	High	High	High	Peak Found	High	High	Not Found	Not Found	Peak Found	Dimethyl [K154; K163; K488; K499; K606; K644]	5.11431e-06	22.86	10	5	16	5	657	75.4	7.93	36.9	5	#NUM!	0.275533	0.458	100	0.502494	2.68558e-17	9.31	0.000897341	90	133.7	76.3	7.37	6.89	1.40953	105.3	102.5	117.5	156.5	174.6	154.3	46.5667	24.3845	89.2	4.88711e+06
FALSE	High	Master Protein	Q91YP3	Deoxyribose-phosphate aldolase OS=Mus musculus OX=10090 GN=Dera PE=1 SV=1	High	High	High	High	Peak Found	Peak Found	Peak Found	Peak Found	Peak Found	Dimethyl [K49; K137; K204]	1.03592e-05	24.313	15	3	10	3	318	35	8.72	30.99	3	#NUM!	0.361279	1.237	1.393	0.503032	0.820926	4.28	35.59	171.7	75.7	52.7	8.78	17.83	21.12	186.9	180.5	157.6	58.6	79.6	82.8	55.4	39	59.5	1.87203e+06
FALSE	High	Master Protein	Q8K1B8	Fermitin family homolog 3 OS=Mus musculus OX=10090 GN=Fermt3 PE=1 SV=1	High	High	High	High	High	High	High	Peak Found	Peak Found	Dimethyl [K69; K155; K166; K252; K333; K377; K385; K401; K415]	2.67735e-05	83.277	17	9	53	9	665	75.6	7.05	168.43	9	#NUM!	0.627827	1.914	1.54	0.503032	0.653848	0.77	9.5	192.2	53	54.7	1.38	16.65	24.48	192.1	193.7	188.6	53	51.3	68.7	60.9	54.7	36.9	3.01579e+07
FALSE	High	Master Protein	Q9Z0H4	CUGBP Elav-like family member 2 OS=Mus musculus OX=10090 GN=Celf2 PE=1 SV=1	High	High	High	Peak Found	Peak Found	Peak Found	Peak Found	Peak Found	Peak Found	Dimethyl [K54; K94; K107; K141]	2.06859e-05	16.963	9	4	10	3	508	54.2	8.76	25.94	4	#NUM!	1	0.374	1.113	0.50306	0.895796	14.66	17.71	64.1	192	43.8	9.65	35.94	44.86	63.5	52.6	56.2	168.3	276.8	144.3	30.4	38.4	69.6	2.97012e+06
FALSE	High	Master Protein	Q52KI8	Serine/arginine repetitive matrix protein 1 OS=Mus musculus OX=10090 GN=Srrm1 PE=1 SV=2	High	High	High	Peak Found	Peak Found	High	Not Found	Not Found	Peak Found	Dimethyl [K246; K911]	2.10218e-05	22.105	5	2	10	2	946	106.8	11.87	32.67	2	#NUM!	0.67616	0.306	100	0.503775	2.68558e-17	4.42	0.0032332	50.2	168.5	81.2	15.7	4.04	1.45417	62.5	48.3	65.6	198.2	214.5	209.8	25.5143	35.7845	101.1	1.24802e+06
FALSE	High	Master Protein	Q91VR5	ATP-dependent RNA helicase DDX1 OS=Mus musculus OX=10090 GN=Ddx1 PE=1 SV=1	High	High	High	Peak Found	High	High	Peak Found	High	Peak Found	Dimethyl [K69; K172; K173; K223; K234; K248; K307; K451; K535; K536; K687; K720]	2.93439e-05	71.466	22	13	54	13	740	82.4	7.21	159.22	13	#NUM!	0.388262	1.904	0.914	0.505919	0.997039	1.5	22	229	27.6	43.4	2.18	3.25	43.68	213.3	221.7	221.3	26.7	27.5	25.8	42	39.7	82.1	2.35449e+07
FALSE	High	Master Protein	Q60953	Protein PML OS=Mus musculus OX=10090 GN=Pml PE=1 SV=3	High	High	High	Peak Found	Not Found	Peak Found	Not Found	Not Found	Peak Found	Dimethyl [K446; K626]	6.93607e-06	15.083	4	2	6	2	885	98.2	5.63	17.96	2	#NUM!	0.840517	1.078	11.516	0.506819	0.00261946	2.31	635.2	111.2	88.6	100.2	36.81	54.32	0.648458	136.5	141.2	251.1	75.1	11.1633	168.8	13.6493	18.7472	127.3	392602
FALSE	High	Master Protein	O08788	Dynactin subunit 1 OS=Mus musculus OX=10090 GN=Dctn1 PE=1 SV=3	High	High	High	Peak Found	High	High	Peak Found	High	Peak Found	Dimethyl [K329; K343; K453; K722; K1030; K1133; K1196; K1238; K1250]	3.15394e-05	68.494	12	9	34	9	1281	141.6	5.9	113.64	9	#NUM!	0.474927	1.899	1.075	0.508119	0.943004	7.88	40.73	217.5	42.7	39.8	5.36	6.64	35.43	217.3	202.2	224.8	42.7	38	42.7	39.7	61.5	31.1	7.94008e+06
FALSE	High	Master Protein	Q9R1P3	Proteasome subunit beta type-2 OS=Mus musculus OX=10090 GN=Psmb2 PE=1 SV=1	High	High	High	High	Peak Found	Peak Found	Peak Found	Peak Found	High	Dimethyl [K198]	5.67277e-05	12.692	6	1	10	1	201	22.9	7.02	31.5	1	#NUM!	0.857603	1.788	0.973	0.509359	0.978775	86.15	34.21	112.5	93.4	94.1	9.47	53.15	25.53	138.9	124.7	115.2	8.57789	69.8	153.8	104.4	71.7	121.6	5.2513e+06
FALSE	High	Master Protein	Q9CW03	Structural maintenance of chromosomes protein 3 OS=Mus musculus OX=10090 GN=Smc3 PE=1 SV=2	High	High	High	Peak Found	Peak Found	Peak Found	Not Found	Peak Found	Peak Found	Dimethyl [K157; K324; K445; K592; K612; K695; K795; K889; K956; K997]	1.17895e-05	57.326	12	11	34	11	1217	141.5	7.18	104.23	11	#NUM!	0.390082	0.533	7.955	0.511356	0.00465964	13.19	926.01	174.7	71.1	54.1	6.99	23.46	37.11	174	200.1	187.5	76.4	54.1	87.5	17.7058	76	44.4	8.34759e+06
FALSE	High	Master Protein	P63037	DnaJ homolog subfamily A member 1 OS=Mus musculus OX=10090 GN=Dnaja1 PE=1 SV=1	High	High	High	High	High	High	Peak Found	Not Found	Not Found	Dimethyl [K14; K23; K24; K59; K125; K246]	6.16963e-06	50.329	20	5	24	5	397	44.8	7.08	83.83	5	#NUM!	0.324497	0.496	100	0.511378	2.68558e-17	40	0.00262397	166.3	93.8	39.9	4.38	29.91	0.296307	186.5	171.1	176.5	99.6	80.6	143.5	42.4	43.6953	43.3771	6.42146e+06
FALSE	High	Master Protein	Q91V92	ATP-citrate synthase OS=Mus musculus OX=10090 GN=Acly PE=1 SV=1	High	High	High	High	High	High	High	High	High	Dimethyl [K58; K64; K82; K159; K220; K230; K259; K272; K331; K544; K640; K716; K797; K934; K952; K981; K1002]	6.53868e-06	109.543	23	16	77	16	1091	119.7	7.44	215.92	16	#NUM!	0.503164	1.887	0.793	0.512733	0.901407	17.72	7.29	150.3	60.5	89.3	3.43	10.72	8.41	145.8	153.9	155.6	53.9	61.9	66.8	78.9	91.4	91.8	4.91751e+07
FALSE	High	Master Protein	Q9Z0N1	Eukaryotic translation initiation factor 2 subunit 3, X-linked OS=Mus musculus OX=10090 GN=Eif2s3x PE=1 SV=2	High	High	High	Peak Found	Not Found	High	Peak Found	Peak Found	Peak Found	Dimethyl [K27; K54; K121; K229; K303; K440]; Met-loss [N-Term]	8.3798e-06	73.939	30	6	45	3	472	51	8.4	138.56	6	#NUM!	3	1.886	0.622	0.513053	0.717588	9.12	7.62	129.1	62.5	108.4	6.81	20.02	0.43	140.9	124.1	127.3	75.4	50.4	61.6	107.1	106.9	106.2	3.68601e+07
FALSE	High	Master Protein	Q9CXW4	60S ribosomal protein L11 OS=Mus musculus OX=10090 GN=Rpl11 PE=1 SV=4	High	High	High	High	High	High	High	High	High	Dimethyl [K52; K118; K144; K145; K178]	1.6693e-05	35.696	40	4	55	4	178	20.2	9.6	146.62	4	#NUM!	0.53456	1.885	0.158	0.513053	0.00931958	23.64	25.57	68.2	24.1	207.7	3.89	12.44	6.02	63.9	67.9	68.8	23	28.9	24	195.8	206.9	220.8	2.25965e+07
FALSE	High	Master Protein	Q922K7	Probable 28S rRNA (cytosine-C(5))-methyltransferase OS=Mus musculus OX=10090 GN=Nop2 PE=1 SV=1	High	High	High	High	High	High	Peak Found	High	High	Dimethyl [K42; K80; K456; K492; K595; K671; K753; K778]	3.32575e-05	75.188	19	8	46	8	793	86.7	9.22	141.23	8	#NUM!	0.627035	0.535	1.078	0.513252	0.929781	14.59	14.02	74.2	129.8	96	2.98	18.94	8.85	73.7	76.2	78.3	133.3	145.7	99.5	98.6	106	88.7	8.25867e+06
FALSE	High	Master Protein	Q922B2	Aspartate--tRNA ligase, cytoplasmic OS=Mus musculus OX=10090 GN=Dars PE=1 SV=2	High	High	High	High	High	High	Peak Found	High	Peak Found	Dimethyl [K122; K141; K222; K241; K254; K264; K383; K393]	3.63438e-05	70.071	18	8	54	8	501	57.1	6.49	166.78	8	#NUM!	0.444689	1.884	0.898	0.513252	0.978775	12.42	0.44	99.1	37.5	163.4	7.51	11.81	8.47	109.7	94.6	100.6	39.6	38.1	31.5	173.3	165.9	146.7	2.9218e+07
FALSE	High	Master Protein	Q9CR57	60S ribosomal protein L14 OS=Mus musculus OX=10090 GN=Rpl14 PE=1 SV=3	High	High	High	High	High	High	High	High	High	Dimethyl [K63; K111; K160]	1.60665e-05	29.864	14	3	36	3	217	23.5	11.02	67.07	3	#NUM!	0.497604	1.881	0.86	0.514349	0.953895	6.02	22.54	117.6	70.9	111.5	3.86	2.14	6.12	116.7	118.6	110.1	68.5	71.5	70.4	110.7	110.7	122.8	3.15628e+07
FALSE	High	Master Protein	Q99N69	Leupaxin OS=Mus musculus OX=10090 GN=Lpxn PE=1 SV=2	High	High	High	Peak Found	Peak Found	Peak Found	Not Found	Not Found	Peak Found	Dimethyl [K79; K106; K149; K269]	1.05202e-05	19.658	19	4	9	4	386	43.5	6.43	31.88	4	#NUM!	0.327185	1.142	100	0.514349	2.68558e-17	6.61	0.00591655	195.7	65	39.3	9.01	4.34	1.02984	229.2	191.8	218	72.4	69.2	75.5	16.0652	28.1753	43.8	1.24235e+06
FALSE	High	Master Protein	Q3UZ39	Leucine-rich repeat flightless-interacting protein 1 OS=Mus musculus OX=10090 GN=Lrrfip1 PE=1 SV=2	High	High	High	High	High	Not Found	Not Found	Peak Found	Not Found	Dimethyl [K327; K663]	8.45547e-06	10.17	7	2	7	2	729	79.2	4.82	20.33	2	#NUM!	0.359526	0.224	17.246	0.516174	0.000384622	25.29	417.04	41.6	185.2	73.2	9.29	22.72	0.98077	55.9	66.1	66	250	345.7	17.0972	33.6171	116.2	14.6329	193937
FALSE	High	Master Protein	Q5H8C4	Vacuolar protein sorting-associated protein 13A OS=Mus musculus OX=10090 GN=Vps13a PE=1 SV=1	High	High	High	Peak Found	Peak Found	Peak Found	Not Found	Peak Found	Not Found	Dimethyl [K1594; K1607; K1818; K2586]	2.6081e-05	21.047	2	4	10	4	3166	359.2	6.19	26.36	4	#NUM!	0.484431	0.391	100	0.516931	2.68558e-17	12.79	0.00377518	84.6	136.1	79.3	13.5	6.82	0.675884	83.7	106.7	107.1	171.8	176.1	154.5	26.3139	100	24.4926	2.52855e+06
FALSE	High	Master Protein	O08807	Peroxiredoxin-4 OS=Mus musculus OX=10090 GN=Prdx4 PE=1 SV=1	High	High	High	Not Found	Peak Found	Peak Found	Peak Found	Peak Found	Peak Found	Dimethyl [K211]	2.71814e-05	7.581	8	1	7	1	274	31	7.15	20.26	1	#NUM!	0.997677	1.078	0.346	0.522377	0.351604	23.78	9.78	62.3	62.4	175.2	9.55	10.82	4.25	77.1	65	66.4	19.8232	71.8	61.6	186.6	193.7	177.9	600154
FALSE	High	Master Protein	Q8CDN6	Thioredoxin-like protein 1 OS=Mus musculus OX=10090 GN=Txnl1 PE=1 SV=3	High	High	High	High	High	High	High	High	Peak Found	Dimethyl [K5; K28; K102; K121; K152]; Met-loss [N-Term]	6.05542e-05	37.582	28	4	19	4	289	32.2	4.96	68.13	4	#NUM!	0.526177	0.412	0.805	0.522469	0.909031	33.91	30.24	69.7	91.4	138.9	7.3	15.93	23.36	71.6	69.2	62.1	90.9	77.9	107.1	108.8	174.3	138.1	3.75236e+06
FALSE	High	Master Protein	Q9CQ65	S-methyl-5'-thioadenosine phosphorylase OS=Mus musculus OX=10090 GN=Mtap PE=1 SV=1	High	High	High	Peak Found	High	High	Peak Found	Peak Found	Peak Found	Dimethyl [K32; K40; K49; K82; K238]	1.12359e-05	18.142	22	4	14	4	283	31	7.14	34.72	4	#NUM!	0.559256	0.456	0.89	0.532963	0.972388	31.83	79.35	76.3	113.7	110	6.51	60.68	68.91	87.2	88.6	78.4	129.9	37.2	170.2	23.4	159.6	125.6	4.01541e+06
FALSE	High	Master Protein	Q8VDJ3	Vigilin OS=Mus musculus OX=10090 GN=Hdlbp PE=1 SV=1	High	High	High	High	High	High	Peak Found	High	Peak Found	Dimethyl [K41; K67; K88; K179; K197; K221; K303; K360; K407; K429; K494; K632; K663; K779; K991; K1054; K1108; K1240; K1267]	1.47048e-05	105.69	22	19	69	19	1268	141.7	6.87	189.16	19	#NUM!	0.326202	0.55	1.386	0.53608	0.751957	2.37	24	99.5	125.3	75.3	2.15	4.94	31.76	98.7	94.9	95.4	126.8	120.2	114.9	113.1	72.2	63.8	2.11037e+07
FALSE	High	Master Protein	P45376	Aldo-keto reductase family 1 member B1 OS=Mus musculus OX=10090 GN=Akr1b1 PE=1 SV=3	High	High	High	High	High	High	High	High	High	Dimethyl [K22; K53; K62; K78; K173; K177; K179; K195; K222; K235; K275]	1.23049e-05	100.524	44	9	137	9	316	35.7	7.18	337.6	9	#NUM!	0.352822	0.552	1.496	0.539347	0.679463	28.65	8.15	55.5	121.7	122.9	6.51	8.62	1.9	60.2	53.5	54.4	134.8	114.5	119.5	123.5	120.6	119	9.13049e+07
FALSE	High	Master Protein	Q8CIH5	1-phosphatidylinositol 4,5-bisphosphate phosphodiesterase gamma-2 OS=Mus musculus OX=10090 GN=Plcg2 PE=1 SV=1	High	High	High	High	High	High	High	Peak Found	Peak Found	Dimethyl [K207; K471; K531; K557; K801; K850; K862; K879; K880; K1066; K1119; K1248]	2.95495e-05	77.926	13	12	44	12	1265	147.5	6.77	128.52	12	#NUM!	0.546215	0.552	2.516	0.540075	0.231409	15.33	32.26	128.6	145.7	25.7	5.91	11.8	36.46	123.4	138.2	127.4	121.5	153.6	144.4	22.9	25.4	43.3	9.53515e+06
FALSE	High	Master Protein	P48036	Annexin A5 OS=Mus musculus OX=10090 GN=Anxa5 PE=1 SV=1	High	High	High	High	Peak Found	High	Peak Found	Peak Found	Peak Found	Dimethyl [K56; K124; K299]	8.08334e-06	20.995	18	3	19	3	319	35.7	4.96	42.29	3	#NUM!	0.559002	0.553	1.281	0.542009	0.815105	20.98	30.91	74	134.6	91.4	9.86	23.5	21.66	81.2	67	71.8	160.1	99.1	130.6	120.6	88.6	81.1	2.37565e+07
FALSE	High	Master Protein	Q3U9G9	Delta(14)-sterol reductase LBR OS=Mus musculus OX=10090 GN=Lbr PE=1 SV=2	High	High	High	Peak Found	Peak Found	Peak Found	Not Found	Peak Found	Peak Found	Dimethyl [K50; K200; K216; K612]	7.45619e-06	21.364	7	4	15	4	626	71.4	9.36	34.48	4	#NUM!	0.331073	1.795	1.482	0.544387	0.771047	24.74	96.48	223.1	37.6	39.3	10.66	35.43	21.47	235.3	256.5	207	39.7	52.7	25	28.0219	35.6	48.3	7.45315e+06
FALSE	High	Master Protein	P61358	60S ribosomal protein L27 OS=Mus musculus OX=10090 GN=Rpl27 PE=1 SV=2	High	High	High	High	High	High	High	Peak Found	Peak Found	Dimethyl [K52; K93]	3.84883e-05	17.038	33	2	16	2	136	15.8	10.56	38.64	2	#NUM!	0.286129	0.555	1.193	0.544854	0.865723	0.33	4.55	63.9	136.7	99.4	5.61	3.84	25.49	63.2	67.9	60.8	135	144.3	135.3	72.6	98.4	122.4	1.52061e+07
FALSE	High	Master Protein	P50247	Adenosylhomocysteinase OS=Mus musculus OX=10090 GN=Ahcy PE=1 SV=3	High	High	High	High	High	High	High	High	High	Dimethyl [K20; K103; K121; K142; K166; K186; K188; K204; K226; K309; K318; K322; K331; K389; K401; K426]	3.32803e-05	111.589	49	16	181	16	432	47.7	6.54	484	16	#NUM!	0.269613	1.81	0.389	0.546847	0.295393	0.79	42.1	114.2	59.1	126.7	4.26	10.14	5.85	119	112.6	109.5	67.8	58.3	56.3	133.2	118.5	124.9	8.41532e+07
FALSE	High	Master Protein	P70315	Wiskott-Aldrich syndrome protein homolog OS=Mus musculus OX=10090 GN=Was PE=1 SV=1	High	High	Peak Found	Peak Found	Peak Found	Peak Found	Peak Found	Peak Found	Peak Found	Dimethyl [K247]	1.44505e-05	3.447	2	1	3	1	520	54.2	6.7	6.76	1	#NUM!	0.295901	0.276	1.658	0.546847	0.679295	7.44	2.87	43.9	165.5	90.6	9.15	15.1	10.48	39.4	45.2	47.1	135.4	182.9	170.5	83.3	93.3	102.8	626988
FALSE	High	Master Protein	Q60864	Stress-induced-phosphoprotein 1 OS=Mus musculus OX=10090 GN=Stip1 PE=1 SV=1	High	High	High	High	High	High	High	High	High	Dimethyl [K32; K50; K92; K136; K207; K210; K222; K223; K272; K312; K325; K364; K415; K429; K486; K523]	1.74612e-05	125.716	36	15	76	15	543	62.5	6.8	214.6	15	#NUM!	0.735934	0.557	1.728	0.547046	0.53781	13.47	11.66	76.2	141	82.9	2.87	13.24	2.97	77.8	80.4	76	143.9	116.2	150.3	87.9	84.6	82.9	3.61023e+07
FALSE	High	Master Protein	Q5UAK0	Mesoderm induction early response protein 1 OS=Mus musculus OX=10090 GN=Mier1 PE=1 SV=2	High	High	High	High	High	High	Peak Found	Peak Found	Peak Found	Dimethyl [K228; K415]	1.68792e-05	3.743	4	2	13	2	511	57.9	4.45	6.12	2	#NUM!	0.573981	0.46	0.384	0.549195	0.286318	0.31	0.88	41.4	58.9	199.7	4.29	5.47	5.89	43.4	39.9	41	58.9	53.3	58.3	215.1	192.4	197.7	4.24719e+06
FALSE	High	Master Protein	P12265	Beta-glucuronidase OS=Mus musculus OX=10090 GN=Gusb PE=1 SV=2	High	High	High	High	High	Peak Found	High	Peak Found	Peak Found	Dimethyl [K31; K364; K572]	6.1867e-05	16.968	4	3	13	3	648	74.1	6.7	25.97	3	#NUM!	0.283893	0.559	1.466	0.55001	0.69726	17.47	31.83	80.2	127.6	92.2	2.83	25.22	8.1	79.1	75.2	75.6	110.7	120.3	173.9	96.2	82.1	86.9	11862198
FALSE	High	Master Protein	Q9WUM4	Coronin-1C OS=Mus musculus OX=10090 GN=Coro1c PE=1 SV=2	High	High	High	High	High	High	Peak Found	High	High	Dimethyl [K285; K311; K337; K353; K381; K391]	5.10439e-06	35.057	25	6	38	6	474	53.1	7.08	108.54	6	#NUM!	0.375428	1.802	1.075	0.550527	0.930769	6.59	19.92	155.9	77.3	66.8	9.87	4.48	11	134.5	162.6	157.3	78	73.5	80.3	67.4	66.1	80.3	1.23698e+07
FALSE	High	Master Protein	P62259	14-3-3 protein epsilon OS=Mus musculus OX=10090 GN=Ywhae PE=1 SV=1	High	High	High	High	High	High	High	High	High	Dimethyl [K12; K28; K50; K94; K106; K142; K153; K215]; Met-loss [N-Term]	2.75204e-05	67.257	47	9	47	8	255	29.2	4.74	141.54	9	#NUM!	0.47423	0.56	0.994	0.550913	0.978775	13.78	13.85	72.5	119.5	107.9	3.87	10.89	12.03	67.7	70.9	73.2	136.9	111.8	116.8	95.8	105.5	121.5	3.68545e+07
FALSE	High	Master Protein	Q9D7M8	DNA-directed RNA polymerase II subunit RPB4 OS=Mus musculus OX=10090 GN=Polr2d PE=1 SV=2	High	High	Peak Found	Peak Found	Peak Found	Peak Found	Peak Found	Peak Found	Not Found	Dimethyl [K112]	9.52794e-06	4.751	13	1	2	1	142	16.3	4.79	6.87	1	#NUM!	0.620314	0.227	0.977	0.55278	0.999853	9.43	0.24	30	140.7	129.4	7.48	13.75	15.31	38.2	32.9	35.9	168.3	135.7	177.7	172.5	138.8	31.4057	160212
FALSE	High	Master Protein	Q8BVY0	Ribosomal L1 domain-containing protein 1 OS=Mus musculus OX=10090 GN=Rsl1d1 PE=1 SV=1	High	High	High	High	Peak Found	High	Peak Found	High	High	Dimethyl [K114; K115; K177; K187; K206; K282; K325; K363; K410; K421; K432]	1.21017e-05	80.382	31	9	40	9	452	50.4	9.98	122.68	9	#NUM!	0.379007	0.561	1.186	0.55278	0.87099	1.38	28.94	81.3	135.2	83.5	1.7	15.09	33.24	80	82.8	81.2	106.1	142.7	134.9	83.3	65	124	1.09883e+07
FALSE	High	Master Protein	Q91WK2	Eukaryotic translation initiation factor 3 subunit H OS=Mus musculus OX=10090 GN=Eif3h PE=1 SV=1	High	High	High	High	High	High	Peak Found	Peak Found	Peak Found	Dimethyl [K24; K48; K188; K189; K206; K220; K241; K259; K340]	1.97642e-05	67.129	35	10	45	10	352	39.8	6.67	117.93	10	#NUM!	0.511092	1.796	0.675	0.55278	0.78747	5.8	8.24	131.6	71.8	96.6	1.07	36.49	18.02	128.2	131	130	40.2	71	88	90.9	125.4	95.4	1.29342e+07
FALSE	High	Master Protein	O08709	Peroxiredoxin-6 OS=Mus musculus OX=10090 GN=Prdx6 PE=1 SV=3	High	High	High	Peak Found	Peak Found	Peak Found	Peak Found	Peak Found	High	Dimethyl [K84; K97; K122; K199]	8.70358e-06	21.869	28	4	11	4	224	24.9	6.01	34.06	4	#NUM!	0.464005	0.353	1.767	0.553156	0.590671	10.22	27.46	70.7	160.6	68.7	8.46	48.03	68.41	56.1	64.6	65.7	146.8	90.4	242.2	34	62.8	137.4	1.50922e+06
FALSE	High	Master Protein	Q91V12	Cytosolic acyl coenzyme A thioester hydrolase OS=Mus musculus OX=10090 GN=Acot7 PE=1 SV=2	High	High	High	High	High	High	High	High	High	Dimethyl [K169; K193; K268; K284]	4.90227e-05	39.319	16	4	25	4	381	42.5	8.68	75.46	4	#NUM!	0.48873	0.562	1.401	0.553362	0.744305	2.7	6.16	74.1	112.9	113	7.68	11.32	7.24	75.6	65	72.7	110.8	110	133.6	110.8	102.8	118.8	1.15766e+07
FALSE	High	Master Protein	Q99LC8	Translation initiation factor eIF-2B subunit alpha OS=Mus musculus OX=10090 GN=Eif2b1 PE=1 SV=1	High	High	High	Peak Found	Peak Found	Peak Found	Peak Found	Peak Found	Peak Found	Dimethyl [K224; K234; K249]	2.39007e-05	12.803	10	2	7	2	305	33.8	8.32	22.65	2	#NUM!	0.786158	1.151	1.345	0.554276	0.840617	10.87	81.53	123	100.4	76.6	6.37	20.07	46.17	118.3	134.4	125.9	102.8	71.8	105.5	44.3	118.5	78.4	1.49414e+06
FALSE	High	Master Protein	P24547	Inosine-5'-monophosphate dehydrogenase 2 OS=Mus musculus OX=10090 GN=Impdh2 PE=1 SV=2	High	High	High	High	High	High	Peak Found	High	Peak Found	Dimethyl [K109; K124; K195; K208; K228; K257; K349; K474; K489; K511]	1.93458e-05	83.01	31	10	42	10	514	55.8	7.28	122.05	10	#NUM!	0.452366	0.563	1.61	0.554922	0.610258	1.13	2.82	70	133.4	96.6	13.07	6.39	1.44	66.1	69.8	84.2	135.7	133	120.2	98.6	96.1	96.3	1.41743e+07
FALSE	High	Master Protein	P61290	Proteasome activator complex subunit 3 OS=Mus musculus OX=10090 GN=Psme3 PE=1 SV=1	High	High	High	Peak Found	Peak Found	Peak Found	Peak Found	High	Peak Found	Dimethyl [K46; K121]	1.36451e-05	7.043	8	2	4	2	254	29.5	5.95	8.45	2	#NUM!	0.392998	1.387	0.509	0.55528	0.645026	6.21	7.66	106.3	63.5	130.1	7.83	2.5	13.38	104.4	97.2	113.7	62.4	62.2	65	116.3	150.9	127.8	2.94424e+06
FALSE	High	Master Protein	Q60973	Histone-binding protein RBBP7 OS=Mus musculus OX=10090 GN=Rbbp7 PE=1 SV=1	High	High	High	Peak Found	Peak Found	High	Peak Found	Not Found	Not Found	Dimethyl [K21; K113; K155; K250; K306; K375]	2.1847e-05	70.895	26	6	31	4	425	47.8	5.05	105.16	6	#NUM!	2	1.788	0.648	0.555467	0.755409	11.36	50.7	177.5	69.6	52.9	1.27	90.78	81.73	161.9	158	159.2	171.9	62.4	22	103	14.2	47.5	1.71123e+07
FALSE	High	Master Protein	Q99P72	Reticulon-4 OS=Mus musculus OX=10090 GN=Rtn4 PE=1 SV=2	High	High	High	High	Peak Found	High	Peak Found	Peak Found	Peak Found	Dimethyl [K701; K760; K800; K854; K869; K910]	3.19212e-05	31.648	8	6	14	6	1162	126.5	4.54	44.43	6	#NUM!	0.379618	0.332	1.807	0.55628	0.576683	13.08	35.97	56.6	230.8	12.5	9.81	15.54	47.57	61.8	57	50.8	188.9	258.6	232.1	12	12.6	26.3	1.34098e+06
FALSE	High	Master Protein	P35980	60S ribosomal protein L18 OS=Mus musculus OX=10090 GN=Rpl18 PE=1 SV=3	High	High	High	High	High	High	High	High	High	Dimethyl [K97; K132]	1.60094e-05	27.645	17	2	29	2	188	21.6	11.78	90.24	2	#NUM!	0.79611	0.568	0.45	0.561899	0.415165	2.18	11.39	45.9	75.3	178.8	6.64	5.01	10.56	47.8	50.2	44	79.8	78.4	72.5	186.1	186.8	154.3	3.04659e+07
FALSE	High	Master Protein	Q61598	Rab GDP dissociation inhibitor beta OS=Mus musculus OX=10090 GN=Gdi2 PE=1 SV=1	High	High	High	High	High	High	High	High	High	Dimethyl [K54; K112; K137; K153; K221; K288; K329; K360; K364; K379; K390; K418]	2.92848e-05	119.421	39	12	83	10	445	50.5	6.25	257.88	12	#NUM!	2	1.774	0.556	0.562241	0.610258	21.95	30.33	147.7	47.4	104.9	3.98	51.27	4.35	137.5	138.8	147.9	44.6	41.9	97.7	100.5	98.6	92.4	7.23199e+07
FALSE	High	Master Protein	Q62426	Cystatin-B OS=Mus musculus OX=10090 GN=Cstb PE=1 SV=1	High	High	High	High	High	High	High	High	High	Dimethyl [K56; K78; K89]	3.81618e-05	24.027	39	2	18	2	98	11	7.39	46.67	2	#NUM!	0.291463	0.568	0.583	0.562241	0.655949	13.6	0.07	35.5	158.5	106	4.36	13.5	13.74	33.4	32	34.9	145.7	149.3	184.8	99.8	96.6	123.4	6.64754e+06
FALSE	High	Master Protein	P54823	Probable ATP-dependent RNA helicase DDX6 OS=Mus musculus OX=10090 GN=Ddx6 PE=1 SV=1	High	High	High	Peak Found	Peak Found	Peak Found	Peak Found	Not Found	Not Found	Dimethyl [K46; K104; K161; K162; K286; K321; K458; K466; K482]	3.5883e-05	37.415	23	7	22	7	483	54.2	8.66	67.75	7	#NUM!	0.563741	0.569	100	0.563853	2.68558e-17	2.19	0.00220998	153.4	100.1	46.5	2.66	38.04	0.863531	181.3	181.7	189.9	118.8	54.6	118.6	55.1	25.6887	25.0755	7.97189e+06
FALSE	High	Master Protein	O70435	Proteasome subunit alpha type-3 OS=Mus musculus OX=10090 GN=Psma3 PE=1 SV=3	High	High	High	Peak Found	High	High	Peak Found	Peak Found	Peak Found	Dimethyl [K52; K206]	1.58326e-05	11.132	12	3	14	3	255	28.4	5.44	27.66	3	#NUM!	0.409059	0.424	1.774	0.564967	0.496893	6.37	46.88	68.7	142.3	89.1	1.82	11.33	32.78	69.4	68.6	66.9	125.7	157.8	142.1	119.7	89	60.9	3.3423e+06
FALSE	High	Master Protein	P13020	Gelsolin OS=Mus musculus OX=10090 GN=Gsn PE=1 SV=3	High	High	High	High	High	Peak Found	Peak Found	Peak Found	Peak Found	Dimethyl [K73; K191; K388; K595; K613; K646]	1.31728e-05	38.915	13	6	25	6	780	85.9	6.18	65.13	6	#NUM!	0.47115	0.534	0.569	0.565522	0.697988	21.14	28.93	132.2	94.2	73.6	14.95	51.69	10.67	124.2	134.7	99.9	63	168.8	88.6	82.7	69	69.2	6.10011e+06
FALSE	High	Master Protein	Q9JHU9	Inositol-3-phosphate synthase 1 OS=Mus musculus OX=10090 GN=Isyna1 PE=1 SV=1	High	High	High	Peak Found	Peak Found	Peak Found	Peak Found	Peak Found	Peak Found	Dimethyl [K325; K352; K393; K516; K529; K530; K553]	1.46594e-05	33.613	17	6	18	6	557	60.9	6.42	55.85	6	#NUM!	0.458958	0.571	1.545	0.565625	0.651406	19.12	1.43	85.4	130.3	84.3	6.65	3.44	16.9	86.2	93.4	81.9	129.3	138.1	131.5	64.5	89.8	85.2	8.35764e+06
FALSE	High	Master Protein	O35381	Acidic leucine-rich nuclear phosphoprotein 32 family member A OS=Mus musculus OX=10090 GN=Anp32a PE=1 SV=1	High	High	High	Peak Found	Peak Found	Peak Found	High	High	High	Dimethyl [K110]	1.28016e-05	4.968	4	1	7	1	247	28.5	4.07	12.35	1	#NUM!	0.784816	1.273	0.26	0.565625	0.132518	8.68	42.36	65.4	48.5	186.2	8.58	15.31	16.78	69.9	62.6	59.1	58.3	44.2	46.4	160	221	178.4	2.75597e+06
FALSE	High	Master Protein	O88544	COP9 signalosome complex subunit 4 OS=Mus musculus OX=10090 GN=Cops4 PE=1 SV=1	High	High	High	Peak Found	Peak Found	Peak Found	Peak Found	Peak Found	Peak Found	Dimethyl [K91; K188; K227; K314; K334; K387]	1.82655e-05	39.776	29	6	18	6	406	46.3	5.83	55.72	6	#NUM!	0.693326	1.748	0.679	0.56602	0.848802	22.81	23.56	173.7	47.8	78.4	7.57	7.72	28.26	174.3	155.3	179.8	53.4	48	46.1	78.7	59.5	105.1	6.9513e+06
FALSE	High	Master Protein	Q9WTX5	S-phase kinase-associated protein 1 OS=Mus musculus OX=10090 GN=Skp1 PE=1 SV=3	High	High	High	Peak Found	Peak Found	Not Found	Not Found	Peak Found	Peak Found	Dimethyl [K94; K155]	6.53265e-06	7.063	17	2	5	2	163	18.7	4.54	15.46	2	#NUM!	0.314039	1.36	0.27	0.566572	0.127599	95.69	147.86	64.3	63.7	172	19.27	51.82	9.82	61.9	88.6	88.3	128.3	59.5	22.6634	19.4186	220.3	253.2	2045080
FALSE	High	Master Protein	P49717	DNA replication licensing factor MCM4 OS=Mus musculus OX=10090 GN=Mcm4 PE=1 SV=1	High	High	High	Peak Found	Peak Found	Peak Found	Peak Found	Peak Found	Peak Found	Dimethyl [K162; K380; K438; K548; K599; K626; K761; K836; K857]	2.69509e-05	59.678	19	9	25	9	862	96.7	7.2	81.89	9	#NUM!	0.521676	0.573	0.232	0.568639	0.0519849	32.12	30.51	103.3	44.2	152.5	6.03	9.71	16.21	100	91.6	103.1	37.9	42.8	46.1	189.1	141.6	147.6	8.14832e+06
FALSE	High	Master Protein	P32883	GTPase KRas OS=Mus musculus OX=10090 GN=Kras PE=1 SV=1	High	High	Peak Found	Not Found	Not Found	Not Found	Not Found	Not Found	Not Found	Dimethyl [K16; K42; K147]	5.53523e-05	18.621	30	4	13	1	189	21.6	6.77	30.34	4	#NUM!	2	1.479	0.347	0.568639	0.306973	1.62	11.2	104.5	52.8	142.7	6.17	7	11.29	95.7	103.8	108.2	56.5	52.4	49.1	130.2	162.5	141.6	3.54649e+06
FALSE	High	Master Protein	P62918	60S ribosomal protein L8 OS=Mus musculus OX=10090 GN=Rpl8 PE=1 SV=2	High	High	High	High	High	High	High	High	High	Dimethyl [K46; K60; K144; K145; K177; K181]	3.1961e-05	89.504	25	6	69	6	257	28	11.03	200.55	6	#NUM!	0.241013	0.574	0.769	0.569071	0.884033	1.42	0.9	62.4	92.8	144.8	9.86	7.62	37.73	72.3	59.4	67.9	101.6	88.6	101.1	77.7	157.7	173.7	6.9312e+07
FALSE	High	Master Protein	Q9Z1D1	Eukaryotic translation initiation factor 3 subunit G OS=Mus musculus OX=10090 GN=Eif3g PE=1 SV=2	High	High	High	Peak Found	Peak Found	Peak Found	High	Peak Found	Not Found	Dimethyl [K148; K193; K195; K209]	3.42228e-05	34.03	13	4	19	4	320	35.6	5.9	53.64	4	#NUM!	0.604888	0.412	1.736	0.571766	0.514461	4.35	48.53	60.8	149.3	89.9	3.23	20.65	24.95	70.7	69.7	74.1	173.8	178.9	120.2	125.1	87.6	28.5202	2.72949e+06
FALSE	High	Master Protein	Q9JJU8	SH3 domain-binding glutamic acid-rich-like protein OS=Mus musculus OX=10090 GN=Sh3bgrl PE=1 SV=1	High	High	High	Peak Found	High	Peak Found	Peak Found	Not Found	Not Found	Dimethyl [K31]	1.17597e-05	13.119	11	1	8	1	114	12.8	4.92	23.52	1	#NUM!	0.414009	1.057	100	0.572603	2.68558e-17	18.7	0.00239369	113.3	107.2	79.5	3	22.41	2.06903	137.9	140.5	146.2	149.3	132.9	94.5	98.6	60.8402	29.7995	914954
FALSE	High	Master Protein	Q8K0D5	Elongation factor G, mitochondrial OS=Mus musculus OX=10090 GN=Gfm1 PE=1 SV=1	High	High	High	Peak Found	Peak Found	Peak Found	Peak Found	Peak Found	Peak Found	Dimethyl [K60; K336; K540; K566; K580; K588; K745; K746]	1.49838e-05	44.185	15	8	27	8	751	83.5	6.92	72.98	8	#NUM!	0.6035	0.576	1.756	0.572603	0.501503	16.04	26.96	150.7	120.8	28.5	4.66	35.82	75.21	136.7	145.8	133.3	179.5	109.6	93.5	62.4	25.9	13.3	10085531
FALSE	High	Master Protein	Q9D7G0	Ribose-phosphate pyrophosphokinase 1 OS=Mus musculus OX=10090 GN=Prps1 PE=1 SV=4	High	High	High	Not Found	Peak Found	Peak Found	Not Found	Peak Found	Peak Found	Dimethyl [K29]	4.38488e-05	3.916	3	1	5	1	318	34.8	6.98	9.58	1	#NUM!	0.359091	1.399	0.761	0.573881	0.906302	8.27	41.72	125.3	75.5	99.2	24.19	24.05	59.61	171.8	105.2	157	9.8153	79.6	112.3	46.1339	79.3	194.8	3.89438e+06
FALSE	High	Master Protein	Q99LE6	ATP-binding cassette sub-family F member 2 OS=Mus musculus OX=10090 GN=Abcf2 PE=1 SV=1	High	High	High	Peak Found	Peak Found	Peak Found	Peak Found	Peak Found	Peak Found	Dimethyl [K43; K63; K320; K409; K461; K527; K607; K623]	9.20646e-06	41.676	18	8	27	8	628	71.7	7.05	71.73	8	#NUM!	0.217888	1.745	0.764	0.57423	0.901549	1.86	11.35	198.5	55	46.5	3.53	58.98	76.84	207.7	196.5	194.8	13	54.4	55	46.1	110.4	22	1.6672e+07
FALSE	High	Master Protein	P61979	Heterogeneous nuclear ribonucleoprotein K OS=Mus musculus OX=10090 GN=Hnrnpk PE=1 SV=1	High	High	High	High	High	High	High	High	High	Dimethyl [K34; K139; K163; K219; K405; K456]	1.76874e-05	55.715	28	6	50	6	463	50.9	5.54	147.24	6	#NUM!	0.480103	1.74	0.435	0.577006	0.385103	2.88	29.42	98.1	54	147.9	5.72	7.11	10.99	101.7	90.7	95.6	52.5	59.3	52.6	135.9	167.5	144.1	1.70093e+07
FALSE	Medium	Master Protein	Q78S06	Protein SYS1 homolog OS=Mus musculus OX=10090 GN=Sys1 PE=2 SV=1	Peak Found	Peak Found	Peak Found	Peak Found	Peak Found	Peak Found	Peak Found	Peak Found	High		0.044	1.005	6	1	1	1	156	17.5	7.72	1.9	1	#NUM!	0.640777	0.375	0.817	0.578874	0.943004	14.38	7.68	42.6	113.6	143.9	7.54	3.2	6.45	46.1	42.8	39.6	111	114.2	118.3	150.6	132.5	144.8	1.95051e+06
FALSE	High	Master Protein	Q91V61	Sideroflexin-3 OS=Mus musculus OX=10090 GN=Sfxn3 PE=1 SV=1	High	High	High	Peak Found	Peak Found	Peak Found	Peak Found	Peak Found	Peak Found	Dimethyl [K85]	2.97558e-05	6.534	4	1	3	1	321	35.4	9.51	7.98	1	#NUM!	0.262046	0.252	0.42	0.579118	0.477599	10.68	12.95	18.8	79.6	201.6	4.06	16.77	5	18.6	18.7	20	96	68.9	79.3	208.6	201	188.8	300905
FALSE	High	Master Protein	Q9D8T2	Gasdermin-D OS=Mus musculus OX=10090 GN=Gsdmdc1 PE=1 SV=1	High	High	High	Peak Found	Peak Found	Peak Found	Peak Found	Peak Found	Peak Found	Dimethyl [K82; K168; K403]	3.61347e-05	13.546	10	3	12	3	487	53.2	5.1	30.58	3	#NUM!	0.671369	1.469	0.482	0.581364	0.586843	10.12	5.13	156.2	49.8	94	4.8	35.43	33.52	162.9	155.4	148	85.1	46.7	49.5	52.4	93.5	106.3	4.09023e+06
FALSE	High	Master Protein	P55194	SH3 domain-binding protein 1 OS=Mus musculus OX=10090 GN=Sh3bp1 PE=1 SV=3	High	High	High	Not Found	Peak Found	Peak Found	Not Found	Peak Found	Peak Found	Dimethyl [K156; K219]	5.281e-06	11.239	3	2	7	2	680	74.1	6.6	20.92	2	#NUM!	0.289109	1.07	1.487	0.582332	0.757832	84.16	109.47	96.6	81.7	121.6	5.38	12.27	4.57	133.1	119.9	124	19.0843	96.2	114.4	35.7353	151.2	161.3	1.4203e+06
FALSE	High	Master Protein	Q8JZN5	Complex I assembly factor ACAD9, mitochondrial OS=Mus musculus OX=10090 GN=Acad9 PE=1 SV=2	High	High	High	Peak Found	Peak Found	Not Found	Not Found	Peak Found	Peak Found	Dimethyl [K80; K90; K166; K262; K266; K349; K356]	6.27108e-05	30.208	14	6	22	6	625	68.7	7.46	57.83	6	#NUM!	0.641652	1.702	1	0.582811	0.978775	27.25	7412.26	226.9	41.2	31.8	0.83	21.96	13.48	248.5	246.7	244.5	38.3	52.4	8.0815	25.881	38.1	31.4	6.67921e+06
FALSE	High	Master Protein	Q3THK7	GMP synthase [glutamine-hydrolyzing] OS=Mus musculus OX=10090 GN=Gmps PE=1 SV=2	High	High	High	High	High	High	Peak Found	Peak Found	Peak Found	Dimethyl [K159; K182; K200; K321; K336; K346; K358; K384; K467; K515; K607; K627]	1.55627e-05	75.02	31	11	41	11	693	76.7	6.73	115.37	11	#NUM!	0.529895	1.726	0.765	0.582948	0.879794	21.61	13.35	186.3	57.9	55.9	1.88	17.65	28.62	180.6	187.5	184.2	57.2	42.8	60.6	49.3	55.2	82.8	2.42917e+07
FALSE	High	Master Protein	P15532	Nucleoside diphosphate kinase A OS=Mus musculus OX=10090 GN=Nme1 PE=1 SV=1	High	High	High	High	High	High	High	Peak Found	High	Dimethyl [K12; K26; K49; K66; K143]	2.14662e-05	22.225	36	4	22	3	152	17.2	7.37	61.3	4	#NUM!	1	0.585	0.55	0.584293	0.59797	0.62	6.55	53.6	89.2	157.1	1.27	0.61	4.54	53.5	54.9	54.3	89.6	90.7	90.3	159.1	147.4	160.2	1.47507e+07
FALSE	High	Master Protein	E9Q634	Unconventional myosin-Ie OS=Mus musculus OX=10090 GN=Myo1e PE=1 SV=1	High	High	High	Peak Found	Not Found	Peak Found	Peak Found	Peak Found	Peak Found	Dimethyl [K160; K188; K196; K411; K444; K453; K554; K555; K652; K926; K1106]	3.00423e-05	52.018	12	11	29	11	1107	126.7	9.07	83.09	11	#NUM!	1.32499	1.72	0.666	0.585673	0.841227	71.21	73.47	227.2	45.1	27.7	2.32	51.18	12.12	243.9	233.9	234.9	68.1	10.7125	31.9	28.6	32.8	25.8	1.50903e+07
FALSE	High	Master Protein	P12970	60S ribosomal protein L7a OS=Mus musculus OX=10090 GN=Rpl7a PE=1 SV=2	High	High	High	High	High	Peak Found	Peak Found	High	High	Dimethyl [K26; K34; K97; K150; K185; K212]	4.97326e-05	37.248	28	6	25	6	266	30	10.56	60.36	6	#NUM!	0.418695	0.586	2.206	0.585802	0.327481	8.37	2.38	117.8	107.2	75	7.9	20.1	41.15	100.8	117.7	113.3	83	124.6	103.2	125.9	72.2	59.3	1.95678e+07
FALSE	High	Master Protein	Q810A7	ATP-dependent RNA helicase DDX42 OS=Mus musculus OX=10090 GN=Ddx42 PE=1 SV=3	High	High	High	Peak Found	High	Peak Found	Not Found	Peak Found	Peak Found	Dimethyl [K215; K605]	1.49731e-05	9.95	3	2	6	2	929	101.9	6.98	17.14	2	#NUM!	0.758879	0.274	3.622	0.585851	0.165114	5.6	33.19	50.4	189.5	60.2	7.75	4.84	16.02	54.5	49.4	57.7	191.6	205.2	210.6	22.0451	73	58.1	510216
FALSE	High	Master Protein	P51125	Calpastatin OS=Mus musculus OX=10090 GN=Cast PE=1 SV=2	Peak Found	High	High	High	High	Peak Found	Peak Found	Peak Found	Peak Found	Dimethyl [K70]	4.40353e-05	8.667	3	1	4	1	788	84.9	5.52	3.42	1	#NUM!	0.444499	0.235	1.002	0.589857	0.979274	8.97	14.64	30.9	127.7	141.4	58.08	67.01	40.56	56.7	22.9	22.2	256.3	82.9	94.6	176.9	82.7	104.7	181907
FALSE	High	Master Protein	Q61510	E3 ubiquitin/ISG15 ligase TRIM25 OS=Mus musculus OX=10090 GN=Trim25 PE=1 SV=2	High	High	High	Peak Found	Peak Found	Peak Found	Peak Found	Peak Found	Peak Found	Dimethyl [K200; K309; K319; K325; K344; K421; K452; K463; K474]	9.03976e-06	37.38	16	8	25	8	634	71.7	8.28	68.3	8	#NUM!	0.444349	0.59	0.027	0.591298	3.18024e-08	43.66	22.43	82.9	11	206.1	2.33	52.39	7.75	82.4	82.4	79.1	5.3	10.9	17	225	204.7	193.2	8.72337e+06
FALSE	High	Master Protein	P26043	Radixin OS=Mus musculus OX=10090 GN=Rdx PE=1 SV=3	High	High	High	High	High	High	Peak Found	Peak Found	Peak Found	Dimethyl [K35; K60; K107; K133; K162; K253; K254; K427; K435; K436; K458]	1.34791e-05	40.316	20	12	40	6	583	68.5	6.2	44.52	12	#NUM!	0.527775	0.523	1.143	0.592143	0.896327	3.18	17.66	71	128.5	100.5	1.54	10.05	22.06	71.3	70.6	72.8	123.8	129.2	149.3	111	101	71	4.93554e+06
FALSE	High	Master Protein	P80317	T-complex protein 1 subunit zeta OS=Mus musculus OX=10090 GN=Cct6a PE=1 SV=3	High	High	High	High	High	High	High	High	High	Dimethyl [K55; K79; K104; K127; K138; K181; K182; K197; K251; K295; K307; K365; K377; K465]	1.92148e-05	165.442	36	14	152	14	531	58	7.08	417.93	14	#NUM!	0.637039	1.706	1.14	0.59235	0.897968	4.46	2.85	160.1	78.1	61.8	1.29	6.43	5.37	162	158.8	158.1	72.6	77.5	82.6	60.4	66.6	61.3	1.9596e+08
FALSE	High	Master Protein	P53996	Cellular nucleic acid-binding protein OS=Mus musculus OX=10090 GN=Cnbp PE=1 SV=2	High	High	High	High	High	High	Peak Found	Peak Found	Peak Found	Dimethyl [K86; K131]	7.29913e-06	20.86	19	2	12	2	178	19.6	7.58	35.21	2	#NUM!	0.427684	0.562	0.679	0.59235	0.794387	5.03	6.22	56.8	101.1	142.1	5.95	15.36	14.54	49.8	55.6	55	85.6	116.1	97.9	131.4	171	137.5	5.49447e+06
FALSE	High	Master Protein	Q921F4	Heterogeneous nuclear ribonucleoprotein L-like OS=Mus musculus OX=10090 GN=Hnrnpll PE=1 SV=3	High	High	High	Peak Found	Peak Found	Peak Found	Peak Found	Peak Found	Peak Found	Dimethyl [K25; K251; K287; K445; K477; K533; K553; K582]	5.83093e-06	32.584	24	9	23	9	591	64.1	5.85	52.81	9	#NUM!	0.604021	0.517	0.373	0.594026	0.264674	9.75	18.98	36.3	32.6	231.1	5.6	13.97	10.28	33.2	37	36	26.9	32.3	35.7	258.7	211.3	228.9	4.93989e+06
FALSE	High	Master Protein	Q60605	Myosin light polypeptide 6 OS=Mus musculus OX=10090 GN=Myl6 PE=1 SV=3	High	High	High	High	High	High	Peak Found	High	High	Dimethyl [K26; K50; K79; K98; K119]	3.33026e-05	51.421	60	5	46	5	151	16.9	4.65	134.71	5	#NUM!	0.368115	1.701	0.362	0.594445	0.244355	15.9	0.33	108.3	44.4	147.4	6.42	7.23	21.99	113.3	103	100.5	42.7	37.4	42.2	192.1	128.6	140.2	3.16231e+07
FALSE	High	Master Protein	Q9DBP5	UMP-CMP kinase OS=Mus musculus OX=10090 GN=Cmpk1 PE=1 SV=1	High	High	High	Peak Found	High	High	High	Peak Found	Peak Found	Dimethyl [K2; K16; K55; K106; K190]	3.34031e-05	18.791	29	4	12	4	196	22.2	5.83	33.6	4	#NUM!	0.493813	1.216	0.521	0.600979	0.541591	26.32	24.5	30.2	21.8	248	4.58	14.96	1.52	30	32.2	29.6	21.6	19.5	26.1	246.3	243.6	251	2.65604e+06
FALSE	High	Master Protein	Q9JKV1	Proteasomal ubiquitin receptor ADRM1 OS=Mus musculus OX=10090 GN=Adrm1 PE=1 SV=2	High	High	High	High	Peak Found	Peak Found	Peak Found	Peak Found	High	Dimethyl [K30; K83]	4.91871e-06	13.002	7	2	7	2	407	42	5.07	21.46	2	#NUM!	0.523453	0.389	0.852	0.601911	0.949009	14.91	17.55	41.4	106.6	152	6.6	17.64	38.79	44.2	38.9	43	108.5	146.7	110.5	75.9	174.7	157.6	2.13544e+06
FALSE	High	Master Protein	Q9ER72	Cysteine--tRNA ligase, cytoplasmic OS=Mus musculus OX=10090 GN=Cars PE=1 SV=2	High	High	High	Peak Found	Peak Found	Peak Found	Peak Found	Peak Found	High	Dimethyl [K131; K132; K274; K308; K378; K397; K407; K410; K422; K550; K565; K575; K723; K797]	6.39272e-05	67.577	20	13	52	13	831	94.8	6.76	132.92	13	#NUM!	0.366277	1.687	0.682	0.602088	0.796105	4.09	18.34	195.4	51.9	52.7	5.98	35.93	4.62	183.4	205.3	201.7	53.6	28.8	62.2	57.8	52.8	54.5	2.0665e+07
FALSE	High	Master Protein	P07901	Heat shock protein HSP 90-alpha OS=Mus musculus OX=10090 GN=Hsp90aa1 PE=1 SV=4	High	High	High	High	High	High	High	High	Peak Found	Dimethyl [K58; K69; K84; K100; K112; K204; K255; K270; K271; K293; K295; K315; K328; K500; K514; K535; K559; K560; K632; K633; K650]	6.56761e-06	228.049	32	20	215	15	733	84.7	5.01	680.94	20	#NUM!	0.545925	1.686	0.249	0.602088	0.0689252	20.34	2.35	124.2	36.3	139.6	10.11	28.78	10.1	130.3	123.3	106.7	53.1	36	31.1	154.5	126.4	138.6	9.10861e+07
FALSE	High	Master Protein	P52480	Pyruvate kinase PKM OS=Mus musculus OX=10090 GN=Pkm PE=1 SV=4	High	High	High	High	High	High	High	High	High	Dimethyl [K89; K115; K125; K135; K136; K151; K162; K173; K186; K206; K207; K224; K230; K247; K311; K322; K336; K337; K367; K433; K475; K498]	4.28888e-05	336.774	52	22	795	22	531	57.8	7.47	2399.2	22	#NUM!	0.406871	0.598	1.753	0.602721	0.522303	0.8	0.07	81	147.1	72	3.89	3.74	1.07	78.1	84.4	81.6	140.3	150.8	148.2	72.5	71.3	72.8	1.26815e+09
FALSE	High	Master Protein	P67778	Prohibitin OS=Mus musculus OX=10090 GN=Phb PE=1 SV=1	High	High	High	Peak Found	Peak Found	Peak Found	Not Found	Peak Found	Not Found	Dimethyl [K186; K202]	6.45347e-06	5.792	9	2	5	2	272	29.8	5.76	6.34	2	#NUM!	0.649758	0.375	100	0.606644	2.68558e-17	11.77	0.0174224	61.3	163.2	75.5	4.57	44.31	0.576656	77.1	79.1	84.2	256.5	210.4	95.3	35.0174	97.4	49.3547	1.53431e+06
FALSE	High	Master Protein	P05063	Fructose-bisphosphate aldolase C OS=Mus musculus OX=10090 GN=Aldoc PE=1 SV=4	High	High	High	High	High	Peak Found	Peak Found	Peak Found	Peak Found	Dimethyl [K28; K42]	0.000146372	10.365	8	2	6	2	363	39.4	7.12	5.81	2	#NUM!	0.186892	0.352	1.586	0.607122	0.686099	17.42	23.6	62	154.1	83.9	16.44	33.02	22.71	74.9	64.6	53.7	181.1	160.4	90.4	114.2	87.3	73.3	1.55386e+06
FALSE	High	Master Protein	O35900	U6 snRNA-associated Sm-like protein LSm2 OS=Mus musculus OX=10090 GN=Lsm2 PE=1 SV=1	High	High	High	High	Peak Found	High	High	Peak Found	High	Dimethyl [K8; K20; K39]	1.95232e-05	14.202	47	4	12	4	95	10.8	6.52	28.11	4	#NUM!	0.986663	0.428	0.612	0.607126	0.697501	18.32	3.21	40.7	84.5	174.8	5.22	18.43	4.46	41.1	40.1	44.3	68.9	85.4	100.1	178.9	164.5	176.6	2.76986e+06
FALSE	High	Master Protein	Q02053	Ubiquitin-like modifier-activating enzyme 1 OS=Mus musculus OX=10090 GN=Uba1 PE=1 SV=1	High	High	High	High	High	High	High	High	High	Dimethyl [K68; K89; K97; K125; K296; K322; K385; K411; K465; K485; K526; K627; K635; K671; K830; K838; K843; K851; K882; K1024]	1.58134e-05	216.102	34	19	146	19	1058	117.7	5.66	455.07	19	#NUM!	0.257788	1.671	0.819	0.609344	0.917103	4.63	1.23	161.3	63.5	75.2	2.62	13.01	8.49	154.1	159.5	162.3	62.8	75.8	59.5	82.2	74.3	69.5	1.16441e+08
FALSE	High	Master Protein	Q8C7R4	Ubiquitin-like modifier-activating enzyme 6 OS=Mus musculus OX=10090 GN=Uba6 PE=1 SV=1	High	High	High	Peak Found	Peak Found	Peak Found	High	Peak Found	High	Dimethyl [K86; K163; K307; K490; K503; K531; K560; K672; K729; K763; K776; K791; K810; K836; K882; K922; K943; K1003]	1.36444e-05	106.223	23	17	59	17	1053	117.9	6.11	164.14	17	#NUM!	0.309718	1.668	0.261	0.610892	0.0824708	72.26	0.00385789	178.6	33.4	88	5.41	23.58	4.78	190	179	170.6	42.7	26.6	33.4	88.2	88.3	81.1	2.15714e+07
FALSE	High	Master Protein	P61205	ADP-ribosylation factor 3 OS=Mus musculus OX=10090 GN=Arf3 PE=2 SV=2	High	High	High	Peak Found	Peak Found	Not Found	Not Found	Peak Found	Not Found	Dimethyl [K30; K59; K73]	2.08014e-05	26.407	27	3	19	2	181	20.6	7.43	61.16	3	#NUM!	1	1.644	11.045	0.611072	0.00118618	37.03	662.95	158.5	70.9	70.7	6.53	27.35	0.30612	209.7	215.6	190	77.1	114.1	24.0889	14.5723	93.5	19.2206	6.91042e+06
FALSE	High	Master Protein	Q80WJ7	Protein LYRIC OS=Mus musculus OX=10090 GN=Mtdh PE=1 SV=1	High	High	High	Peak Found	High	Peak Found	High	High	Peak Found	Dimethyl [K106; K194; K260; K476]	1.16717e-05	22.521	9	4	16	4	579	63.8	9.33	46.15	4	#NUM!	0.538222	0.411	0.965	0.611072	0.978775	0.5	23.47	83	85.5	131.5	7.86	35.77	35.26	91.5	82.8	78.5	120.4	85.3	57.7	131.2	171.3	81.3	2.95962e+06
FALSE	High	Master Protein	P14115	60S ribosomal protein L27a OS=Mus musculus OX=10090 GN=Rpl27a PE=1 SV=5	High	High	High	High	High	High	High	High	High	Dimethyl [K77; K92; K110]	6.01568e-06	32.166	30	3	24	3	148	16.6	11.12	68.23	3	#NUM!	0.609945	0.605	0.398	0.611072	0.310155	2.18	1.92	43.6	68.1	188.3	2.21	7.58	8.61	44.9	43	43.8	75.1	64.7	68.4	201.4	169.5	189.1	3.39201e+07
FALSE	High	Master Protein	Q8BSY0	Aspartyl/asparaginyl beta-hydroxylase OS=Mus musculus OX=10090 GN=Asph PE=1 SV=1	High	High	High	Peak Found	Peak Found	Peak Found	Peak Found	Peak Found	Peak Found	Dimethyl [K457; K458; K474; K495; K571; K605]	1.01348e-05	31.958	10	6	16	6	741	83	5.08	49.55	6	#NUM!	1.04984	1.646	1.212	0.612035	0.89623	51.58	14.82	201.9	35.8	62.2	15.89	43.43	4.9	221.7	160.7	198	35	70.3	35.1	61.9	61	56.4	8.44674e+06
FALSE	High	Master Protein	Q8BHG1	Nardilysin OS=Mus musculus OX=10090 GN=Nrdc PE=1 SV=1	High	High	High	High	Peak Found	High	High	High	Not Found	Dimethyl [K268; K363; K634; K672; K681; K693; K705; K775; K1005; K1016; K1084; K1103]	4.47676e-06	56.365	11	11	39	11	1161	132.8	4.87	90.64	11	#NUM!	0.645238	1.662	10.246	0.612758	0.000389157	35.04	715.88	200.2	80.3	19.5	4.66	7.11	119.22	208	194.6	190.4	84.8	78	73.7	5.5	65	32.1637	2.08767e+07
FALSE	High	Master Protein	P23116	Eukaryotic translation initiation factor 3 subunit A OS=Mus musculus OX=10090 GN=Eif3a PE=1 SV=5	High	High	High	Peak Found	Peak Found	High	Peak Found	High	Peak Found	Dimethyl [K24; K36; K84; K95; K264; K285; K559; K603; K654; K672; K711]	1.1219e-05	73.394	8	11	56	11	1344	161.8	6.77	144.04	11	#NUM!	0.430665	1.658	0.571	0.615128	0.633288	20.67	2.75	143.2	63.3	93.5	2.15	19.96	2.51	139	145.1	142.6	63	51.6	77	92.1	96.6	93.1	2.4201e+07
FALSE	High	Master Protein	Q61599	Rho GDP-dissociation inhibitor 2 OS=Mus musculus OX=10090 GN=Arhgdib PE=1 SV=3	High	High	High	High	High	High	High	High	High	Dimethyl [K20; K123; K163; K182; K195]	2.33402e-05	40.916	35	6	34	6	200	22.8	5.11	85.35	6	#NUM!	0.390488	0.609	0.455	0.616106	0.418823	14	39.42	70.5	82.9	146.6	7.77	17.93	24.35	65	76	70.1	104.8	82.3	74.7	106.2	175.3	145.6	7.58102e+06
FALSE	High	Master Protein	P62717	60S ribosomal protein L18a OS=Mus musculus OX=10090 GN=Rpl18a PE=1 SV=1	High	High	High	High	High	High	High	High	High	Dimethyl [K52; K53; K70; K136]	3.41725e-05	33.497	19	4	55	4	176	20.7	10.71	107.62	4	#NUM!	0.236192	1.654	0.291	0.61613	0.121299	4.12	22.72	57.8	87.8	154.4	3.57	9.33	13.16	59.1	63.2	59.9	90.9	94.6	78.9	128.4	165.3	159.9	9.7382e+06
FALSE	High	Master Protein	P35979	60S ribosomal protein L12 OS=Mus musculus OX=10090 GN=Rpl12 PE=1 SV=2	High	High	High	High	High	High	High	High	High	Dimethyl [K31; K40; K41; K83]	2.65228e-05	38.777	53	5	40	5	165	17.8	9.42	110.78	5	#NUM!	0.341942	0.609	0.367	0.61613	0.252633	0.27	1.49	49.5	63.1	187.4	0.83	4.83	4.02	48.8	48.6	49.3	62.1	60.1	66	184.5	183.5	197.1	5.45422e+07
FALSE	High	Master Protein	Q61024	Asparagine synthetase [glutamine-hydrolyzing] OS=Mus musculus OX=10090 GN=Asns PE=1 SV=3	High	High	High	High	Peak Found	Peak Found	Peak Found	Peak Found	Peak Found	Dimethyl [K162; K191; K195; K232; K301; K478; K504; K556]	1.98813e-05	39.147	21	7	30	7	561	64.2	6.58	73.7	7	#NUM!	0.385919	1.655	1.468	0.61613	0.718448	1.32	42.09	185.7	61.4	52.9	10.89	11.66	33.63	207.9	172.9	173.3	63.7	57.3	50.4	49.3	44.5	80.5	1.61132e+07
FALSE	High	Master Protein	P68510	14-3-3 protein eta OS=Mus musculus OX=10090 GN=Ywhah PE=1 SV=2	High	High	High	High	High	High	Peak Found	High	High	Dimethyl [K50; K106; K142; K155; K217]	1.4835e-05	60.328	34	6	40	5	246	28.2	4.89	132.26	6	#NUM!	0.402038	0.609	2.239	0.61613	0.315291	1.61	56.15	97.4	90.8	111.8	5.63	17.81	46.16	100.8	102.1	111.6	95.2	87.6	122.1	43.7	117.2	119.6	1.86562e+07
FALSE	High	Master Protein	P08752	Guanine nucleotide-binding protein G(i) subunit alpha-2 OS=Mus musculus OX=10090 GN=Gnai2 PE=1 SV=5	High	High	High	Peak Found	Peak Found	Peak Found	Peak Found	Peak Found	Peak Found	Dimethyl [K46; K193; K258; K296; K307; K331; K346]	2.86131e-05	55.665	25	7	55	3	355	40.5	5.45	147.37	7	#NUM!	4	1.651	1.214	0.617644	0.855434	16.16	10.72	167.6	60.8	71.6	2.36	3.7	5.24	171.7	164	166.5	60.4	60.2	64.3	74.6	67.2	71.1	3.46737e+07
FALSE	High	Master Protein	Q6PIC6	Sodium/potassium-transporting ATPase subunit alpha-3 OS=Mus musculus OX=10090 GN=Atp1a3 PE=1 SV=1	High	High	High	Peak Found	Peak Found	Peak Found	Peak Found	Peak Found	Peak Found	Dimethyl [K57; K202; K367; K434; K448; K477; K498; K615; K651; K763; K764]	1.27737e-05	66.804	18	10	49	6	1013	111.6	5.41	150.81	10	#NUM!	1	0.519	0.875	0.623833	0.965742	21.59	26.54	163.3	55.4	81.3	7.36	55.89	29.7	154.3	175	154.5	46.2	52.4	119.5	43.4	77.7	77	4.42768e+06
FALSE	High	Master Protein	P97429	Annexin A4 OS=Mus musculus OX=10090 GN=Anxa4 PE=1 SV=4	High	High	High	High	High	High	Peak Found	Peak Found	Peak Found	Dimethyl [K184; K241]	8.63632e-05	23.678	9	2	12	2	319	35.9	5.57	39.99	2	#NUM!	0.833568	0.5	3.756	0.625822	0.0781818	47.65	54.54	88.1	170.7	41.2	7.08	37.15	50.18	90.3	102.8	92.3	102.5	178.7	227.6	43.2	47.6	15	3.57402e+06
FALSE	High	Master Protein	Q9QUI0	Transforming protein RhoA OS=Mus musculus OX=10090 GN=Rhoa PE=1 SV=1	High	High	High	Not Found	Peak Found	Peak Found	Not Found	Peak Found	Peak Found	Dimethyl [K7; K18; K27; K51; K118; K119]	3.71482e-05	29.803	31	5	35	1	193	21.8	6.1	93.1	5	#NUM!	0.418737	1.022	0.537	0.626467	0.679682	69.41	42.1	65.3	82	152.8	19.91	51.57	14.37	109.5	74.6	85.2	24.2469	73	156.8	24.8627	180.1	220.8	1.85181e+06
FALSE	High	Master Protein	P70349	Histidine triad nucleotide-binding protein 1 OS=Mus musculus OX=10090 GN=Hint1 PE=1 SV=3	High	High	High	High	High	High	High	High	High	Dimethyl [K21; K57]	2.92141e-06	41.545	33	2	32	2	126	13.8	6.87	101.39	2	#NUM!	0.532591	0.618	0.38	0.628379	0.278314	1.4	2.41	42	74.1	184	4.69	10.17	8.58	38.3	41.1	41.9	66.2	72.5	81	174.4	180	204.5	1.78183e+07
FALSE	High	Master Protein	P29351	Tyrosine-protein phosphatase non-receptor type 6 OS=Mus musculus OX=10090 GN=Ptpn6 PE=1 SV=2	High	High	High	Peak Found	Peak Found	Peak Found	Not Found	Peak Found	Not Found	Dimethyl [K97; K155; K195; K253; K308; K486; K551]	4.60283e-05	31.011	27	7	17	7	595	67.5	7.81	49.87	7	#NUM!	0.27473	0.618	100	0.629236	2.68558e-17	6.73	0.0034568	127.6	137.1	35.3	4.43	46.81	0.597619	147.3	143.6	135	72.7	207.2	154.4	28.3376	39.7	30.9713	9.71863e+06
FALSE	High	Master Protein	Q8K411	Presequence protease, mitochondrial OS=Mus musculus OX=10090 GN=Pitrm1 PE=1 SV=1	High	High	High	Peak Found	Not Found	Peak Found	Peak Found	Peak Found	Peak Found	Dimethyl [K66; K251; K431; K573; K728; K955; K971; K985; K999; K1036]	1.1396e-05	46.242	15	10	26	10	1036	117.3	7.2	79.42	10	#NUM!	0.162583	1.616	1.128	0.629268	0.913912	28.81	111.07	171.3	25.7	102.9	2.62	15.43	29.32	172.8	170	178.9	23.3	14.0667	29	79.5	103.8	142.7	7.67387e+06
FALSE	High	Master Protein	O08663	Methionine aminopeptidase 2 OS=Mus musculus OX=10090 GN=Metap2 PE=1 SV=1	High	High	High	High	High	High	Peak Found	Peak Found	Peak Found	Dimethyl [K58; K69; K131; K281; K469]	7.08493e-06	35.19	15	5	25	5	478	52.9	5.82	67.88	5	#NUM!	0.538562	0.585	0.359	0.629784	0.342207	32.48	18.5	141	64.4	94.6	5.04	124.56	8.58	92.8	92.7	101	36.1	340.5	42.4	71.3	62.3	61.1	6.3599e+06
FALSE	High	Master Protein	Q99JI4	26S proteasome non-ATPase regulatory subunit 6 OS=Mus musculus OX=10090 GN=Psmd6 PE=1 SV=1	High	High	High	Peak Found	Peak Found	Peak Found	Peak Found	Peak Found	Peak Found	Dimethyl [K93; K107; K117; K371; K372; K382]	2.58675e-05	25.755	14	5	20	5	389	45.5	5.52	52.68	5	#NUM!	0.407149	0.621	1.364	0.632278	0.763211	15.02	43.16	139.9	86.1	74	4.39	30.26	24.27	149.3	141.6	154.5	91.9	51.7	94.7	78.9	85.2	52.2	1.26633e+07
FALSE	High	Master Protein	Q9CPV4	Glyoxalase domain-containing protein 4 OS=Mus musculus OX=10090 GN=Glod4 PE=1 SV=1	High	High	High	Peak Found	Peak Found	Peak Found	Peak Found	Peak Found	Peak Found	Dimethyl [K102; K124; K150; K183; K219; K283]	1.10708e-05	22.304	27	6	14	6	298	33.3	5.47	36.64	6	#NUM!	0.544474	0.379	0.956	0.63254	0.978775	50.92	4.29	40.1	72.1	187.8	16.36	40.38	44.53	32.1	44.3	41.8	130.3	62.4	75.2	195.6	232.5	85.8	1.21731e+06
FALSE	High	Master Protein	Q99K85	Phosphoserine aminotransferase OS=Mus musculus OX=10090 GN=Psat1 PE=1 SV=1	High	High	High	High	High	High	High	High	High	Dimethyl [K16; K27; K71; K94; K110; K127; K190; K200; K333]	3.26142e-05	106.701	38	10	94	10	370	40.4	8.03	266.56	10	#NUM!	0.828638	1.622	0.454	0.632581	0.418496	1.53	4.18	143	43.5	113.6	3.42	31.12	8.09	145.8	145.2	137.1	62.9	34.1	44.2	115.4	115.4	100	8.89394e+07
FALSE	High	Master Protein	Q9Z0P5	Twinfilin-2 OS=Mus musculus OX=10090 GN=Twf2 PE=1 SV=1	High	High	High	Peak Found	Peak Found	Peak Found	Peak Found	Peak Found	Peak Found	Dimethyl [K126; K136; K293]	1.87469e-05	10.231	10	3	7	3	349	39.4	6.8	18.32	3	#NUM!	0.419036	1.009	0.588	0.633847	0.742373	24.17	40.86	82.2	87.4	130.4	5.89	69.13	11.8	88.8	96.6	86.4	16.3	94.3	114.5	140.8	146	116.3	1.33805e+06
FALSE	High	Master Protein	Q62261	Spectrin beta chain, non-erythrocytic 1 OS=Mus musculus OX=10090 GN=Sptbn1 PE=1 SV=2	High	High	High	Peak Found	Peak Found	High	Peak Found	Peak Found	Peak Found	Dimethyl [K249; K264; K302; K462; K679; K784; K821; K853; K1372; K1394; K1410; K1420; K1451; K2122; K2206; K2257; K2289; K2309]	1.0438e-05	86.382	13	18	46	18	2363	274.1	5.58	141.44	18	#NUM!	0.691199	0.623	0.83	0.634377	0.959734	14	4.34	175.1	95.5	29.5	5.21	19	16.39	168.2	184.3	169.1	92.2	86	121.6	28.9	21.3	28.5	9.6016e+06
FALSE	High	Master Protein	P48962	ADP/ATP translocase 1 OS=Mus musculus OX=10090 GN=Slc25a4 PE=1 SV=4	High	High	High	High	Peak Found	High	High	High	High	Dimethyl [K23; K163; K272]	2.82333e-05	32.232	13	3	25	3	298	32.9	9.72	64.51	3	#NUM!	0.46465	1.616	0.844	0.635375	0.943004	10	20.11	116	110.8	73.2	3.53	6.55	5.24	109.2	117	114.8	106.2	109.6	120.3	71.8	72.4	78.8	4.71373e+07
FALSE	High	Master Protein	Q9CQV8	14-3-3 protein beta/alpha OS=Mus musculus OX=10090 GN=Ywhab PE=1 SV=3	High	High	High	High	High	High	High	High	Peak Found	Dimethyl [K29; K51; K105; K117; K140; K159; K160; K214]	3.54656e-05	91.398	50	9	47	7	246	28.1	4.83	156.55	9	#NUM!	1	0.624	0.644	0.635955	0.750611	20.45	15.24	89.9	64.8	145.3	3.36	19.99	3.06	93.2	87.9	88	63.5	80.6	54.5	142.3	140.8	149.1	1.45998e+07
FALSE	High	Master Protein	Q99M31	Heat shock 70 kDa protein 14 OS=Mus musculus OX=10090 GN=Hspa14 PE=1 SV=2	High	High	High	Not Found	Peak Found	Peak Found	Peak Found	Peak Found	Peak Found	Dimethyl [K109; K123; K150; K397; K468; K469]	4.20921e-05	25.457	16	5	15	5	509	54.6	5.92	42.55	5	#NUM!	0.305575	1.52	0.746	0.636644	0.897968	62.83	30.01	142.4	63.6	94.1	3.07	20.03	1.45	151.4	159.6	151.4	11.0548	77.9	58.6	99.1	100	102	5.0427e+06
FALSE	High	Master Protein	P60229	Eukaryotic translation initiation factor 3 subunit E OS=Mus musculus OX=10090 GN=Eif3e PE=1 SV=1	High	High	High	Peak Found	Peak Found	High	High	High	Peak Found	Dimethyl [K59; K73; K93; K289; K407; K424; K425]	5.21765e-06	46.331	24	8	36	8	445	52.2	6.04	103.56	8	#NUM!	0.45352	1.611	8.98354e-05	0.637554	1.64727e-166	6.2	0.00887634	189.4	58.1	52.6	1.92	43.96	58.63	186.4	185.8	192.4	43.4	57.2	99.6	16	51.8	67.6	2.97494e+07
FALSE	High	Master Protein	P28352	DNA-(apurinic or apyrimidinic site) lyase OS=Mus musculus OX=10090 GN=Apex1 PE=1 SV=2	High	High	High	High	High	Peak Found	Peak Found	High	Not Found	Dimethyl [K51; K124; K140]	2.06138e-05	23.427	22	4	14	4	317	35.5	7.91	47.2	4	#NUM!	0.352006	0.585	100	0.637554	2.68558e-17	9.07	0.00764349	151.1	113	35.9	3.18	29.43	0.850694	150.8	152.3	160	178.8	108	113.9	36.2	17.2651	28.3634	5.93e+06
FALSE	High	Master Protein	P97449	Aminopeptidase N OS=Mus musculus OX=10090 GN=Anpep PE=1 SV=4	High	High	High	Peak Found	Peak Found	Peak Found	Peak Found	Peak Found	Peak Found	Dimethyl [K478; K605; K640; K671; K687; K855; K942]	1.17097e-05	29.767	12	6	15	6	966	109.6	5.9	46.02	6	#NUM!	0.163017	0.441	0.758	0.637554	0.898838	74.78	0.0094482	129.7	68.5	101.8	1.78	48.6	10.01	117.8	121.9	120.7	133.9	63.8	59.7	94.8	84.3	103	2.78948e+06
FALSE	High	Master Protein	Q8C1A5	Thimet oligopeptidase OS=Mus musculus OX=10090 GN=Thop1 PE=1 SV=1	High	High	High	High	High	High	Peak Found	Peak Found	Peak Found	Dimethyl [K66; K92; K209; K421; K675]	8.09007e-06	33.329	16	6	20	6	687	78	6.06	63.77	6	#NUM!	0.244378	1.611	2.712	0.637554	0.286318	20.26	7.95	220.9	58.6	20.5	4.68	13.2	30.53	223	218.1	203.6	57.8	69.5	54.3	20.2	20.2	33.2	13811079
FALSE	High	Master Protein	Q9JIK5	Nucleolar RNA helicase 2 OS=Mus musculus OX=10090 GN=Ddx21 PE=1 SV=3	High	High	High	Peak Found	High	Peak Found	High	High	Peak Found	Dimethyl [K25; K29; K54; K163; K165; K200; K202; K271; K287; K308; K319; K357; K459; K474; K475; K489; K533; K627; K667; K748]	1.3692e-05	103.399	26	17	63	17	851	93.5	9.11	187.73	17	#NUM!	0.464346	1.606	0.538	0.639525	0.575251	2.88	42.31	137.7	31.6	130.6	6.72	28.73	16.9	134.2	151.2	135.8	27	31.2	46	143.8	128.8	102.1	1.79455e+07
FALSE	High	Master Protein	P54071	Isocitrate dehydrogenase [NADP], mitochondrial OS=Mus musculus OX=10090 GN=Idh2 PE=1 SV=3	High	High	High	High	High	High	High	High	High	Dimethyl [K80; K106; K127; K193; K251; K272; K299; K309; K413; K426; K442]	1.78266e-05	85.417	33	11	53	11	452	50.9	8.69	148.97	11	#NUM!	0.663813	1.606	0.598	0.63961	0.678309	19.45	13.8	148.5	68.5	83	1.46	4.35	2.78	148.8	148.9	145.1	65.4	68.6	71.4	86.6	83.2	82.1	3.88203e+07
FALSE	High	Master Protein	Q91VI7	Ribonuclease inhibitor OS=Mus musculus OX=10090 GN=Rnh1 PE=1 SV=1	High	High	High	High	High	High	High	High	High	Dimethyl [K81; K141; K164; K190; K200; K221; K233; K252; K269; K292; K316; K334]	1.68249e-05	132.98	48	12	135	12	456	49.8	4.78	399.3	12	#NUM!	0.520544	1.606	1.112	0.63961	0.909253	3.91	5.32	149.6	73.4	77	2.64	4.16	12.09	152.6	148.7	156.8	70	74.9	75.6	63.5	79.2	78.6	1.21943e+08
FALSE	High	Master Protein	P62267	40S ribosomal protein S23 OS=Mus musculus OX=10090 GN=Rps23 PE=1 SV=3	High	High	High	High	High	High	High	High	High	Dimethyl [K48; K108; K121; K135]	4.21102e-05	34.752	44	4	40	4	143	15.8	10.49	93.23	4	#NUM!	0.535763	1.602	0.177	0.641951	0.016049	20	5.28	48.9	26.3	224.9	2.01	6	0.26	49	47.4	49.2	26.4	26.4	23.7	226.6	225.7	225.6	1.99701e+07
FALSE	High	Master Protein	Q64727	Vinculin OS=Mus musculus OX=10090 GN=Vcl PE=1 SV=4	High	High	High	Peak Found	Peak Found	Peak Found	Not Found	Peak Found	Peak Found	Dimethyl [K59; K71; K366; K476; K666; K720; K731; K815; K830]	1.81538e-05	55.59	12	9	26	9	1066	116.6	6	78.04	9	#NUM!	0.285179	0.546	1.007	0.644884	0.978775	20.9	11.54	201.1	56.4	42.6	6.03	31.22	0.36	203	225.5	203.9	57.2	80.7	43.4	31.0135	43.3	43.1	5.0725e+06
FALSE	High	Master Protein	P51410	60S ribosomal protein L9 OS=Mus musculus OX=10090 GN=Rpl9 PE=2 SV=2	High	High	High	High	High	High	High	High	High	Dimethyl [K21; K91; K168; K184]	5.97398e-05	36.136	34	4	55	4	192	21.9	9.95	138.66	4	#NUM!	0.411668	1.592	0.331	0.647169	0.185123	0.37	9.63	87.3	47.7	165	1.13	5.94	5.56	86.3	87.5	85.6	47.2	42.5	47.3	161.7	178.6	163.3	5.39511e+07
FALSE	High	Master Protein	P19783	Cytochrome c oxidase subunit 4 isoform 1, mitochondrial OS=Mus musculus OX=10090 GN=Cox4i1 PE=1 SV=2	High	Peak Found	High	Peak Found	Not Found	Peak Found	Not Found	Not Found	Peak Found	Dimethyl [K78; K143]	5.34919e-05	4.443	19	2	2	2	169	19.5	9.23	5.65	2	#NUM!	0.583113	0.287	7.478	0.647169	0.0146545	21.63	985.72	26.9	101.5	171.6	6.87	7.95	5.42453	53.3	47.9	54.6	213.1	30.1007	190.5	38.0202	31.2467	340.6	340676
FALSE	High	Master Protein	Q6IRU2	Tropomyosin alpha-4 chain OS=Mus musculus OX=10090 GN=Tpm4 PE=1 SV=3	High	High	High	Peak Found	Peak Found	Not Found	Peak Found	High	Peak Found	Dimethyl [K141; K162]	4.08807e-05	8.922	15	3	11	3	248	28.5	4.68	27.02	3	#NUM!	0.422719	0.508	0.08	0.647169	0.000974505	11.44	583.65	93.2	95.5	111.3	4.13	56.45	39.58	113.2	104.3	109.5	171.2	73.5	14.674	137.9	59.6	130.8	4.02669e+06
FALSE	High	Master Protein	Q05769	Prostaglandin G/H synthase 2 OS=Mus musculus OX=10090 GN=Ptgs2 PE=1 SV=1	High	High	High	High	High	High	High	High	High	Dimethyl [K152; K253; K559; K575; K598]	1.69165e-05	70.436	14	5	49	5	604	69	7.37	160.22	5	#NUM!	0.673549	0.634	1.046	0.648057	0.951809	0.96	28.34	79.9	113.8	106.3	4.53	6.6	8.52	83	76	81.4	115.9	107.8	123.1	94.1	108.3	110.4	3.31051e+07
FALSE	High	Master Protein	Q99LC2	Cleavage stimulation factor subunit 1 OS=Mus musculus OX=10090 GN=Cstf1 PE=1 SV=1	High	High	High	Peak Found	Peak Found	Peak Found	Peak Found	Peak Found	Peak Found	Dimethyl [K133; K302; K316]	2.32727e-05	8.885	13	3	9	3	431	48.4	6.58	12.84	3	#NUM!	0.710815	0.397	0.663	0.649266	0.815105	4.61	35.2	103	64.8	132.2	10.6	35.09	11.98	113.9	97.3	93.7	61.1	52.2	99	124.8	144.1	113.9	2.14477e+06
FALSE	High	Master Protein	P62962	Profilin-1 OS=Mus musculus OX=10090 GN=Pfn1 PE=1 SV=2	High	High	High	High	High	High	High	High	High	Dimethyl [K38; K54; K70; K91; K108; K116]	7.33676e-06	99.582	74	7	108	7	140	14.9	8.28	294.8	7	#NUM!	0.575094	0.635	0.547	0.649594	0.592867	5.82	2.2	53.6	86.2	160.2	1.19	1.47	3.6	53.8	53.1	52.5	83.7	85.5	86.2	157.9	158.8	168.4	6.9742e+07
FALSE	High	Master Protein	P13864	DNA (cytosine-5)-methyltransferase 1 OS=Mus musculus OX=10090 GN=Dnmt1 PE=1 SV=5	High	High	High	Peak Found	Peak Found	Peak Found	Peak Found	Peak Found	Peak Found	Dimethyl [K81; K372; K391; K446; K462; K480; K536; K965; K979; K1001; K1485; K1595]	2.64731e-05	64.905	10	11	37	11	1620	183.1	7.74	113.25	11	#NUM!	0.451329	1.586	0.919	0.649791	0.98116	2.83	43.37	130	26.2	143.8	4.28	45.61	77.04	148.2	153.9	161.4	12.2	33.6	31	13.3	170.3	176.1	1.07136e+07
FALSE	High	Master Protein	Q3UPL0	Protein transport protein Sec31A OS=Mus musculus OX=10090 GN=Sec31a PE=1 SV=2	High	High	High	Peak Found	Peak Found	Peak Found	Peak Found	Peak Found	Peak Found	Dimethyl [K470; K477; K496; K509; K518; K544; K722; K791; K810]	3.31749e-05	36.169	9	8	26	8	1230	133.5	6.76	43.05	8	#NUM!	0.63547	1.584	0.029	0.650815	5.10127e-08	5	20.59	38.7	6.6	254.7	5.32	20.29	5.59	36.6	39.4	40.6	6.7	8.7	5.9	238	264.9	259.3	9.11473e+06
FALSE	High	Master Protein	P68254	14-3-3 protein theta OS=Mus musculus OX=10090 GN=Ywhaq PE=1 SV=1	High	High	High	High	High	High	High	Peak Found	High	Dimethyl [K27; K49; K115; K139; K157; K158]	1.26834e-05	60.785	35	7	32	6	245	27.8	4.78	110.55	7	#NUM!	0.484539	0.638	0.289	0.65443	0.118066	17.63	51.67	133	125.1	41.9	2.4	3.14	49.1	122.7	127.3	128.4	119.8	123.2	115.7	37.7	85	40.1	1.22721e+07
FALSE	High	Master Protein	Q6ZQ58	La-related protein 1 OS=Mus musculus OX=10090 GN=Larp1 PE=1 SV=3	High	High	High	Peak Found	High	High	Peak Found	Peak Found	Peak Found	Dimethyl [K286; K301; K508; K538; K671; K680; K969; K975; K1059]	1.37575e-05	43.416	14	9	27	9	1072	121.1	8.79	69.45	9	#NUM!	0.343986	0.575	1.458	0.654671	0.731741	35.4	49.05	143.2	109.2	47.6	4.59	61.67	28.96	145.5	159.5	153	25.1	119.6	116.7	49.4	50.8	80.3	5.45389e+06
FALSE	High	Master Protein	Q922R8	Protein disulfide-isomerase A6 OS=Mus musculus OX=10090 GN=Pdia6 PE=1 SV=3	High	High	High	High	High	High	Peak Found	High	High	Dimethyl [K102; K208; K235]	5.83554e-06	43.17	11	3	21	3	440	48.1	5.14	65.25	3	#NUM!	0.754388	0.639	2.528	0.654879	0.22832	0.28	7.88	106.3	132.4	61.3	7.27	9.23	27.11	105.8	92.1	103.3	146.8	128.8	123.3	59.6	87.2	53.1	2.20796e+07
FALSE	High	Master Protein	Q9CVB6	Actin-related protein 2/3 complex subunit 2 OS=Mus musculus OX=10090 GN=Arpc2 PE=1 SV=3	High	High	High	Peak Found	Peak Found	Peak Found	Peak Found	Peak Found	Peak Found	Dimethyl [K27; K52; K77; K106; K127; K136; K179]	1.38533e-05	24.393	34	6	18	6	300	34.3	7.36	50.09	6	#NUM!	0.33886	0.64	0.866	0.655557	0.958838	15.51	5.76	108	88.1	103.9	6.65	25.59	42.33	106.3	113.1	121.4	67.2	113.8	92.3	108.8	127.2	50	9.33348e+06
FALSE	High	Master Protein	Q64133	Amine oxidase [flavin-containing] A OS=Mus musculus OX=10090 GN=Maoa PE=1 SV=3	High	High	High	High	High	Peak Found	Peak Found	Peak Found	Peak Found	Dimethyl [K90; K154; K280; K395; K479; K503]	2.65478e-05	27.659	17	6	15	6	526	59.6	7.81	43.59	6	#NUM!	0.700853	1.431	0.116	0.658087	0.0146836	55.81	854.94	191.1	56.2	52.8	4.31	28.24	54.32	196.7	200	184.2	14.6227	47.3	70.8	38.6	54.3	108	4.64258e+06
FALSE	High	Master Protein	P26638	Serine--tRNA ligase, cytoplasmic OS=Mus musculus OX=10090 GN=Sars PE=1 SV=3	High	High	High	Peak Found	High	High	High	High	High	Dimethyl [K12; K38; K99; K116; K197; K249; K293; K336; K472; K482]; Met-loss [N-Term]	1.2628e-05	75.307	34	10	57	10	512	58.4	6.3	163.06	10	#NUM!	0.436572	1.567	0.694	0.660483	0.815105	50.88	17.77	102	63.9	134.1	3.53	17.76	9.83	105.1	100.3	107.5	51.8	65.8	74.3	138.2	116.8	140	2.70004e+07
FALSE	High	Master Protein	Q9D2G2	Dihydrolipoyllysine-residue succinyltransferase component of 2-oxoglutarate dehydrogenase complex, mitochondrial OS=Mus musculus OX=10090 GN=Dlst PE=1 SV=1	High	High	High	High	Peak Found	High	High	High	High	Dimethyl [K146; K287; K308]	1.27596e-05	15.925	9	3	10	3	454	49	8.95	28.73	3	#NUM!	0.260435	0.444	1.384	0.661794	0.75143	0.72	10.98	50.2	147.5	102.2	1.96	30.39	22.37	53	55.1	53.8	93.3	158.1	175.3	78.3	123.7	109.6	2.30164e+06
FALSE	High	Master Protein	Q9CQB5	CDGSH iron-sulfur domain-containing protein 2 OS=Mus musculus OX=10090 GN=Cisd2 PE=1 SV=1	Peak Found	High	High	Peak Found	Peak Found	Peak Found	Peak Found	Peak Found	Peak Found	Dimethyl [K74; K95]	1.76032e-05	12.698	16	2	4	2	135	15.2	9.51	10.26	2	#NUM!	0.654436	0.342	1.212	0.662879	0.87869	25.22	48.76	71.3	125.3	103.4	24.37	20.25	24.53	66.4	52	85	108.7	116.8	156.9	133.6	96.3	84.3	908855
FALSE	High	Master Protein	P25085	Interleukin-1 receptor antagonist protein OS=Mus musculus OX=10090 GN=Il1rn PE=2 SV=1	High	High	High	Peak Found	High	Peak Found	Peak Found	High	Peak Found	Dimethyl [K90; K116]	1.62113e-05	21.437	18	2	11	2	178	20.3	6.19	27.23	2	#NUM!	0.378684	0.367	0.624	0.66474	0.784364	23.04	23.35	39.3	94.5	166.2	6.78	23.7	17.93	36.6	40.6	41.7	72.6	118.1	97.6	171.7	189.3	131.8	967611
FALSE	High	Master Protein	Q9JHR7	Insulin-degrading enzyme OS=Mus musculus OX=10090 GN=Ide PE=1 SV=1	High	High	High	High	High	High	Peak Found	Peak Found	High	Dimethyl [K85; K206; K243; K303; K327; K364; K425; K483; K501; K542; K884]	5.47496e-06	69.118	16	11	42	11	1019	117.7	6.54	118.92	11	#NUM!	0.77233	0.65	1.293	0.670443	0.813348	10.77	6.03	150.9	78.8	70.3	1.81	11.7	37.69	143.7	147.2	148.9	76.9	89.4	71.4	68.5	49.4	104.5	2.56714e+07
FALSE	High	Master Protein	P62849	40S ribosomal protein S24 OS=Mus musculus OX=10090 GN=Rps24 PE=1 SV=1	High	High	High	High	High	High	Peak Found	Peak Found	Peak Found	Dimethyl [K32; K83]	3.77003e-05	31.947	20	2	23	2	133	15.4	10.78	63.52	2	#NUM!	0.464045	0.651	2.933	0.671888	0.142558	3.4	14.41	88.1	89.3	122.6	4.58	6.18	82.68	83.6	87.3	79.6	80.3	90.8	84.7	116.3	31	246.4	7.64508e+06
FALSE	High	Master Protein	P62082	40S ribosomal protein S7 OS=Mus musculus OX=10090 GN=Rps7 PE=2 SV=1	High	High	High	Peak Found	Peak Found	Peak Found	Peak Found	Peak Found	Peak Found	Dimethyl [K49; K70; K178]	4.03754e-05	8.082	17	3	9	3	194	22.1	10.1	21.4	3	#NUM!	0.456819	0.553	1.057	0.671888	0.944255	7.26	11.7	73.7	119.2	107.1	4.71	9.26	24.56	69.4	73.3	76.2	118.7	119.4	100.9	106.6	90.5	145	4135990
FALSE	High	Master Protein	Q5SXY1	Cytospin-B OS=Mus musculus OX=10090 GN=Specc1 PE=1 SV=2	High	High	High	Peak Found	Peak Found	Peak Found	Not Found	Peak Found	Not Found	Dimethyl [K250; K350; K646; K897]	7.35849e-06	23.787	7	4	11	4	1067	118	6.64	36.06	4	#NUM!	0.862477	0.316	100	0.673157	2.68558e-17	135.51	0.0197694	70.8	188.6	40.6	3.96	77.2	0.620408	84.2	79.2	78.3	358.6	211	43.3	25.4426	45.4	27.9377	653683
FALSE	High	Master Protein	Q8BFY9	Transportin-1 OS=Mus musculus OX=10090 GN=Tnpo1 PE=1 SV=2	High	High	High	Peak Found	Not Found	Peak Found	Peak Found	Not Found	Not Found	Dimethyl [K14; K28; K64; K100]	0.000108318	13.323	6	3	6	3	898	102.3	4.98	18.48	3	#NUM!	0.459708	0.307	11.536	0.673157	0.00264798	70.29	634.04	81.6	115.9	102.5	7.49	22.9	2.48764	124.7	121	139.2	208.3	18.7888	150.3	156.6	25.6544	22.0864	499983
FALSE	High	Master Protein	Q61081	Hsp90 co-chaperone Cdc37 OS=Mus musculus OX=10090 GN=Cdc37 PE=1 SV=1	High	High	High	High	High	High	High	High	Peak Found	Dimethyl [K122; K308; K324; K370]	1.43855e-05	45.249	16	4	31	4	379	44.6	5.34	113.4	4	#NUM!	0.389198	0.653	1.244	0.673865	0.840617	5.97	1.5	101	113.2	85.8	3.87	11.65	6.63	96.4	100.8	104.1	98.7	113	124.8	82.7	93.9	85.6	1.15493e+07
FALSE	High	Master Protein	Q9D051	Pyruvate dehydrogenase E1 component subunit beta, mitochondrial OS=Mus musculus OX=10090 GN=Pdhb PE=1 SV=1	High	High	High	High	High	High	Peak Found	Peak Found	Peak Found	Dimethyl [K68; K184; K219; K227; K285; K347]	2.96275e-05	35.717	29	6	25	6	359	38.9	6.87	72.34	6	#NUM!	0.48042	1.542	1.324	0.674051	0.794566	6.82	36.33	190	64.9	45.1	1.49	6.88	4.53	190.9	186	190.8	70.4	61.4	65.2	47.1	45.3	43	1.45283e+07
FALSE	High	Master Protein	Q8BKC5	Importin-5 OS=Mus musculus OX=10090 GN=Ipo5 PE=1 SV=3	High	High	High	High	High	High	Peak Found	High	High	Dimethyl [K249; K487; K526; K539; K570; K586; K632; K775; K978; K983; K1006; K1052]	8.56377e-06	111.358	16	11	65	11	1097	123.5	4.93	219.53	11	#NUM!	0.287201	1.539	0.483	0.675456	0.474166	2.72	2.38	73	32.4	194.6	1.81	4.67	4.26	74.8	73.9	72.2	32.8	32.2	35.2	197	198.3	183.5	2.64654e+07
FALSE	High	Master Protein	O88685	26S proteasome regulatory subunit 6A OS=Mus musculus OX=10090 GN=Psmc3 PE=1 SV=2	High	High	High	High	High	High	Peak Found	Not Found	Peak Found	Dimethyl [K38; K73; K121; K147; K149; K158; K176; K196; K212; K224; K269; K297; K330; K400]	1.13203e-05	116.194	55	13	64	13	442	49.5	5.19	228.33	13	#NUM!	0.801195	1.535	1.457	0.677844	0.717588	13.3	8.12	222.8	48.6	28.6	1.98	21.35	8.19	229.2	232.6	238.3	35.3	50.8	53.9	31.7	35.923	28.2	2.39238e+07
FALSE	High	Master Protein	Q9Z1Q9	Valine--tRNA ligase OS=Mus musculus OX=10090 GN=Vars PE=1 SV=1	High	High	High	High	High	High	High	High	High	Dimethyl [K288; K506; K551; K590; K617; K900; K1241; K1261]	1.55614e-05	82.84	14	9	63	9	1263	140.1	7.77	175.45	9	#NUM!	0.528056	1.533	0.877	0.678603	0.962638	17.16	4.74	140.9	81.4	77.8	4.88	8.04	6.03	132.2	145.2	142.4	74.8	82.3	87.9	78.6	82.9	73.5	7.88985e+07
FALSE	High	Master Protein	Q91ZW3	SWI/SNF-related matrix-associated actin-dependent regulator of chromatin subfamily A member 5 OS=Mus musculus OX=10090 GN=Smarca5 PE=1 SV=1	High	High	High	Peak Found	Peak Found	Peak Found	Peak Found	Peak Found	Peak Found	Dimethyl [K68; K82; K111; K175; K222; K682; K734; K813; K833; K942]	2.16223e-06	48.399	16	10	27	10	1051	121.6	8.15	82.3	10	#NUM!	0.520656	1.514	0.466	0.678603	0.541591	6.15	21.79	171.4	38.3	90.3	4.04	12.33	40.52	170.3	172.6	159.9	41.8	32.6	38	89.7	59.3	135.7	7.52598e+06
FALSE	High	Master Protein	P97351	40S ribosomal protein S3a OS=Mus musculus OX=10090 GN=Rps3a PE=1 SV=3	High	High	High	High	High	High	High	High	High	Dimethyl [K27; K46; K83; K109; K144; K145; K182; K195; K199; K214]	0.000120916	58.996	48	10	50	10	264	29.9	9.73	118.65	10	#NUM!	0.710217	0.657	0.88	0.678792	0.965742	5.55	9.14	69.7	102.7	127.5	2.81	10.25	3.72	69.8	73.6	70.7	89	104.2	108.7	122.7	132	129.3	6.20764e+07
FALSE	High	Master Protein	Q99NB9	Splicing factor 3B subunit 1 OS=Mus musculus OX=10090 GN=Sf3b1 PE=1 SV=1	High	High	High	High	Peak Found	High	Peak Found	Peak Found	Peak Found	Dimethyl [K290; K357; K430; K468; K477; K493; K807; K963; K1025; K1102]	1.99212e-05	62.356	13	9	36	9	1304	145.7	7.09	89.71	9	#NUM!	0.883627	1.53	0.764	0.680188	0.901407	12.31	0.00579081	196.9	28.3	74.8	6.31	11.18	40.24	221.8	198.4	200.2	26.6	28.8	33.1	80.9	76	34.2	1.40596e+07
FALSE	High	Master Protein	Q8BM55	Transmembrane protein 214 OS=Mus musculus OX=10090 GN=Tmem214 PE=1 SV=1	High	High	High	Not Found	Peak Found	Peak Found	Not Found	Peak Found	Peak Found	Dimethyl [K125; K152; K444]	5.1052e-05	10.81	4	3	8	3	687	76.4	9.29	15.43	3	#NUM!	0.930737	0.43	1.706	0.680677	0.656022	0.73	22.87	98.6	127	74.4	10.73	5.29	26.7	144.4	117.7	124.7	13.554	154.7	166.7	21.9434	77.8	114	2.35325e+06
FALSE	High	Master Protein	Q9D0T1	NHP2-like protein 1 OS=Mus musculus OX=10090 GN=Snu13 PE=1 SV=4	High	High	High	Peak Found	Peak Found	Peak Found	High	High	High	Dimethyl [K20; K33; K86]	7.72323e-06	31.506	38	4	23	4	128	14.2	8.46	53.8	4	#NUM!	0.473887	0.587	0.51	0.680677	0.521365	1.09	8.69	55.2	37.7	207.1	10.6	39.94	4.44	56.2	61.6	49.8	19.2	46	38.4	218.1	199.7	211	5.39482e+06
FALSE	High	Master Protein	Q3TBD2	Rho GTPase-activating protein 45 OS=Mus musculus OX=10090 GN=Arhgap45 PE=1 SV=2	High	High	High	Peak Found	Peak Found	Peak Found	Peak Found	Peak Found	Peak Found	Dimethyl [K304; K473; K605; K747; K831]	1.13807e-05	22.162	8	5	10	5	1116	122.8	5.94	30.46	5	#NUM!	0.470351	0.538	0.551	0.680832	0.671446	7.65	0.4	91	56.9	152.1	7.31	6.65	11.64	102.2	94.2	88.3	58.9	60.4	53.2	157.5	127.8	157.5	4.46518e+06
FALSE	High	Master Protein	Q91V41	Ras-related protein Rab-14 OS=Mus musculus OX=10090 GN=Rab14 PE=1 SV=3	High	High	High	Peak Found	Peak Found	Peak Found	Peak Found	Peak Found	Peak Found	Dimethyl [K24; K140; K156; K170]	6.60932e-06	19.516	26	4	14	4	215	23.9	6.21	40.88	4	#NUM!	0.700362	1.304	0.374	0.680848	0.385103	15.41	19.85	121.6	45.2	133.2	5.15	27.86	14.36	133.1	126.1	120.1	53.6	30.1	46.9	143.3	138.1	108.7	4.15072e+06
FALSE	High	Master Protein	P60122	RuvB-like 1 OS=Mus musculus OX=10090 GN=Ruvbl1 PE=1 SV=1	High	High	High	High	High	High	High	High	High	Dimethyl [K33; K57; K76; K90; K107; K152; K162; K182; K400; K418; K441]	1.48383e-05	127.605	40	11	84	11	456	50.2	6.42	261.75	11	#NUM!	0.570535	1.524	0.661	0.683117	0.768021	17.43	6.71	95	43.8	161.2	2.88	7.63	41.59	104.5	101.3	107.2	52.6	45.2	48.1	187.2	76.7	177.2	3.99301e+07
FALSE	High	Master Protein	P62245	40S ribosomal protein S15a OS=Mus musculus OX=10090 GN=Rps15a PE=1 SV=2	High	High	High	Peak Found	Peak Found	Peak Found	Peak Found	Peak Found	Peak Found	Dimethyl [K12; K84]; Met-loss [N-Term]	1.18384e-05	19.495	19	2	11	2	130	14.8	10.13	28.15	2	#NUM!	0.523742	1.519	0.356	0.686501	0.231284	5.7	7.71	96	46.6	157.3	3.8	2.67	16.75	102.8	95.3	98.6	47.9	47.9	50.1	172.4	161.5	123.7	1.85176e+07
FALSE	High	Master Protein	P00860	Ornithine decarboxylase OS=Mus musculus OX=10090 GN=Odc1 PE=1 SV=2	High	High	High	Peak Found	Peak Found	Peak Found	Peak Found	Peak Found	Peak Found	Dimethyl [K21; K50; K51; K261]	6.62864e-05	17.625	9	4	6	4	461	51.1	5.47	10.96	4	#NUM!	0.488547	0.9	0.928	0.686587	0.988067	17.19	36.35	123.4	79.1	97.5	10.87	22.88	24.65	146.2	119.9	124.1	62.2	98.9	79.5	98	106.5	64.7	1.39158e+06
FALSE	High	Master Protein	P16675	Lysosomal protective protein OS=Mus musculus OX=10090 GN=Ctsa PE=1 SV=1	High	High	High	Peak Found	Peak Found	Peak Found	Not Found	Not Found	Peak Found	Dimethyl [K247; K264; K436]	1.1937e-05	13.961	10	3	7	3	474	53.8	5.86	21.47	3	#NUM!	0.197696	0.433	100	0.687301	2.68558e-17	24.47	0.0066982	88.5	116.4	95.1	7.79	28.93	0.84994	119.2	117.5	103.2	180.6	154.6	98.7	25.6209	36.3352	126.2	2.19376e+06
FALSE	High	Master Protein	Q76MZ3	Serine/threonine-protein phosphatase 2A 65 kDa regulatory subunit A alpha isoform OS=Mus musculus OX=10090 GN=Ppp2r1a PE=1 SV=3	High	High	High	Peak Found	High	High	Peak Found	Peak Found	Peak Found	Dimethyl [K292; K358; K485; K561; K566]	1.41035e-05	26.778	12	5	19	5	589	65.3	5.11	54.51	5	#NUM!	0.463938	1.502	1.404	0.69387	0.742373	21.28	0.00616234	180.5	93.5	26	10.11	10.93	82.95	190.8	166.2	157.3	79.2	86	98.1	23.9	79.7	18.7	2.53279e+07
FALSE	High	Master Protein	Q6ZWV3	60S ribosomal protein L10 OS=Mus musculus OX=10090 GN=Rpl10 PE=1 SV=3	High	High	High	Peak Found	Peak Found	Peak Found	Peak Found	Peak Found	Peak Found	Dimethyl [K39; K74; K188; K208]	1.82475e-05	42.967	30	4	26	4	214	24.6	10.08	61.78	4	#NUM!	0.503873	1.502	0.412	0.69387	0.340284	3.32	28.56	115.5	54.8	129.7	15.67	24.15	29.31	110.5	133.2	98	52.4	56.9	34.9	183.7	123.9	106.6	2.04794e+07
FALSE	High	Master Protein	Q8BFU2	Histone H2A type 3 OS=Mus musculus OX=10090 GN=Hist3h2a PE=1 SV=3	High	High	High	Peak Found	Peak Found	Peak Found	Peak Found	High	Peak Found	Dimethyl [K119]	1.17966e-05	15.831	18	2	8	2	130	14.1	11.05	24.53	2	#NUM!	0.320142	0.396	0.661	0.69387	0.815105	20.01	8.31	47.7	100.7	151.6	16.57	8.07	19.53	50	49.4	36.7	104.3	119.3	103.8	166.5	113.2	156.9	1.37527e+06
FALSE	High	Master Protein	Q3U1J4	DNA damage-binding protein 1 OS=Mus musculus OX=10090 GN=Ddb1 PE=1 SV=2	High	High	High	High	High	High	High	High	High	Dimethyl [K70; K83; K254; K491; K496; K674; K723; K844; K857; K879; K1104; K1121]	1.12459e-05	74.601	14	13	65	13	1140	126.8	5.26	138.78	13	#NUM!	0.627456	0.671	1.058	0.69387	0.943227	1.34	3.58	105.2	108.7	86.1	2.85	5.07	11.11	104.4	108.7	103	101.3	112.1	107.9	79.1	85.4	98.2	2.33571e+07
FALSE	High	Master Protein	Q80X82	Symplekin OS=Mus musculus OX=10090 GN=Sympk PE=1 SV=1	High	High	High	Peak Found	Peak Found	Peak Found	Peak Found	Not Found	Not Found	Dimethyl [K373; K483; K490; K788; K1269]	7.74658e-06	19.595	4	4	9	4	1284	142.2	6.05	25.98	4	#NUM!	0.565275	1.064	100	0.69387	2.68558e-17	16.18	0.007133	185.7	62.2	52.1	7.63	16.6	0.872161	192.9	221.6	220.2	54.9	75	73.7	61.8	23.0396	20.5151	2.34127e+06
FALSE	High	Master Protein	Q9WVA4	Transgelin-2 OS=Mus musculus OX=10090 GN=Tagln2 PE=1 SV=4	High	High	High	High	High	High	High	High	High	Dimethyl [K54; K78; K171]	3.54605e-05	50.52	32	3	32	3	199	22.4	8.24	110.42	3	#NUM!	0.60383	1.499	0.266	0.695489	0.0890865	6.19	5.62	64.6	78	157.4	6.38	2.36	2.48	64.7	66.2	58.6	76.8	78.1	80.5	155	162.7	157.5	2.22125e+07
FALSE	High	Master Protein	P51912	Neutral amino acid transporter B(0) OS=Mus musculus OX=10090 GN=Slc1a5 PE=1 SV=2	High	High	High	High	High	High	Peak Found	Peak Found	Peak Found	Dimethyl [K514; K534; K549]	5.72817e-06	26.612	8	3	14	3	553	58.4	7.84	47.61	3	#NUM!	0.874702	1.469	1.303	0.698216	0.815105	10.12	5.02	135.7	93.4	70.9	3.33	13.55	41.23	143.2	134.2	140.6	96.7	116.2	89.9	31.3	74.4	73.5	6.75692e+06
FALSE	High	Master Protein	Q9Z1Z0	General vesicular transport factor p115 OS=Mus musculus OX=10090 GN=Uso1 PE=1 SV=2	High	High	High	High	High	High	Peak Found	Peak Found	Peak Found	Dimethyl [K670; K698; K756; K764; K791; K827; K842; K858; K892; K894; K903; K904; K955]	1.73253e-05	94.327	21	14	43	14	959	106.9	4.93	136.76	14	#NUM!	0.518025	0.674	1.894	0.698473	0.454899	5.21	13.17	155.6	122.5	21.9	3.9	11.56	49.72	167	155.2	157.7	105	132.1	124.1	27.9	22.2	8.9	1.45702e+07
FALSE	High	Master Protein	P62702	40S ribosomal protein S4, X isoform OS=Mus musculus OX=10090 GN=Rps4x PE=1 SV=2	High	High	High	Peak Found	Peak Found	High	High	High	High	Dimethyl [K37; K62; K71; K94; K155; K168; K174; K230; K233; K242; K254]	1.89114e-05	76.865	51	10	68	10	263	29.6	10.15	179.11	10	#NUM!	0.560048	1.491	0.498	0.700513	0.499893	14	8.03	96.1	27.8	176.1	6.51	41.53	15.82	105.4	93.3	95.6	11.9	29	27.7	209	152.8	175.3	4.26088e+07
FALSE	High	Master Protein	Q9WTR1	Transient receptor potential cation channel subfamily V member 2 OS=Mus musculus OX=10090 GN=Trpv2 PE=1 SV=2	High	High	High	Peak Found	Peak Found	Peak Found	Peak Found	Not Found	Peak Found	Dimethyl [K113; K730]	5.81605e-06	24.885	6	3	10	3	756	85.9	6.99	35.06	3	#NUM!	0.54387	0.444	0.622	0.701505	0.782274	20.2	147.34	104.1	74.9	121.1	4.72	13.36	0.83	120.7	121.1	111.3	86.8	77.8	101.3	139.6	54.9003	141.3	2.26348e+06
FALSE	High	Master Protein	P17182	Alpha-enolase OS=Mus musculus OX=10090 GN=Eno1 PE=1 SV=3	High	High	High	High	High	High	High	High	High	Dimethyl [K54; K80; K89; K103; K120; K162; K221; K228; K256; K262; K281; K306; K326; K358; K420; K434]	4.47632e-05	194.159	61	17	262	14	434	47.1	6.8	826.56	17	#NUM!	2	1.487	0.511	0.702493	0.522303	11.11	12.65	92.9	86.5	120.6	2.95	3.25	2.19	96.1	90.7	92.7	82.6	88.1	86.3	119.2	124.2	120.2	4.64332e+08
FALSE	High	Master Protein	Q9D6Z1	Nucleolar protein 56 OS=Mus musculus OX=10090 GN=Nop56 PE=1 SV=2	High	High	High	Peak Found	Peak Found	Peak Found	Peak Found	Peak Found	Peak Found	Dimethyl [K99; K143; K240; K320; K333; K396; K477; K548; K565]	4.22219e-05	51.834	26	9	29	9	580	64.4	9.14	84.87	9	#NUM!	0.679075	1.482	0.841	0.705784	0.959734	32.68	12.77	179.6	72.1	48.3	4.74	16.08	27.66	184.9	178.7	168.3	65	88.5	71.8	34.2	48.1	60.5	9.09358e+06
FALSE	High	Master Protein	Q61335	B-cell receptor-associated protein 31 OS=Mus musculus OX=10090 GN=Bcap31 PE=1 SV=4	High	High	Peak Found	High	Peak Found	Peak Found	High	High	Peak Found	Dimethyl [K231]	5.65809e-06	5.409	4	1	5	1	245	27.9	8.7	0.82105	1	#NUM!	0.495237	0.427	1.295	0.706955	0.815105	18.11	4.54	58.7	137.3	104.1	9.37	4.39	5.41	54.6	65.7	59	143.5	131.4	138.1	96.2	104.7	106.7	1479115
FALSE	High	Master Protein	P56480	ATP synthase subunit beta, mitochondrial OS=Mus musculus OX=10090 GN=Atp5f1b PE=1 SV=2	High	High	High	High	High	High	High	High	High	Dimethyl [K159; K198; K212; K225; K451]	2.44029e-05	39.206	15	5	47	5	529	56.3	5.34	101.86	5	#NUM!	0.394674	0.682	1.341	0.708208	0.778156	22.86	15.5	69.5	111.1	119.4	2.43	6.59	8.16	68.6	70.1	66.7	115.7	109.6	101.4	116	134.1	117.7	2.09589e+07
FALSE	High	Master Protein	Q9CY64	Biliverdin reductase A OS=Mus musculus OX=10090 GN=Blvra PE=1 SV=1	High	High	High	High	High	High	High	High	High	Dimethyl [K160; K209; K218; K247; K260; K274; K275]	2.65696e-05	84.557	24	7	74	7	295	33.5	7.02	221.51	7	#NUM!	0.474396	0.683	1.48	0.709173	0.686851	4.87	5.12	101	112.8	86.1	7.15	3.46	9.76	99.1	99.8	112.3	109.3	111.4	116.8	75	91.2	85	7.67987e+07
FALSE	High	Master Protein	Q9EQK5	Major vault protein OS=Mus musculus OX=10090 GN=Mvp PE=1 SV=4	High	High	High	High	Not Found	Peak Found	Peak Found	Peak Found	Peak Found	Dimethyl [K132; K348; K394; K440; K745; K828]	2.00592e-05	32.581	11	6	19	6	861	95.9	5.59	45.28	6	#NUM!	0.501711	1.444	0.746	0.709576	0.898956	79.14	5.98	173.7	89.8	36.5	7.77	74.11	89.62	163.7	155.6	181	151.4	23.8049	47.3	136.3	30.3	34.4	6.23046e+06
FALSE	High	Master Protein	Q9ERG0	LIM domain and actin-binding protein 1 OS=Mus musculus OX=10090 GN=Lima1 PE=1 SV=3	High	High	High	Peak Found	Peak Found	Peak Found	Peak Found	Peak Found	Peak Found	Dimethyl [K292; K322; K548]	1.65858e-05	17.43	7	3	11	3	753	84	6.6	25.83	3	#NUM!	0.482833	0.301	1.475	0.709576	0.784835	15.2	8.19	138.9	98.1	63	27.09	19.47	27.87	113.4	183.4	123.1	80.5	115	87	54.6	87	55.9	274167
FALSE	High	Master Protein	Q99L47	Hsc70-interacting protein OS=Mus musculus OX=10090 GN=St13 PE=1 SV=1	High	High	High	High	High	High	High	High	Peak Found	Dimethyl [K117; K131; K141]	8.52425e-06	21.863	7	3	15	3	371	41.6	5.26	39.86	3	#NUM!	1.11025	0.46	1.406	0.709576	0.755753	0.06	8.31	80.8	128.8	90.4	4.25	20.96	42.01	72	75.6	78.4	120.5	169.1	118.9	53.4	127.4	84.6	2.39117e+06
FALSE	High	Master Protein	Q921F2	TAR DNA-binding protein 43 OS=Mus musculus OX=10090 GN=Tardbp PE=1 SV=1	High	High	High	High	Peak Found	High	Peak Found	High	Peak Found	Dimethyl [K95; K114; K160; K251; K263]	1.94906e-05	40.658	15	5	21	5	414	44.5	6.7	59.5	5	#NUM!	0.559642	0.669	1.124	0.710443	0.903728	3.81	2.29	106.5	102.1	91.4	3.42	9.23	5.42	104.9	101.9	109.1	94.3	100.6	112.9	88.6	90	97.9	7.07864e+06
FALSE	High	Master Protein	P24288	Branched-chain-amino-acid aminotransferase, cytosolic OS=Mus musculus OX=10090 GN=Bcat1 PE=1 SV=2	High	High	High	High	High	High	High	Peak Found	High	Dimethyl [K39]	2.39636e-05	10.935	3	1	21	1	386	42.8	5.39	53.34	1	#NUM!	0.705474	0.686	1.938	0.711609	0.432668	13.34	18.52	91.9	134.1	74	5.98	12	22.88	103.4	94.4	92.6	116	137.7	147.2	51.4	81.2	76	8.02031e+06
FALSE	High	Master Protein	Q91YK2	Ribosomal RNA processing protein 1 homolog B OS=Mus musculus OX=10090 GN=Rrp1b PE=1 SV=2	High	High	High	Peak Found	Peak Found	Peak Found	Peak Found	Not Found	Peak Found	Dimethyl [K503; K522]	9.61126e-06	10.685	6	2	7	2	724	80.5	9.72	16.86	2	#NUM!	0.791821	0.758	1.913	0.712829	0.588188	19.87	49.53	140.7	96.2	63	5.4	10.75	25.3	164.6	150.7	149.5	107.7	87.3	103	56.3	35.8571	80.8	277057
FALSE	High	Master Protein	Q61074	Protein phosphatase 1G OS=Mus musculus OX=10090 GN=Ppm1g PE=1 SV=3	High	High	High	Peak Found	Peak Found	Peak Found	Peak Found	High	Peak Found	Dimethyl [K80; K104; K112; K128; K130; K166; K209; K247; K364; K375; K518; K536]	2.19762e-05	81.341	36	11	44	11	542	58.7	4.39	143.85	11	#NUM!	0.453872	1.465	0.527	0.714279	0.551978	4.89	15.55	140.7	41.3	118	2.81	5.18	38.92	131.7	137.7	138.7	40.4	40.4	44.1	115.5	78.5	173	1.66116e+07
FALSE	High	Master Protein	P46638	Ras-related protein Rab-11B OS=Mus musculus OX=10090 GN=Rab11b PE=1 SV=3	High	High	Peak Found	Peak Found	Peak Found	Peak Found	Not Found	Peak Found	Peak Found	Dimethyl [K24]	0.007	2.127	5	1	2	1	218	24.5	5.94	5.52	1	#NUM!	0.605702	0.404	1.647	0.714279	0.665686	7.21	10.46	56.7	152.7	90.5	6.81	8.01	5.31	69.9	64.2	61.2	173	151.1	175.3	42.3943	98.8	106.5	1.25761e+06
FALSE	High	Master Protein	Q99K01	Pyridoxal-dependent decarboxylase domain-containing protein 1 OS=Mus musculus OX=10090 GN=Pdxdc1 PE=1 SV=2	High	High	High	Peak Found	Peak Found	Not Found	Peak Found	Peak Found	Peak Found	Dimethyl [K18; K406; K551; K562; K626; K680; K698; K731]	9.44546e-05	35.285	16	7	20	7	787	87.3	5.48	56.87	7	#NUM!	0.51257	0.498	0.098	0.714279	0.00503607	147.52	715.48	106.7	65.2	128.1	1.74	100.01	41.6	106.9	105.8	109.4	27	157.6	19.0822	187	128.3	78	3129068
FALSE	High	Master Protein	P97370	Sodium/potassium-transporting ATPase subunit beta-3 OS=Mus musculus OX=10090 GN=Atp1b3 PE=1 SV=1	High	High	High	Peak Found	Peak Found	Peak Found	High	High	High	Dimethyl [K34; K194; K219; K235; K258]	3.48798e-05	22.912	27	5	20	5	278	31.8	8.51	51.37	5	#NUM!	1.17516	1.462	0.557	0.71544	0.610575	40.85	15.57	107.9	69.2	122.8	4.51	15.24	5.8	114.2	109.3	104.3	70.1	53.6	71.4	124.4	133.5	119.1	1.20467e+07
FALSE	High	Master Protein	P32067	Lupus La protein homolog OS=Mus musculus OX=10090 GN=Ssb PE=1 SV=1	High	High	High	High	High	High	High	High	High	Dimethyl [K54; K105; K165; K185; K316; K327]	3.62454e-05	36.779	16	5	48	5	415	47.7	9.77	105.14	5	#NUM!	0.53226	0.689	1.2	0.715607	0.864944	3.69	15.99	90.7	113.1	96.3	1.71	5.29	13.38	94.1	92.1	90.9	106.5	114.8	118.1	80.5	97.7	105.2	1.03829e+07
FALSE	High	Master Protein	Q9QYJ0	DnaJ homolog subfamily A member 2 OS=Mus musculus OX=10090 GN=Dnaja2 PE=1 SV=1	High	High	High	Peak Found	Not Found	Peak Found	Peak Found	Peak Found	Peak Found	Dimethyl [K25; K131; K347]	4.20065e-05	10.094	10	3	6	3	412	45.7	6.48	15.18	3	#NUM!	0.511539	1.032	0.057	0.715707	0.000530807	92.25	409.87	110.4	173.2	16.4	5.28	42.65	15.02	126.8	132.7	140.8	152.4	27.812	284.1	24.7	19.7	18.8	2.20466e+06
FALSE	High	Master Protein	Q80Y81	Zinc phosphodiesterase ELAC protein 2 OS=Mus musculus OX=10090 GN=Elac2 PE=1 SV=1	High	High	High	Peak Found	Peak Found	Peak Found	Not Found	Peak Found	Peak Found	Dimethyl [K138; K242; K254; K275; K402; K420; K506; K738]	6.18402e-05	37.773	14	8	26	8	831	92.7	7.34	76.31	8	#NUM!	0.368233	1.461	1.132	0.715707	0.903728	5.97	34.7	186.2	59	54.8	3.24	25.38	10.53	189.6	201	190.9	56.7	60.5	88.6	20.8608	60.6	52.2	9.29876e+06
FALSE	High	Master Protein	Q9EPL8	Importin-7 OS=Mus musculus OX=10090 GN=Ipo7 PE=1 SV=2	High	High	High	High	High	High	High	Peak Found	Peak Found	Dimethyl [K294; K306; K445; K626; K740; K1009]	3.3338e-05	60.457	11	7	38	7	1038	119.4	4.82	114.73	7	#NUM!	0.409025	0.691	0.281	0.716721	0.180674	10.21	16.18	177.6	25.9	96.5	4.14	16.59	26.59	161.8	170.9	175.6	20	28	24.9	87.3	92.8	138.7	1.02035e+07
FALSE	High	Master Protein	P63158	High mobility group protein B1 OS=Mus musculus OX=10090 GN=Hmgb1 PE=1 SV=2	High	High	High	Peak Found	High	High	Peak Found	Peak Found	Peak Found	Dimethyl [K30; K43; K114; K127; K141]	1.35213e-05	32.669	20	4	19	4	215	24.9	5.74	49.17	4	#NUM!	0.39688	0.643	1.213	0.717594	0.855869	6.75	2.22	88.7	122.8	88.5	5.68	20.4	6.67	85	93.6	84.8	103.3	117.6	152.6	84.8	94.4	83.8	5.50568e+06
FALSE	High	Master Protein	Q91UZ5	Inositol monophosphatase 2 OS=Mus musculus OX=10090 GN=Impa2 PE=1 SV=1	High	High	High	Peak Found	High	Peak Found	Peak Found	Peak Found	Peak Found	Dimethyl [K73; K179]	2.40742e-05	10.42	12	2	5	2	290	31.7	6.23	9.33	2	#NUM!	0.517158	0.926	0.914	0.720026	0.997039	26.29	9.83	101.7	98.5	99.8	16.39	19.49	20.44	106.7	121.1	86.8	72.6	103.3	104.9	79.4	120.5	104.7	1.61583e+06
FALSE	High	Master Protein	P00920	Carbonic anhydrase 2 OS=Mus musculus OX=10090 GN=Ca2 PE=1 SV=4	High	High	High	Not Found	Peak Found	Peak Found	Peak Found	High	High	Dimethyl [K80; K126; K148]	7.18591e-06	22.449	20	3	12	3	260	29	7.01	43.16	3	#NUM!	0.311588	1.169	0.228	0.720026	0.0916275	89.23	117.37	88.6	54.5	156.9	7	67.74	13.38	90.4	88.5	100.6	12.6079	33	93.7	160.2	145.1	188.4	3477749
FALSE	High	Master Protein	P97315	Cysteine and glycine-rich protein 1 OS=Mus musculus OX=10090 GN=Csrp1 PE=1 SV=3	High	High	High	Peak Found	Peak Found	Peak Found	High	High	Peak Found	Dimethyl [K32; K59]	4.20459e-05	21.377	25	3	11	3	193	20.6	8.57	41.44	3	#NUM!	0.357194	0.442	0.73	0.720252	0.87869	28.22	6.95	104.5	84.7	110.8	4.39	43.61	16.61	103.8	105.7	97.2	45.6	117.3	84.2	136.7	99.5	110	1.91171e+06
FALSE	High	Master Protein	Q9DBG6	Dolichyl-diphosphooligosaccharide--protein glycosyltransferase subunit 2 OS=Mus musculus OX=10090 GN=Rpn2 PE=1 SV=1	High	High	High	High	High	High	High	Peak Found	Peak Found	Dimethyl [K243; K337; K385; K456; K504; K535]	2.57215e-05	52.514	13	6	32	6	631	69	5.81	105.2	6	#NUM!	0.381205	1.449	0.796	0.722052	0.92235	11.46	7.59	148.4	50.9	100.7	3.99	15.51	37.53	151	150.3	140.5	66	51.6	50.5	130.1	102	58.1	1.02194e+07
FALSE	High	Master Protein	O54988	STE20-like serine/threonine-protein kinase OS=Mus musculus OX=10090 GN=Slk PE=1 SV=2	High	High	High	Peak Found	Peak Found	Peak Found	Peak Found	Peak Found	Peak Found	Dimethyl [K150; K170; K179; K375; K520; K556; K881; K995; K1203; K1221]	4.6971e-05	44.378	12	10	25	9	1233	141.4	5.14	68.44	10	#NUM!	1	0.611	0.586	0.722052	0.660735	45.83	24.91	76.1	96	127.9	8.43	50.31	72.92	82.4	96.6	94.7	128.2	119.5	40.5	161	159.2	17.8	4.27605e+06
FALSE	High	Master Protein	Q5XJY5	Coatomer subunit delta OS=Mus musculus OX=10090 GN=Arcn1 PE=1 SV=2	High	High	High	Peak Found	Peak Found	Peak Found	Peak Found	Peak Found	Peak Found	Dimethyl [K11; K72; K241; K347; K363; K485; K507]; Met-loss [N-Term]	6.73142e-06	25.509	16	7	17	7	511	57.2	6.21	36.99	7	#NUM!	0.473699	1.449	0.715	0.722052	0.854397	14.01	11.3	158.4	61.4	80.2	1.43	1.18	8.78	157.6	161.7	157.9	62	61.2	60.6	86.6	72.6	80	1.31691e+07
FALSE	High	Master Protein	Q6NZC7	SEC23-interacting protein OS=Mus musculus OX=10090 GN=Sec23ip PE=1 SV=2	High	High	High	High	High	Peak Found	Peak Found	Peak Found	Peak Found	Dimethyl [K344; K361; K421; K680; K840; K877]	1.58378e-05	40.424	13	7	23	7	998	110.7	5.94	47.97	7	#NUM!	0.482012	0.649	0.275	0.731016	0.0990091	12.09	31.18	93.7	44.4	161.9	4.84	15.37	9.09	95.2	93	86.7	38.5	52.2	44.1	179.5	150.1	160.8	6.10425e+06
FALSE	High	Master Protein	Q9R1T2	SUMO-activating enzyme subunit 1 OS=Mus musculus OX=10090 GN=Sae1 PE=1 SV=1	High	High	High	Peak Found	Peak Found	Peak Found	Peak Found	Peak Found	Peak Found	Dimethyl [K65; K182; K212; K232; K339]	8.73802e-06	22.149	24	6	17	6	350	38.6	5.36	46.44	6	#NUM!	0.372289	0.704	0.633	0.733926	0.796105	1.66	10.01	180.6	46.3	73	2.71	7.61	50.84	177.5	182.1	187.4	50.7	43.6	46.7	33.3	73.7	104.9	8.64722e+06
FALSE	High	Master Protein	Q3UEB3	Poly(U)-binding-splicing factor PUF60 OS=Mus musculus OX=10090 GN=Puf60 PE=1 SV=2	High	High	High	Peak Found	Peak Found	Peak Found	Peak Found	Peak Found	Peak Found	Dimethyl [K74; K256; K281; K519]	2.96773e-05	20.028	8	4	14	4	564	60.2	5.29	35.75	4	#NUM!	0.793955	0.501	0.854	0.733926	0.961826	68.78	47.36	170.4	57.6	72.1	7.29	41.51	34.41	164.1	174.5	150.8	53.3	55.4	105.8	85.6	69.4	41.1	2.88891e+06
FALSE	High	Master Protein	Q6PDM2	Serine/arginine-rich splicing factor 1 OS=Mus musculus OX=10090 GN=Srsf1 PE=1 SV=3	High	High	High	Peak Found	Peak Found	Peak Found	High	High	High	Dimethyl [K38; K48]	1.53887e-05	5.376	7	2	7	2	248	27.7	10.36	12.23	2	#NUM!	0.280555	0.885	0.329	0.735602	0.340571	18.97	22.65	94.5	57.5	148	6.32	25.85	14.99	86	95.4	96.7	36.1	58.1	59.9	136.5	149.5	181.9	1.34394e+06
FALSE	High	Master Protein	P18155	Bifunctional methylenetetrahydrofolate dehydrogenase/cyclohydrolase, mitochondrial OS=Mus musculus OX=10090 GN=Mthfd2 PE=1 SV=1	High	High	High	Peak Found	Not Found	Peak Found	Not Found	Peak Found	Peak Found	Dimethyl [K66; K299]	3.20678e-05	9.685	8	2	5	2	350	37.8	8.88	14.18	2	#NUM!	0.465829	0.884	0.732	0.736419	0.892717	8.36	147.18	100.2	90.1	109.7	15.31	0.18	16.1	133	100.8	133.5	119.8	8.35057	119.5	43.993	130	163.4	1.37385e+06
FALSE	High	Master Protein	O55029	Coatomer subunit beta' OS=Mus musculus OX=10090 GN=Copb2 PE=1 SV=2	High	High	High	High	High	High	Peak Found	Peak Found	Peak Found	Dimethyl [K64; K168; K186; K199; K212; K525; K802; K812; K856; K871]	1.78002e-05	70.271	18	8	35	8	905	102.4	5.3	115.65	8	#NUM!	1.07518	1.426	1.366	0.736723	0.761128	1.84	29.2	202.6	45.5	51.9	6.87	8.79	26.98	220.2	191.9	208.3	40.7	48.2	46.7	57.4	33.2	53.4	2.06254e+07
FALSE	High	Master Protein	Q9CZU6	Citrate synthase, mitochondrial OS=Mus musculus OX=10090 GN=Cs PE=1 SV=1	High	High	High	High	High	High	High	High	High	Dimethyl [K43; K103; K366; K393; K459]	2.39425e-05	33.525	15	5	65	5	464	51.7	8.57	133.14	5	#NUM!	1.01787	1.423	0.295	0.738583	0.127629	3.21	25.75	88.2	67.1	144.7	1.68	1.37	6.62	88.7	90.8	87.9	67.1	68.9	67.5	132.5	150.9	145.6	5.26041e+07
FALSE	High	Master Protein	Q6ZQI3	Malectin OS=Mus musculus OX=10090 GN=Mlec PE=1 SV=2	High	High	High	Peak Found	Peak Found	Peak Found	Peak Found	Peak Found	Peak Found	Dimethyl [K125; K137; K196; K219]	1.14922e-05	20.358	15	4	10	4	291	32.3	6.05	23.86	4	#NUM!	0.46621	0.466	1.079	0.741088	0.93766	18.89	12.34	92.1	107.9	100	19.43	11.96	3.45	120.5	88.1	86.7	103.3	121.1	96.3	95.7	91	97.3	2.86733e+06
FALSE	High	Master Protein	Q01768	Nucleoside diphosphate kinase B OS=Mus musculus OX=10090 GN=Nme2 PE=1 SV=1	High	High	High	High	High	High	High	High	High	Dimethyl [K12; K26; K66; K85; K135; K143]	1.9706e-06	20.085	42	4	16	3	152	17.4	7.5	38.24	4	#NUM!	0.294114	0.711	0.226	0.742327	0.04669	7.51	11.52	49.1	50.2	200.8	1.66	7	12.95	45.8	46.9	47.2	43.3	49.7	48	191.9	237.2	190	8.49353e+06
FALSE	High	Master Protein	Q9Z1Z2	Serine-threonine kinase receptor-associated protein OS=Mus musculus OX=10090 GN=Strap PE=1 SV=2	High	High	High	High	High	High	Peak Found	Peak Found	Peak Found	Dimethyl [K69; K84; K122; K131; K137; K178; K235; K246; K262; K349]	3.50604e-06	62.593	40	10	31	10	350	38.4	5.12	98.28	10	#NUM!	0.696055	0.713	1.226	0.744695	0.850425	25.17	1.74	117.8	83.5	98.7	8.08	21.3	64.25	114.4	123.8	134.4	72.1	110.3	87.8	23.9	129.5	103.8	1.3381e+07
FALSE	High	Master Protein	Q8R010	Aminoacyl tRNA synthase complex-interacting multifunctional protein 2 OS=Mus musculus OX=10090 GN=Aimp2 PE=1 SV=2	High	High	High	Peak Found	Peak Found	Peak Found	Peak Found	Peak Found	Not Found	Dimethyl [K64; K114; K167; K320]	2.93478e-05	23.383	28	4	12	4	320	35.4	7.83	33.63	4	#NUM!	0.351029	0.61	0.93	0.745379	0.999853	5.88	9.06	181.3	56.3	62.4	0.69	62.08	4.05	184.1	181.7	182.3	128.8	56.6	41	60.9	64.5	14.1516	4.69781e+06
FALSE	High	Master Protein	Q8JZV7	N-acetylglucosamine-6-phosphate deacetylase OS=Mus musculus OX=10090 GN=Amdhd2 PE=1 SV=1	High	High	High	Peak Found	Peak Found	Peak Found	Peak Found	Peak Found	Peak Found	Dimethyl [K128; K151]	2.02518e-05	11.023	8	2	4	2	409	43.5	6.23	16.57	2	#NUM!	0.443972	0.984	1.172	0.746912	0.904357	2.43	21.09	116.3	97.1	86.7	5.17	20.26	3.23	113.5	119.8	108	86.5	125.9	94.7	86.1	84.6	80.8	2.35848e+06
FALSE	High	Master Protein	Q8BU30	Isoleucine--tRNA ligase, cytoplasmic OS=Mus musculus OX=10090 GN=Iars PE=1 SV=2	High	High	High	Peak Found	Peak Found	Peak Found	High	Peak Found	Peak Found	Dimethyl [K17; K24; K149; K199; K285; K290; K298; K314; K344; K371; K410; K428; K600; K796; K868; K878; K1016; K1038; K1042; K1061; K1071; K1125]; Met-loss [N-Term]	1.95759e-05	123.934	28	21	73	21	1262	144.2	6.55	199.4	21	#NUM!	0.438999	0.716	1.604	0.747404	0.613537	21.5	32.85	176.1	57.9	66.1	9.09	46.29	54.83	197.7	165.9	175.4	83.1	57.6	30.3	96.8	27.5	65.8	4.56948e+07
FALSE	High	Master Protein	O88569	Heterogeneous nuclear ribonucleoproteins A2/B1 OS=Mus musculus OX=10090 GN=Hnrnpa2b1 PE=1 SV=2	High	High	High	Peak Found	Peak Found	Peak Found	Peak Found	Peak Found	Peak Found	Dimethyl [K13; K46; K59; K120; K151; K152; K168]	2.70881e-05	33.231	24	7	20	6	353	37.4	8.95	49.65	7	#NUM!	0.568736	0.685	0.573	0.747404	0.636679	17.29	76.33	61.1	51.4	187.5	4.97	34.15	10.99	63.4	60.4	57.4	50.8	56.4	27.5	185.3	179.5	219.2	7.05623e+06
FALSE	High	Master Protein	Q78PY7	Staphylococcal nuclease domain-containing protein 1 OS=Mus musculus OX=10090 GN=Snd1 PE=1 SV=1	High	High	High	High	High	High	High	High	Peak Found	Dimethyl [K88; K102; K359; K513; K586; K603; K676; K752; K857; K867; K886]	1.98795e-05	94.526	22	12	75	12	910	102	7.43	183.14	12	#NUM!	0.378448	1.408	1.267	0.747404	0.823911	3.99	27.24	161.4	72.7	65.9	7.36	3.77	12.09	143.9	163	164.7	73.5	72.5	77.8	66.5	77.2	61	4.15522e+07
FALSE	High	Master Protein	Q8BP67	60S ribosomal protein L24 OS=Mus musculus OX=10090 GN=Rpl24 PE=1 SV=2	High	High	High	High	High	High	High	High	High	Dimethyl [K12; K35; K93]	2.76611e-05	31.198	22	3	30	3	157	17.8	11.25	72.67	3	#NUM!	0.968449	1.408	0.549	0.747404	0.597014	12.64	4.78	55.4	49.9	194.7	3.5	13.01	10.5	51.4	55.1	53.5	44.8	57.4	48.2	220	181.4	188.1	2.08629e+07
FALSE	High	Master Protein	Q61233	Plastin-2 OS=Mus musculus OX=10090 GN=Lcp1 PE=1 SV=4	High	High	High	High	High	High	High	High	High	Dimethyl [K39; K68; K76; K97; K123; K132; K165; K182; K183; K184; K217; K285; K294; K309; K328; K444; K449; K456; K468; K530; K570; K579; K610; K622]	1.71324e-05	245.944	55	23	240	21	627	70.1	5.33	802.53	23	#NUM!	2	1.409	0.95	0.747404	0.999853	0.21	0.36	130.1	78.5	91.4	2.33	4.04	8.18	132.2	126.8	131.9	83.9	77.5	79.5	94.5	81	92.7	2.84907e+08
FALSE	High	Master Protein	Q9DAR7	m7GpppX diphosphatase OS=Mus musculus OX=10090 GN=Dcps PE=1 SV=1	High	High	High	High	High	High	Peak Found	Peak Found	Peak Found	Dimethyl [K85; K104; K182; K206]	2.06036e-05	20.78	19	4	16	4	338	39	6.48	50.51	4	#NUM!	0.340739	0.48	0.835	0.748103	0.95866	10.61	36.96	80.3	194.6	25.1	6.09	15.82	95.2	70.4	77.5	69.4	165.8	218.6	170.4	22	89.4	16.5	2.23863e+06
FALSE	High	Master Protein	O70251	Elongation factor 1-beta OS=Mus musculus OX=10090 GN=Eef1b PE=1 SV=5	High	High	High	High	High	High	High	High	High	Dimethyl [K22; K96; K147; K157; K176; K185; K186]	5.22461e-06	74.943	36	6	64	6	225	24.7	4.69	195.2	6	#NUM!	0.49129	0.717	0.366	0.748406	0.250975	3.94	3.26	48	63.6	188.3	6.73	5.98	4.57	46.1	52.6	48.7	59.9	67.5	64.5	177.1	190.9	192.8	4.68912e+07
FALSE	Medium	Master Protein	Q61029	Lamina-associated polypeptide 2, isoforms beta/delta/epsilon/gamma OS=Mus musculus OX=10090 GN=Tmpo PE=1 SV=4	High	High	Peak Found	Peak Found	Peak Found	Peak Found	Peak Found	Peak Found	Peak Found	Dimethyl [K400]	0.019	1.552	2	1	2	1	452	50.3	9.45	1.66	1	#NUM!	0.641082	0.357	1.071	0.751658	0.95866	11.41	9.29	45	137.5	117.6	14.54	9.5	9.28	51.7	43.8	38.8	133.8	122.6	148.2	133.2	114.4	113.4	716054
FALSE	High	Master Protein	P50431	Serine hydroxymethyltransferase, cytosolic OS=Mus musculus OX=10090 GN=Shmt1 PE=1 SV=3	High	High	High	Peak Found	Peak Found	Peak Found	Peak Found	Peak Found	Peak Found	Dimethyl [K32; K167; K190; K360; K380]	2.51413e-05	36.554	16	5	20	4	478	52.6	6.95	62.25	5	#NUM!	0.791243	1.401	1.081	0.751908	0.918077	46.79	37.47	183.3	58.5	58.2	8.6	33.4	17.13	185.8	159.6	186.2	59.3	79.9	40	54.9	59	75.3	1.03477e+07
FALSE	High	Master Protein	Q8BU31	Ras-related protein Rap-2c OS=Mus musculus OX=10090 GN=Rap2c PE=1 SV=1	Peak Found	High	High	Not Found	Not Found	Not Found	Not Found	Not Found	Not Found	Dimethyl [K16; K42; K117]	1.8288e-05	9.444	17	3	10	1	183	20.7	4.94	17.68	3	#NUM!	2	1.081	0.356	0.752133	0.323433	74.83	93.3	87.1	44.4	168.5	2.32	14.14	34.31	100	103.6	99.2	56.4	16.9043	46.2	201.2	99.7	193.6	3.28575e+06
FALSE	High	Master Protein	P19253	60S ribosomal protein L13a OS=Mus musculus OX=10090 GN=Rpl13a PE=1 SV=4	High	High	High	High	High	High	High	High	High	Dimethyl [K114; K148; K159]	5.30466e-05	27.848	18	3	43	3	203	23.4	11.02	114.59	3	#NUM!	0.540045	1.398	0.309	0.753534	0.147235	11.44	27.16	75.7	46.5	177.8	0.49	29.96	4.87	75.7	76.1	75.4	28.6	53.4	46.5	191.5	175	177.7	2.91243e+07
FALSE	High	Master Protein	Q8R5H1	Ubiquitin carboxyl-terminal hydrolase 15 OS=Mus musculus OX=10090 GN=Usp15 PE=1 SV=1	High	High	High	Peak Found	Peak Found	High	Peak Found	High	Peak Found	Dimethyl [K39; K72; K137; K259; K272; K428; K471; K472; K519; K772; K813]	9.2434e-06	61.211	15	11	33	11	981	112.3	5.17	87.83	11	#NUM!	0.431504	0.691	0.991	0.754382	0.972388	33.14	0.52	145	105.7	49.3	5.84	39.2	54.2	149.1	166.8	154	112.3	50.2	112.5	79.5	52.3	23.4	6.48029e+06
FALSE	High	Master Protein	O70133	ATP-dependent RNA helicase A OS=Mus musculus OX=10090 GN=Dhx9 PE=1 SV=2	High	High	High	High	High	High	Peak Found	High	High	Dimethyl [K14; K29; K76; K148; K266; K393; K598; K623; K710; K757; K868; K1026; K1039; K1050; K1075; K1076]	6.02355e-05	91.827	18	15	61	15	1380	149.4	6.83	166.91	15	#NUM!	0.393163	1.396	0.854	0.754382	0.949374	1.71	21.3	156	71	73	2.82	6.91	14.84	155.9	162.1	153.5	70.6	71	79.6	72.9	57.5	76.9	2.7094e+07
FALSE	High	Master Protein	Q9Z110	Delta-1-pyrroline-5-carboxylate synthase OS=Mus musculus OX=10090 GN=Aldh18a1 PE=1 SV=2	High	High	High	Peak Found	Peak Found	Peak Found	Peak Found	Peak Found	Peak Found	Dimethyl [K282; K300; K347; K348; K424; K662; K705]	1.90305e-05	57.949	14	8	33	8	795	87.2	7.55	112.98	8	#NUM!	0.71905	1.395	0.915	0.754766	0.999853	3.26	17.8	171.1	38.5	90.4	4.09	28.01	15.24	172.4	161.9	175	59.8	37.1	38.8	93.9	91.1	70.2	1.18559e+07
FALSE	High	Master Protein	Q05920	Pyruvate carboxylase, mitochondrial OS=Mus musculus OX=10090 GN=Pc PE=1 SV=1	High	High	High	High	High	Not Found	Peak Found	Peak Found	Peak Found	Dimethyl [K104; K600; K906; K1043; K1056]	2.12391e-05	33.926	7	5	16	5	1178	129.6	6.71	51.34	5	#NUM!	0.358735	1.253	0.273	0.755884	0.118476	9	60.33	93.9	37.8	168.3	10.58	8.45	21.18	81	99.9	94.4	35.8	40.3	12.8366	226.5	169.2	152.8	4.00881e+06
FALSE	High	Master Protein	Q9Z2I9	Succinate--CoA ligase [ADP-forming] subunit beta, mitochondrial OS=Mus musculus OX=10090 GN=Sucla2 PE=1 SV=2	High	High	High	Peak Found	Peak Found	Peak Found	Peak Found	High	Peak Found	Dimethyl [K215; K216; K249; K267; K286; K426; K438]	5.15691e-05	28.585	15	6	23	6	463	50.1	7.01	58.75	6	#NUM!	0.60654	0.725	0.539	0.756772	0.5782	36.29	33.5	96.3	79.6	124.1	8.09	21.43	6.14	98	102.6	87.5	55.2	83.5	81	125.9	126.3	140	1.4602e+07
FALSE	High	Master Protein	P63268	Actin, gamma-enteric smooth muscle OS=Mus musculus OX=10090 GN=Actg2 PE=1 SV=1	High	High	High	High	Peak Found	Peak Found	Peak Found	Peak Found	Peak Found	Dimethyl [K51; K62; K85; K114; K239; K327]	9.27683e-06	61.649	39	9	220	3	376	41.9	5.48	534.03	9	#NUM!	0.569822	1.39	1.514	0.756772	0.66719	16.66	51.95	129.8	110	60.2	6.16	9.54	16.59	125.3	139.9	126.8	107.5	114.7	94.8	75.8	58.8	56.4	5.53986e+07
FALSE	High	Master Protein	P42225	Signal transducer and activator of transcription 1 OS=Mus musculus OX=10090 GN=Stat1 PE=1 SV=1	High	High	High	Peak Found	Peak Found	Peak Found	Peak Found	Peak Found	Peak Found	Dimethyl [K138; K161; K173; K296; K344; K388; K525; K544; K665; K673; K697]	1.01477e-05	41.763	19	11	24	11	749	87.1	5.58	59.16	11	#NUM!	0.719625	1.39	0.674	0.756772	0.832829	12.28	2.59	187.2	44.2	68.5	3.42	32.23	32.76	189.8	180.9	177.7	42.7	44.4	23.1	64.3	110.9	66.2	1.08175e+07
FALSE	High	Master Protein	Q9QUK3	Protein CLN8 OS=Mus musculus OX=10090 GN=Cln8 PE=1 SV=1	High	High	High	Peak Found	Peak Found	Peak Found	Not Found	Peak Found	Peak Found	Dimethyl [K271]	1.60379e-05	6.465	6	1	3	1	288	33.1	8.82	10.16	1	#NUM!	0.887983	0.755	1.019	0.757267	0.981555	20.87	6.03	80	106	113.9	5.18	18.61	6.91	85.3	93.1	93.7	97.1	123.4	141.8	12.348	126.3	139.2	491010
FALSE	High	Master Protein	Q7TPR4	Alpha-actinin-1 OS=Mus musculus OX=10090 GN=Actn1 PE=1 SV=1	High	High	High	High	High	High	High	High	High	Dimethyl [K47; K64; K103; K157; K174; K220; K236; K254; K281; K344; K431; K492; K516; K577; K649; K704]	6.24719e-05	155.602	26	16	104	11	892	103	5.38	310.45	16	#NUM!	1.30492	1.388	0.445	0.757298	0.405292	9.93	23.99	170.3	40.9	88.8	1.38	40.09	8.72	165.7	164.1	168.6	39.8	35.8	71.8	91.1	76.6	86.4	3.64077e+07
FALSE	High	Master Protein	P63276	40S ribosomal protein S17 OS=Mus musculus OX=10090 GN=Rps17 PE=1 SV=2	High	High	High	Peak Found	Peak Found	Peak Found	Peak Found	Peak Found	Peak Found	Dimethyl [K32; K44; K129]	5.13486e-05	41.103	35	3	16	3	135	15.5	9.85	54.61	3	#NUM!	0.637319	0.727	0.212	0.758644	0.0358771	11.69	5.6	50.4	40.5	209.1	3.54	9.47	5.36	50.2	51	47.7	38.5	40.4	46.1	208.3	197.7	220.1	9.67641e+06
FALSE	High	Master Protein	E9Q555	E3 ubiquitin-protein ligase RNF213 OS=Mus musculus OX=10090 GN=Rnf213 PE=1 SV=2	High	High	High	Not Found	Peak Found	Peak Found	Peak Found	Peak Found	Peak Found	Dimethyl [K36; K216; K311; K323; K864; K1008; K1068; K2197; K2731; K2736; K2854; K2888; K2980; K3098; K3130; K3161; K3723; K4706; K4721; K4743]	4.93476e-06	83.808	5	18	49	18	5152	584.4	6.8	117.11	18	#NUM!	0.845856	0.729	0.081	0.761022	0.000202095	147.18	591.72	119.6	32.3	148.1	4.51	13.84	7.32	121.4	124.2	132.3	18.7312	37	30.4	153.8	139.5	161.3	9.39276e+06
FALSE	High	Master Protein	O09061	Proteasome subunit beta type-1 OS=Mus musculus OX=10090 GN=Psmb1 PE=1 SV=1	High	High	High	Peak Found	Peak Found	High	Peak Found	Peak Found	Peak Found	Dimethyl [K93; K163; K183]	9.71364e-06	24.223	23	3	14	3	240	26.4	7.81	47.98	3	#NUM!	0.40443	0.691	1.063	0.761038	0.942357	22.36	17.28	85.3	115.4	99.3	19.09	85.66	35.02	51.1	69.6	74.7	330.9	74.6	94.2	81.1	40.7	83.2	4.35532e+06
FALSE	High	Master Protein	Q5SW19	Clustered mitochondria protein homolog OS=Mus musculus OX=10090 GN=Cluh PE=1 SV=2	High	High	High	Peak Found	Peak Found	Peak Found	Peak Found	Peak Found	Not Found	Dimethyl [K302; K654; K677; K762; K898; K928; K946; K990]	2.28372e-05	50.887	10	8	28	8	1315	148	6.02	91.15	8	#NUM!	0.589257	1.364	100	0.76138	2.68558e-17	95.43	0.000932802	209.9	32.4	57.7	11.4	22.72	21.25	196.7	247.1	229.6	39	24.6	35.4	54.2	73.4	25.5755	6.62722e+06
FALSE	High	Master Protein	Q9CSH3	Exosome complex exonuclease RRP44 OS=Mus musculus OX=10090 GN=Dis3 PE=1 SV=4	High	High	High	Peak Found	Not Found	Peak Found	Peak Found	Peak Found	Peak Found	Dimethyl [K199; K236; K281; K690; K857; K866; K922]	6.0401e-06	34.457	9	7	20	7	958	108.8	7.53	52.61	7	#NUM!	0.37772	1.38	0.086	0.761998	0.00367218	48.2	625.43	219.8	50.7	29.5	4.69	17.28	70.76	227.3	211.1	230.7	46.4	6.09535	59.3	30.5	19.5	75.3	12506476
FALSE	High	Master Protein	Q9D868	Peptidyl-prolyl cis-trans isomerase H OS=Mus musculus OX=10090 GN=Ppih PE=1 SV=1	High	High	High	High	Peak Found	High	High	High	High	Dimethyl [K38]	1.98822e-05	7.817	5	1	8	1	188	20.5	8.09	16.81	1	#NUM!	0.676319	0.852	0.439	0.762918	0.512417	21.38	9.12	61.9	72.7	165.5	13.66	2.93	7.28	71.9	61.8	54.8	72.2	72.6	76.1	174.5	165.3	150.9	1.68585e+06
FALSE	High	Master Protein	Q99MN1	Lysine--tRNA ligase OS=Mus musculus OX=10090 GN=Kars1 PE=1 SV=1	High	High	High	High	High	High	High	High	Peak Found	Dimethyl [K76; K151; K173; K188; K400; K419; K472; K515; K572; K576; K577]	2.85006e-05	86.873	33	12	59	12	595	67.8	5.94	172.57	12	#NUM!	0.517324	1.378	0.577	0.762918	0.645026	46.71	29.8	137.3	60.9	101.8	3.15	40.06	11.36	142.9	136.2	134.8	60.4	31.9	76.3	97.1	100.9	119.6	3.0381e+07
FALSE	High	Master Protein	Q61656	Probable ATP-dependent RNA helicase DDX5 OS=Mus musculus OX=10090 GN=Ddx5 PE=1 SV=2	High	High	High	Peak Found	Peak Found	Peak Found	Peak Found	Peak Found	Peak Found	Dimethyl [K45; K53; K295; K351; K388; K411; K451; K470]	1.77981e-05	52.17	15	8	34	7	614	69.2	8.92	86.99	8	#NUM!	1	1.379	0.721	0.762918	0.841227	3.05	14.78	171.2	57.2	71.7	2.93	32.23	30.35	176.6	186.8	179.2	59.8	61	32	44.9	75	84.6	1.54534e+07
FALSE	High	Master Protein	Q8VEE4	Replication protein A 70 kDa DNA-binding subunit OS=Mus musculus OX=10090 GN=Rpa1 PE=1 SV=1	High	High	High	Peak Found	Peak Found	Peak Found	Peak Found	Peak Found	Not Found	Dimethyl [K205; K262; K333; K376; K452; K520]	9.08985e-06	29.104	14	6	13	6	623	69	7.91	34.02	6	#NUM!	0.234553	0.537	0.714	0.762918	0.865404	14.37	5.97	133.8	123.6	42.6	6.78	10.36	16.67	141.9	139.9	125	129.2	150.4	124	39.5	50.1	23.6234	3.21602e+06
FALSE	High	Master Protein	Q61035	Histidine--tRNA ligase, cytoplasmic OS=Mus musculus OX=10090 GN=Hars PE=1 SV=2	High	High	High	High	High	High	High	Peak Found	Peak Found	Dimethyl [K37; K143; K288; K303; K418; K437]	4.48536e-05	41.845	20	6	32	5	509	57.4	6	99	6	#NUM!	1	0.732	1.968	0.764055	0.418823	19.48	31.1	153.5	81.1	65.4	1.19	15.45	29.54	159.4	160.2	156.6	64.1	85.6	84.2	79.4	67.9	42.8	2.56294e+07
FALSE	High	Master Protein	P09411	Phosphoglycerate kinase 1 OS=Mus musculus OX=10090 GN=Pgk1 PE=1 SV=4	High	High	High	High	High	High	High	High	High	Dimethyl [K41; K75; K86; K97; K131; K184; K199; K216; K230; K264; K291; K297; K322; K323; K353; K361; K382; K406]	1.23813e-05	293.508	68	20	402	20	417	44.5	7.9	1097.07	20	#NUM!	0.562659	1.376	0.748	0.764072	0.865255	3.5	1.03	109.6	68.8	121.6	5.38	9.84	4.73	103.4	114.8	106.9	66.9	79.1	67.1	116.2	127.1	118.5	7.42864e+08
FALSE	High	Master Protein	P62264	40S ribosomal protein S14 OS=Mus musculus OX=10090 GN=Rps14 PE=1 SV=3	High	High	High	High	High	High	High	High	High	Dimethyl [K50; K96; K125]	1.85692e-05	26.219	46	3	20	3	151	16.3	10.05	51.8	3	#NUM!	0.69209	1.372	0.184	0.766315	0.0190647	2.39	19.58	62.4	36	201.6	8.23	17.15	1.67	70.1	60	62.3	42.6	36	30.2	201.3	195.8	201.8	2.57372e+07
FALSE	High	Master Protein	P62814	V-type proton ATPase subunit B, brain isoform OS=Mus musculus OX=10090 GN=Atp6v1b2 PE=1 SV=1	High	High	High	High	High	High	High	Peak Found	Peak Found	Dimethyl [K64; K81; K108; K109; K430; K457; K510]	3.7253e-06	77.164	20	7	48	7	511	56.5	5.81	156.47	7	#NUM!	1.06511	1.368	2.704	0.768683	0.294584	35.28	94.11	207.1	37.6	55.2	2.1	12.88	82.61	219	217.1	210.4	48.8	39.1	39.5	66	57.9	2.2	1.22786e+07
FALSE	High	Master Protein	Q9CRA4	Methylsterol monooxygenase 1 OS=Mus musculus OX=10090 GN=Msmo1 PE=1 SV=1	High	High	High	Peak Found	Peak Found	Peak Found	Not Found	Peak Found	Not Found	Dimethyl [K284]	2.81899e-05	5.358	5	1	3	1	293	34.8	7.66	11.01	1	#NUM!	0.31754	0.542	100	0.769451	2.68558e-17	13.01	0.00521236	68.4	126.2	105.4	8.43	8.23	2.1369	78.7	88.6	92.9	183.1	163.5	156.5	32.5905	136.7	38.9858	2.69446e+06
FALSE	High	Master Protein	P42227	Signal transducer and activator of transcription 3 OS=Mus musculus OX=10090 GN=Stat3 PE=1 SV=2	High	High	High	Peak Found	Not Found	Peak Found	Peak Found	Not Found	Not Found	Dimethyl [K177; K392; K642]	2.67051e-05	16.824	4	3	13	3	770	88	6.3	34.96	3	#NUM!	0.441174	0.531	9.543	0.769451	0.000522728	147.47	769.7	50.6	78.4	171	10.14	84.21	1.04462	88.3	77.6	95.1	271.7	31.8083	68.9	298.4	37.9021	21.5766	2.77081e+06
FALSE	High	Master Protein	Q8K0C9	GDP-mannose 4,6 dehydratase OS=Mus musculus OX=10090 GN=Gmds PE=1 SV=1	High	High	High	Peak Found	Peak Found	High	Peak Found	Not Found	Not Found	Dimethyl [K46; K95; K101; K115; K140; K161; K246; K338]	6.78707e-06	45.719	34	7	24	7	372	42	7.03	70.79	7	#NUM!	0.444067	1.366	100	0.769451	2.68558e-17	56.15	0.00440704	167.6	66.1	66.3	3.6	48.32	1.42942	205	190.8	197.1	38.8	112.6	77.8	78	27.7992	21.2726	8.11178e+06
FALSE	High	Master Protein	P14869	60S acidic ribosomal protein P0 OS=Mus musculus OX=10090 GN=Rplp0 PE=1 SV=3	High	High	High	High	High	High	High	High	High	Dimethyl [K26; K38; K106; K146; K162; K297; K301]	5.31764e-05	68.775	36	7	93	7	317	34.2	6.25	239.25	7	#NUM!	0.819764	0.742	3.071	0.775718	0.122097	1.38	5.71	106.9	163.4	29.8	11.56	14.88	37.55	123.9	101.2	102.9	188.4	157.3	140.8	39.1	28.7	17.7	4.99797e+07
FALSE	High	Master Protein	Q91VR2	ATP synthase subunit gamma, mitochondrial OS=Mus musculus OX=10090 GN=Atp5f1c PE=1 SV=1	High	High	High	Peak Found	Peak Found	Peak Found	Peak Found	Peak Found	Peak Found	Dimethyl [K126; K136; K262]	5.87069e-05	15.427	18	4	13	4	298	32.9	9.01	31.74	4	#NUM!	0.911598	0.966	1.412	0.776998	0.801309	22.86	0.51	154.3	115.3	30.4	1.33	17.6	91.23	140.1	143.5	143.3	121.3	84.8	107	109.4	22.3	28.3	2.64304e+06
FALSE	High	Master Protein	Q08288	Cell growth-regulating nucleolar protein OS=Mus musculus OX=10090 GN=Lyar PE=1 SV=2	High	High	High	Peak Found	Not Found	Peak Found	Peak Found	Not Found	Peak Found	Dimethyl [K14; K244]; Met-loss [N-Term]	4.91134e-05	15.401	9	2	8	2	388	43.7	9.5	16.79	2	#NUM!	0.928681	0.347	0.9	0.782432	0.972388	28.07	0.0149682	107.2	74.2	118.6	45.54	128.13	118.71	94.6	92.3	35.1	288	18.222	14.2	30.2	24.9219	345.6	434061
FALSE	High	Master Protein	Q61937	Nucleophosmin OS=Mus musculus OX=10090 GN=Npm1 PE=1 SV=1	High	High	High	High	High	High	High	High	High	Dimethyl [K32; K54; K73; K80; K103; K134]	1.24765e-05	83.656	37	7	49	7	292	32.5	4.77	150.44	7	#NUM!	0.592369	0.749	0.492	0.78465	0.490123	9.24	8.02	104.7	54.7	140.6	5	10.25	7.1	105.5	104.6	96.2	64.6	54	54.6	130.1	140.4	150	1.46306e+07
FALSE	High	Master Protein	Q99KI0	Aconitate hydratase, mitochondrial OS=Mus musculus OX=10090 GN=Aco2 PE=1 SV=1	High	High	High	High	High	High	High	High	High	Dimethyl [K50; K86; K138; K160; K245; K323; K517; K523; K549; K573; K587; K605; K628; K651; K701; K717; K730]	1.46826e-05	229.842	34	18	182	18	780	85.4	7.93	574.44	18	#NUM!	0.294254	0.749	1.147	0.784927	0.894458	5.59	11.27	91.7	112.7	95.5	3.79	5.2	12.91	96.7	89.6	93	115.7	105	114.3	106.6	96.9	82.2	1.88187e+08
FALSE	High	Master Protein	P60867	40S ribosomal protein S20 OS=Mus musculus OX=10090 GN=Rps20 PE=1 SV=1	High	High	High	Peak Found	Peak Found	Peak Found	Peak Found	Peak Found	High	Dimethyl [K99]	2.62123e-05	12.446	11	1	10	1	119	13.4	9.94	26.03	1	#NUM!	0.418146	0.749	0.424	0.785171	0.365033	10.58	1.06	52.9	79.4	167.7	22.64	12.22	16.26	68.8	45.4	50	85.3	75.1	66.8	200.9	149.2	158.5	1.56166e+07
FALSE	High	Master Protein	P50580	Proliferation-associated protein 2G4 OS=Mus musculus OX=10090 GN=Pa2g4 PE=1 SV=3	High	High	High	High	High	High	High	High	High	Dimethyl [K51; K62; K93; K101; K139; K144; K191; K210; K311; K320; K344; K355]	1.53473e-05	82.934	54	12	75	12	394	43.7	6.86	210.32	12	#NUM!	0.368627	0.75	0.941	0.785176	0.999415	4.37	18.4	93.5	90.7	115.8	0.85	8.89	8.63	95.3	94	95.5	95.4	92.5	80.4	124.2	118	104.7	5.0267e+07
FALSE	High	Master Protein	Q8R180	ERO1-like protein alpha OS=Mus musculus OX=10090 GN=Ero1a PE=1 SV=2	High	High	High	Peak Found	Peak Found	Peak Found	Not Found	Peak Found	Peak Found	Dimethyl [K149; K240; K330; K348; K364; K409]	3.4656e-05	40.629	22	6	26	5	464	54.1	6.54	84.31	6	#NUM!	1	0.75	7.356	0.785176	0.00710815	5.08	1002.34	172.8	111.6	15.7	6.94	12.42	15.35	177.9	164.6	189.2	96.8	124.1	114.9	20.554	18	14.5	9.04423e+06
FALSE	High	Master Protein	Q9JKF1	Ras GTPase-activating-like protein IQGAP1 OS=Mus musculus OX=10090 GN=Iqgap1 PE=1 SV=2	High	High	High	High	High	High	High	High	High	Dimethyl [K88; K143; K174; K186; K201; K241; K266; K401; K431; K503; K567; K587; K615; K790; K871; K891; K916; K935; K953; K988; K997; K1053; K1111; K1261; K1368; K1389; K1465; K1475; K1487; K1528; K1586; K1604; K1652; K1653; K1657]	2.72872e-05	297.877	34	32	196	32	1657	188.6	6.48	636.32	32	#NUM!	0.65662	1.341	0.725	0.787088	0.846342	4.08	7.56	133.8	70.7	95.5	3.04	12.48	7.38	135.7	133.7	128	77.7	60.4	70.6	95.4	92.4	106.1	1.15104e+08
FALSE	High	Master Protein	Q9CWK8	Sorting nexin-2 OS=Mus musculus OX=10090 GN=Snx2 PE=1 SV=2	High	High	High	High	High	High	High	High	High	Dimethyl [K211; K309; K322; K346; K426; K469; K516]	3.53185e-06	30.479	16	7	21	6	519	58.4	5.12	49.61	7	#NUM!	0.363274	1.34	0.695	0.787605	0.815105	8.61	34.16	138.4	68.8	92.7	2.69	3.42	36.38	144.6	145.2	138.3	71.9	70.3	75.1	96.9	108	49.8	1.00312e+07
FALSE	High	Master Protein	Q9DCA5	Ribosome biogenesis protein BRX1 homolog OS=Mus musculus OX=10090 GN=Brix1 PE=1 SV=3	High	High	High	High	High	Peak Found	Not Found	Peak Found	Peak Found	Dimethyl [K53; K153]	1.11122e-05	10.371	8	2	6	2	353	41.2	10.02	14.14	2	#NUM!	0.358073	0.825	13.092	0.78968	0.00170215	19.98	556.52	128.1	140.8	31.1	7.88	18.05	32.9	136.6	133.2	117.5	146.3	123.2	176.8	23.1119	40.9	25.5	1.46003e+06
FALSE	High	Master Protein	Q91ZA3	Propionyl-CoA carboxylase alpha chain, mitochondrial OS=Mus musculus OX=10090 GN=Pcca PE=1 SV=2	High	High	High	High	High	High	High	High	High	Dimethyl [K100; K115; K128; K129; K146; K173; K196; K321; K339; K460; K509]	1.0526e-05	89.685	23	10	46	10	724	79.9	7.25	145.7	10	#NUM!	0.692102	0.754	0.719	0.78968	0.839145	1.58	5.1	73	63.4	163.7	2.86	16.91	18.79	75	76.2	72.1	47.9	65.4	65.1	133.8	196.1	168.3	1.39684e+07
FALSE	High	Master Protein	P05201	Aspartate aminotransferase, cytoplasmic OS=Mus musculus OX=10090 GN=Got1 PE=1 SV=3	High	High	High	High	High	High	High	High	Peak Found	Dimethyl [K20; K56; K154; K236; K276; K290; K378; K411]; Met-loss [N-Term]	3.10169e-05	55.111	37	8	39	8	413	46.2	7.14	117.36	8	#NUM!	0.393686	1.337	1.179	0.78968	0.874303	1.61	46.1	140.7	61.8	97.4	2.18	13.98	6.12	143	137	140.8	61.9	58.1	75.4	87.9	97.5	98.3	3.76396e+07
FALSE	High	Master Protein	P30416	Peptidyl-prolyl cis-trans isomerase FKBP4 OS=Mus musculus OX=10090 GN=Fkbp4 PE=1 SV=5	High	High	High	High	High	Peak Found	High	Peak Found	Peak Found	Dimethyl [K28; K83; K98; K108; K121; K266; K344; K387; K424]	3.3198e-05	53.939	24	8	36	8	458	51.5	5.72	95.32	8	#NUM!	0.976882	0.757	1.558	0.792971	0.64218	2.04	23.98	98.4	133.1	68.5	1.62	4.63	7.98	99.5	99.7	96.8	134.5	126.6	138.7	62.1	72.7	69.3	1.74022e+07
FALSE	High	Master Protein	A2A432	Cullin-4B OS=Mus musculus OX=10090 GN=Cul4b PE=1 SV=1	High	High	High	Peak Found	Peak Found	Peak Found	Peak Found	Peak Found	Not Found	Dimethyl [K187; K215; K291; K308; K344; K476; K495; K516; K790; K872]	2.28222e-05	64.88	16	10	35	8	970	110.6	8.37	91.18	10	#NUM!	2	0.74	1.941	0.792971	0.431557	33.88	87.91	85	159.6	55.4	13.78	30.22	59.49	102.1	78.5	85.1	119.3	159.9	219.1	65.7	55.5	14.8	8.11015e+06
FALSE	High	Master Protein	Q8CI95	Oxysterol-binding protein-related protein 11 OS=Mus musculus OX=10090 GN=Osbpl11 PE=1 SV=2	High	High	High	Peak Found	Peak Found	Peak Found	Not Found	Not Found	Peak Found	Dimethyl [K30; K697]	4.49233e-05	6.869	3	2	6	2	751	83.6	7.01	11.34	2	#NUM!	0.638196	0.78	100	0.794013	2.68558e-17	5.6	0.00280625	93.9	84.3	121.8	9.2	7.76	0.757513	126.9	144.3	121.2	105.5	123.3	114.1	25.5261	49.1857	164.7	1.06015e+06
FALSE	High	Master Protein	Q8VIJ6	Splicing factor, proline- and glutamine-rich OS=Mus musculus OX=10090 GN=Sfpq PE=1 SV=1	High	High	High	Not Found	Peak Found	Peak Found	Not Found	Peak Found	Peak Found	Dimethyl [K306; K322; K330]	6.65921e-06	11.507	6	3	7	3	699	75.4	9.44	15.94	3	#NUM!	0.462448	0.632	0.724	0.794013	0.865404	21.87	10.66	79.5	87	133.5	17.13	8.9	4.24	89	125.3	104.7	8.10076	122	107.5	27.521	181.1	170.5	3.32515e+06
FALSE	High	Master Protein	P35700	Peroxiredoxin-1 OS=Mus musculus OX=10090 GN=Prdx1 PE=1 SV=1	High	High	High	High	High	High	High	High	High	Dimethyl [K16; K27; K35; K68; K92; K93; K109; K120; K136]	5.73257e-05	71.76	49	9	96	9	199	22.2	8.12	211.86	9	#NUM!	0.438372	0.758	1.104	0.794013	0.913912	24.49	5.15	75.5	117.2	107.3	1.29	4.71	7.42	76.1	74.5	76.3	118.2	120.8	110.3	115.7	108.2	99.7	1.30252e+08
FALSE	High	Master Protein	Q8CG47	Structural maintenance of chromosomes protein 4 OS=Mus musculus OX=10090 GN=Smc4 PE=1 SV=1	High	High	High	Peak Found	Not Found	Peak Found	Peak Found	Peak Found	Peak Found	Dimethyl [K164; K266; K315; K401; K488; K520; K533; K571; K580; K605; K626; K852; K865; K866; K920; K986; K1194]	9.34276e-06	79.846	17	17	48	17	1286	146.8	7.3	124.48	17	#NUM!	0.807912	1.33	0.722	0.794013	0.865206	48.08	83.31	195.7	9	95.3	1.51	28.82	18.12	200.3	195.3	200.8	7.4	12.9689	11.3	97.5	110.8	76.6	2.17074e+07
FALSE	High	Master Protein	Q6ZWU9	40S ribosomal protein S27 OS=Mus musculus OX=10090 GN=Rps27 PE=1 SV=3	High	High	High	High	High	High	High	High	High	Dimethyl [K16; K36]	9.90264e-06	44.498	30	2	53	2	84	9.5	9.45	161.63	2	#NUM!	0.569254	0.758	1.186	0.794013	0.87099	7.87	8.6	105.1	166.3	28.6	5.54	3.3	13.97	96.9	107.7	105.3	164.9	166.7	175.4	28.7	23.4	31	4.42086e+07
FALSE	High	Master Protein	P01942	Hemoglobin subunit alpha OS=Mus musculus OX=10090 GN=Hba PE=1 SV=2	High	High	High	High	High	High	Peak Found	Peak Found	Not Found	Dimethyl [K140]	4.16012e-05	12.453	51	4	11	4	142	15.1	8.22	24.59	4	#NUM!	0.96782	0.906	2.625	0.794922	0.203427	21.65	40.04	20.4	213.4	66.2	16.91	33.83	37.69	20.2	27.3	21.1	220.3	312	157.4	52	89.8	22.2144	1.08097e+06
FALSE	High	Master Protein	P80313	T-complex protein 1 subunit eta OS=Mus musculus OX=10090 GN=Cct7 PE=1 SV=1	High	High	High	High	High	High	High	High	High	Dimethyl [K67; K77; K84; K193; K217; K218; K230; K247; K440]	9.7106e-05	67.427	18	9	62	9	544	59.6	7.84	159.84	9	#NUM!	1.1948	1.326	0.891	0.794922	0.972388	18.93	4.61	154.5	75.4	70.1	4.63	5.55	10.51	155.3	161.1	146.9	71.4	79.8	75.8	62.3	77	70.4	5.65594e+07
FALSE	High	Master Protein	Q9CQJ6	Density-regulated protein OS=Mus musculus OX=10090 GN=Denr PE=1 SV=1	High	High	High	Peak Found	Peak Found	Peak Found	Peak Found	Peak Found	Peak Found	Dimethyl [K67; K93]	4.23863e-05	15.01	13	2	8	2	198	22.2	5.3	26.84	2	#NUM!	0.444129	0.517	0.643	0.795178	0.794213	16.97	7.86	71.9	78.8	149.4	2.3	18.43	27.64	71.8	74.6	74.8	81.8	106.3	75.8	155.1	165.3	94.6	2.54217e+06
FALSE	High	Master Protein	P62192	26S proteasome regulatory subunit 4 OS=Mus musculus OX=10090 GN=Psmc1 PE=1 SV=1	High	High	High	Peak Found	Peak Found	Peak Found	Peak Found	Peak Found	Peak Found	Dimethyl [K198; K232; K359; K396]	2.27424e-05	18.02	11	4	14	3	440	49.2	6.21	37.68	4	#NUM!	0.327771	1.324	1.539	0.795178	0.67961	18.21	53.12	169.4	69.9	60.7	19.06	19.61	42.46	127.6	186.9	172.5	68.6	96.5	71.2	61.8	82.3	32.6	6.06958e+06
FALSE	High	Master Protein	Q9JIH2	Nuclear pore complex protein Nup50 OS=Mus musculus OX=10090 GN=Nup50 PE=1 SV=3	High	High	High	Peak Found	Peak Found	Peak Found	Peak Found	Peak Found	Peak Found	Dimethyl [K157; K242; K344]	8.37867e-06	16.431	14	3	11	3	466	49.5	6.24	29.42	3	#NUM!	0.280224	0.392	1.243	0.795178	0.871504	15.79	16.78	88.2	28.1	183.6	10.04	158.2	28.8	43.6	44.8	52.3	12	14.3	428.9	77.1	93.3	133.8	891296
FALSE	High	Master Protein	Q8R081	Heterogeneous nuclear ribonucleoprotein L OS=Mus musculus OX=10090 GN=Hnrnpl PE=1 SV=2	High	High	High	High	High	High	High	High	High	Dimethyl [K94; K261; K299; K408; K472; K490; K549; K565; K576]	2.44332e-05	101.727	29	9	63	9	586	63.9	8.1	183.8	9	#NUM!	0.596854	0.76	1.102	0.795178	0.913912	1.24	6.39	97.9	104.4	97.8	2.81	12.69	19.47	97.9	95	92.6	117	91	101.3	124.1	86.3	94.9	3.64959e+07
FALSE	High	Master Protein	P47758	Signal recognition particle receptor subunit beta OS=Mus musculus OX=10090 GN=Srprb PE=1 SV=1	High	High	High	Peak Found	Peak Found	Peak Found	Peak Found	Peak Found	Peak Found	Dimethyl [K179; K238; K247; K263]	9.58759e-05	13.457	17	4	10	4	269	29.6	9.28	23.95	4	#NUM!	0.560689	0.678	0.363	0.795842	0.371276	19.4	80.19	146.5	26.7	126.7	7.36	68.04	35.52	131.1	140.4	151.8	18.2	25.6	63.5	167.7	121.4	80.3	5.18909e+06
FALSE	High	Master Protein	Q8CFE2	Histone PARylation factor 1 OS=Mus musculus OX=10090 GN=Hpf1 PE=1 SV=1	High	High	High	Peak Found	Not Found	Peak Found	Peak Found	Not Found	Peak Found	Dimethyl [K39; K58; K249]	1.24744e-05	18	12	3	11	3	346	39.3	7.69	33.11	3	#NUM!	0.431971	1.004	1.047	0.798904	0.961826	36.08	0.00604037	145.8	79.4	74.8	9.93	20.84	18.96	194.6	159.8	174	109.9	21.2084	81.6	102.2	33.8447	78	3.45699e+06
FALSE	High	Master Protein	Q62087	Serum paraoxonase/lactonase 3 OS=Mus musculus OX=10090 GN=Pon3 PE=1 SV=2	High	High	High	High	Peak Found	Peak Found	Peak Found	Peak Found	Peak Found	Dimethyl [K144; K242]	7.29475e-05	13.078	9	2	10	2	354	39.3	5.74	27.33	2	#NUM!	0.746732	0.452	1.852	0.802124	0.583715	13.1	1.3	55.6	118.3	126.2	4.75	12.2	38.81	57.7	63.2	59.1	102.3	125.7	128.9	160.2	134.1	69	1.11919e+06
FALSE	High	Master Protein	P14685	26S proteasome non-ATPase regulatory subunit 3 OS=Mus musculus OX=10090 GN=Psmd3 PE=1 SV=3	High	High	High	Peak Found	High	High	Peak Found	Peak Found	Peak Found	Dimethyl [K16; K36; K72; K190; K205; K436; K451]	1.09724e-05	43.502	18	6	31	6	530	60.7	8.44	88.99	6	#NUM!	0.97629	1.312	0.612	0.803783	0.697587	27.74	11.07	138.5	73.3	88.3	9.11	11.36	30.17	158.6	137.8	134.4	70.3	72.9	86.5	98.9	52.7	87.9	2.49256e+07
FALSE	High	Master Protein	P61600	N-alpha-acetyltransferase 20 OS=Mus musculus OX=10090 GN=Naa20 PE=1 SV=1	High	High	High	Not Found	Peak Found	Peak Found	Not Found	Not Found	Peak Found		0.00017176	6.294	8	1	3	1	178	20.4	5.03	10.11	1	#NUM!	0.4652	0.459	10.717	0.803783	0.000967075	92.81	683.77	46.2	123.3	130.5	5.23	27.3	2.4306	80.5	81	73.7	12.4478	176.5	261	17.9441	22.1123	227.3	1.20146e+06
FALSE	High	Master Protein	P63166	Small ubiquitin-related modifier 1 OS=Mus musculus OX=10090 GN=Sumo1 PE=1 SV=1	High	High	High	Peak Found	Peak Found	Peak Found	Not Found	Not Found	Peak Found	Dimethyl [K37]	3.77522e-05	5.23	12	1	3	1	101	11.6	5.52	9.51	1	#NUM!	0.512013	0.458	100	0.803987	2.68558e-17	12.64	0.0144576	62.6	139.9	97.6	1.8	20.08	2.98444	78.5	76.8	75.8	171.6	153.4	224.2	26.2991	17.4626	119.7	1.37409e+06
FALSE	High	Master Protein	Q9EQH3	Vacuolar protein sorting-associated protein 35 OS=Mus musculus OX=10090 GN=Vps35 PE=1 SV=1	High	High	High	High	High	High	High	High	High	Dimethyl [K24; K382; K396; K417; K659; K749; K768]	2.09624e-05	50.936	13	7	36	7	796	91.7	5.44	112.83	7	#NUM!	0.90951	1.31	0.646	0.804583	0.751957	6	20.86	148.8	60.7	90.5	1.54	26.88	11.71	152.6	152.4	148.5	37.7	62.1	64	84	106	92.7	3.25442e+07
FALSE	High	Master Protein	Q3V1L4	Cytosolic purine 5'-nucleotidase OS=Mus musculus OX=10090 GN=Nt5c2 PE=1 SV=2	High	High	High	High	High	High	Peak Found	Peak Found	Peak Found	Dimethyl [K342; K359]	1.00744e-05	16.874	8	2	19	2	560	64.8	6.21	62.3	2	#NUM!	0.810465	0.946	1.502	0.804922	0.766985	5.36	0.84	129.8	100.5	69.8	5.5	4.78	6.55	120.1	131.7	132.8	97.2	107	102	64.7	70.8	73.7	2.51198e+06
FALSE	High	Master Protein	P00375	Dihydrofolate reductase OS=Mus musculus OX=10090 GN=Dhfr PE=1 SV=3	High	High	High	Peak Found	Peak Found	Peak Found	Peak Found	Not Found	Peak Found	Dimethyl [K64; K174]	2.62595e-05	5.894	13	2	5	2	187	21.6	8.53	11.73	2	#NUM!	1.05788	0.461	2.453	0.808867	0.406153	37.52	71.85	114.4	111.8	73.8	9.31	27.28	25.4	137	120.6	114.7	159.1	92.5	117.9	64.9	14.7825	93.3	1.63565e+06
FALSE	High	Master Protein	P59999	Actin-related protein 2/3 complex subunit 4 OS=Mus musculus OX=10090 GN=Arpc4 PE=1 SV=3	High	High	High	Peak Found	Peak Found	Peak Found	High	High	Peak Found	Dimethyl [K58]	6.15957e-06	9.239	8	1	11	1	168	19.7	8.43	26.53	1	#NUM!	0.500857	1.303	0.372	0.809288	0.263671	3.73	2.47	77.6	59.6	162.7	7.47	6.7	8.97	80.4	84	72.5	63.3	61.7	55.6	169.9	168.4	144.2	1.43118e+07
FALSE	High	Master Protein	Q922Q8	Leucine-rich repeat-containing protein 59 OS=Mus musculus OX=10090 GN=Lrrc59 PE=1 SV=1	High	High	High	High	High	High	High	High	High	Dimethyl [K33; K50; K108; K126]	1.76267e-05	20.172	24	4	18	4	307	34.9	9.52	46.08	4	#NUM!	0.385077	0.74	0.974	0.809782	0.981555	8.4	8.67	77.6	109	113.5	4.71	4.33	9.88	73.7	80.6	79.4	115.9	111.6	106.3	116.2	118.1	98.2	5.66272e+06
FALSE	High	Master Protein	Q8K224	RNA cytidine acetyltransferase OS=Mus musculus OX=10090 GN=Nat10 PE=1 SV=1	High	High	High	Peak Found	Peak Found	Not Found	Not Found	Peak Found	Not Found	Dimethyl [K256; K689; K922; K942; K978; K989]	3.03452e-05	42.414	10	6	22	6	1024	115.3	8.32	62.47	6	#NUM!	0.612595	1.254	9.809	0.812752	0.00602848	1.79	748.49	226.8	35.7	37.5	6.36	1.33	1.80327	269.1	264.9	238.9	41.3	42.1	22.9521	25.6954	43.7	14.4944	6.41055e+06
FALSE	High	Master Protein	Q9WTM5	RuvB-like 2 OS=Mus musculus OX=10090 GN=Ruvbl2 PE=1 SV=3	High	High	High	High	High	High	High	High	High	Dimethyl [K83; K177; K197; K234; K427; K456]	2.53102e-05	46.668	16	6	39	6	463	51.1	5.64	106.32	6	#NUM!	0.856373	1.296	0.829	0.813968	0.928816	4.27	9.7	127.3	57	115.7	2.93	20.66	8.1	122.9	124.5	129.9	53.9	55.7	77	120.5	102.4	113.2	2.92684e+07
FALSE	High	Master Protein	Q9QXS1	Plectin OS=Mus musculus OX=10090 GN=Plec PE=1 SV=3	High	High	High	High	High	High	Peak Found	Peak Found	Peak Found	Dimethyl [K279; K504; K578; K608; K772; K780; K799; K813; K885; K916; K985; K1274; K1409; K1435; K1581; K1841; K1916; K1994; K2045; K2160; K2282; K2303; K2347; K2358; K2417; K2671; K2995; K3051; K3189; K3190; K3265; K3391; K3476; K3596; K3688; K4088; K4125; K4145; K4232; K4304]	4.30115e-05	213.551	14	40	121	40	4691	533.9	5.96	357.44	40	#NUM!	0.405003	0.778	1.528	0.814024	0.660735	12.93	31.97	228.3	39.1	32.6	1.85	3.63	62.53	236.1	227.6	231.7	41.8	39.1	39.6	33.1	8.5	42.5	4.27864e+07
FALSE	High	Master Protein	Q9D2E2	Target of EGR1 protein 1 OS=Mus musculus OX=10090 GN=Toe1 PE=1 SV=1	High	High	High	High	High	Peak Found	Peak Found	Peak Found	Peak Found	Dimethyl [K56; K369]	6.57552e-06	13.846	6	2	7	2	511	56.8	6.64	22.23	2	#NUM!	0.293962	0.676	1.782	0.814489	0.633288	6.08	0.58	89.1	134.7	76.2	2.66	11.95	10.8	89.9	93	88.2	110.3	137.6	136	91.9	76.9	76.3	381886
FALSE	High	Master Protein	P62835	Ras-related protein Rap-1A OS=Mus musculus OX=10090 GN=Rap1a PE=1 SV=1	High	High	High	Not Found	Not Found	Not Found	Peak Found	Not Found	Peak Found	Dimethyl [K16; K31; K42; K104; K117; K128; K149; K168]	1.52909e-05	60.575	71	8	57	2	184	21	6.67	123.21	8	#NUM!	5	1.294	0.378	0.814489	0.274518	21.04	1.67	73	59.9	167.1	4.57	7.09	2.23	75.5	73.2	69	57.7	60	66.1	167.5	162	169	5.51716e+07
FALSE	High	Master Protein	P60710	Actin, cytoplasmic 1 OS=Mus musculus OX=10090 GN=Actb PE=1 SV=1	High	High	High	High	High	High	Peak Found	High	High	Dimethyl [K50; K61; K84; K113; K238; K284; K315; K326; K373]	4.07367e-05	151.002	57	13	365	7	375	41.7	5.48	1123.09	13	#NUM!	7	1.293	1.297	0.814489	0.810849	1.16	18.14	121.3	63.2	115.5	6.08	20.35	7.33	120	108.8	121.9	62.5	87.1	62.1	103.6	119.8	114.2	2.02386e+08
FALSE	High	Master Protein	P51150	Ras-related protein Rab-7a OS=Mus musculus OX=10090 GN=Rab7a PE=1 SV=2	High	High	High	High	High	High	High	High	High	Dimethyl [K21; K31; K48; K126; K157; K175; K191]	7.12267e-06	69.026	51	7	63	7	207	23.5	6.7	175.11	7	#NUM!	0.974663	1.292	0.641	0.815044	0.746352	9.52	10.76	107.9	76.7	115.4	1.83	3.88	6.6	104.3	107.9	107.4	75.4	81	76.3	108.8	124	114.8	5.91328e+07
FALSE	High	Master Protein	P17751	Triosephosphate isomerase OS=Mus musculus OX=10090 GN=Tpi1 PE=1 SV=4	High	High	High	High	High	High	High	High	High	Dimethyl [K64; K105; K135; K163; K181; K225; K238; K269; K288; K298]	0.000125798	129.907	63	10	102	10	299	32.2	5.74	337.84	10	#NUM!	0.852361	0.78	1.009	0.815819	0.971519	2.23	16.86	92.9	117.9	89.2	1.44	1.17	18.1	95.5	95.9	93.3	122.7	119.8	121.1	93.6	91.6	66.4	1.0305e+08
FALSE	High	Master Protein	Q9WTP6	Adenylate kinase 2, mitochondrial OS=Mus musculus OX=10090 GN=Ak2 PE=1 SV=5	High	High	High	Not Found	High	Peak Found	Not Found	High	Peak Found	Dimethyl [K28]	6.72254e-05	12.74	6	1	6	1	239	26.5	7.39	16.89	1	#NUM!	0.294712	0.775	0.794	0.816235	0.917103	5.18	9.43	77.5	98.5	124	7.71	6.99	2	112	102.6	96.2	8.67906	136.9	124	28.3706	161.9	166.5	1.32562e+06
FALSE	High	Master Protein	Q922Q4	Pyrroline-5-carboxylate reductase 2 OS=Mus musculus OX=10090 GN=Pycr2 PE=1 SV=1	High	High	High	Peak Found	Peak Found	Peak Found	Peak Found	High	High	Dimethyl [K116; K228; K307]	2.68676e-05	23.153	12	3	12	3	320	33.6	7.77	39.71	3	#NUM!	0.398911	0.657	0.357	0.816356	0.232626	32.08	5.97	45.5	48.1	206.4	2.16	30.78	16.95	47.4	46.3	45.4	59.8	31.3	48.9	240.3	210.1	170.4	4.22401e+06
FALSE	High	Master Protein	Q9CQM5	Thioredoxin domain-containing protein 17 OS=Mus musculus OX=10090 GN=Txndc17 PE=1 SV=1	High	High	High	High	High	Peak Found	Peak Found	Peak Found	Peak Found	Dimethyl [K35]	1.30028e-05	5.183	8	1	5	1	123	14	4.77	9.44	1	#NUM!	0.308929	0.405	0.86	0.816356	0.962638	16.05	6.64	43.8	125	131.2	22.09	11.63	12.05	59.6	40.9	42.1	131.2	120.2	103.9	152.6	123.3	126.2	1.07244e+06
FALSE	High	Master Protein	P32921	Tryptophan--tRNA ligase, cytoplasmic OS=Mus musculus OX=10090 GN=Wars PE=1 SV=2	High	High	High	Peak Found	Peak Found	Peak Found	Peak Found	Peak Found	Peak Found	Dimethyl [K31; K51; K100; K115; K224; K235; K257; K281; K299; K370; K435]; Met-loss+Acetyl [N-Term]	2.2047e-05	77.758	36	11	47	11	481	54.3	6.89	145.7	11	#NUM!	0.691817	1.287	0.743	0.817555	0.86425	29.2	0.00166333	206.7	37.2	56.1	2.62	55.08	41.48	189.4	191.3	198.9	79.8	34.4	32.2	84.5	52	37.6	2.6938e+07
FALSE	High	Master Protein	Q9DCN2	NADH-cytochrome b5 reductase 3 OS=Mus musculus OX=10090 GN=Cyb5r3 PE=1 SV=3	High	High	High	Peak Found	High	Peak Found	Peak Found	Peak Found	Peak Found	Dimethyl [K111; K154; K241]	1.20691e-05	8.568	11	3	9	3	301	34.1	8.38	18.29	3	#NUM!	0.49474	1.177	0.894	0.817555	0.981555	8.99	43.94	120.1	74.5	105.4	3.4	35.51	4.9	124.3	118.5	126.7	41.4	88.3	77.1	109	102.2	112.6	4.76187e+06
FALSE	High	Master Protein	Q99020	Heterogeneous nuclear ribonucleoprotein A/B OS=Mus musculus OX=10090 GN=Hnrnpab PE=1 SV=1	High	High	High	High	High	High	High	High	High	Dimethyl [K88; K107; K174; K195]	1.66157e-05	27.898	20	4	24	3	285	30.8	7.91	74.15	4	#NUM!	0.283746	0.783	0.611	0.817555	0.69726	2.49	8.51	80.8	83.3	135.9	5.36	3.65	58.58	86.9	91	96.7	97.2	90.4	93.8	37.1	153.8	153	1.06374e+07
FALSE	High	Master Protein	P83940	Elongin-C OS=Mus musculus OX=10090 GN=Eloc PE=1 SV=1	High	High	High	Peak Found	High	Peak Found	High	Peak Found	Peak Found	Dimethyl [K20; K32; K72; K80]	2.86432e-05	29.704	56	4	14	4	112	12.5	4.78	39.16	4	#NUM!	0.51536	1.148	0.414	0.817555	0.408214	3.77	7.28	94.2	61.6	144.2	6.68	9.73	2.82	84.8	96	94.6	57.2	69.3	62	144.9	141.5	149.7	4.051e+06
FALSE	High	Master Protein	P10107	Annexin A1 OS=Mus musculus OX=10090 GN=Anxa1 PE=1 SV=2	High	High	High	High	High	High	Peak Found	Peak Found	High	Dimethyl [K26; K53; K71; K90; K98; K113; K128; K178; K281; K318; K332]	3.26988e-05	112.936	40	10	69	10	346	38.7	7.37	236.39	10	#NUM!	0.409676	0.783	1.594	0.817555	0.619919	5.31	29.65	114.5	136.5	49	2.59	8.98	10.95	113.1	118.6	113.8	123.1	147.4	135.6	48.7	44.5	55.2	3.07899e+07
FALSE	High	Master Protein	P24452	Macrophage-capping protein OS=Mus musculus OX=10090 GN=Capg PE=1 SV=2	High	High	High	High	High	High	High	Peak Found	High	Dimethyl [K229; K233; K269]	2.24406e-05	34.338	11	2	27	2	352	39.2	7.2	65.12	2	#NUM!	0.496677	0.784	4.004	0.817555	0.0451211	4.6	8.3	86.6	170.9	42.4	13.97	7.83	85	90.5	75.2	99.7	178.5	168.5	196.5	44.3	0.6	46.3	9.29769e+06
FALSE	High	Master Protein	O35375	Neuropilin-2 OS=Mus musculus OX=10090 GN=Nrp2 PE=1 SV=2	High	High	High	Peak Found	Peak Found	Peak Found	Peak Found	Peak Found	Peak Found	Dimethyl [K80; K228; K397; K547; K755]	3.88566e-05	25.206	8	5	14	5	931	104.6	5.24	39.9	5	#NUM!	0.416025	0.531	1.064	0.817686	0.943004	21.78	24.52	101.8	91.6	106.6	3.13	14.06	19.87	105	101.3	107.9	82.6	109.4	94.6	110	76.9	112.4	2.56832e+06
FALSE	High	Master Protein	Q7TSV4	Phosphoglucomutase-2 OS=Mus musculus OX=10090 GN=Pgm2 PE=1 SV=1	High	High	High	Peak Found	Peak Found	Peak Found	Peak Found	Peak Found	Peak Found	Dimethyl [K290; K300; K341; K390; K411; K540; K541; K593; K612]	5.27588e-05	56.265	20	8	34	8	620	68.7	6.14	105.07	8	#NUM!	0.665562	1.285	1.39	0.817686	0.750611	24.69	24.26	117.2	17.7	165.2	2.07	81.86	11.28	112.8	108.4	109.6	10.1	16.5	48.2	153.6	154.5	186.3	8.98284e+06
FALSE	High	Master Protein	Q8VDP4	Cell cycle and apoptosis regulator protein 2 OS=Mus musculus OX=10090 GN=Ccar2 PE=1 SV=2	High	High	High	High	High	High	Peak Found	High	Peak Found	Dimethyl [K112; K123; K138; K309; K478; K615; K854]	5.48411e-06	79.009	14	7	43	7	922	102.9	5.25	143.15	7	#NUM!	0.627251	0.784	1.566	0.817686	0.636306	8.37	12.19	122.9	115.6	61.4	8.87	43.01	35.77	123.2	122.3	104.9	158.1	62.2	115	52.6	100.5	61.1	1.28052e+07
FALSE	High	Master Protein	Q9QYA2	Mitochondrial import receptor subunit TOM40 homolog OS=Mus musculus OX=10090 GN=Tomm40 PE=1 SV=3	High	High	High	Peak Found	Peak Found	Peak Found	Peak Found	Peak Found	Peak Found	Dimethyl [K315; K330]	3.73666e-05	12.459	6	2	9	2	361	37.9	7.74	20.64	2	#NUM!	0.486838	0.478	1.777	0.818372	0.609351	1.48	2.04	63.9	163.2	72.9	6.26	6.05	33.29	62.1	55.7	62.2	142.9	159.4	158.6	119.5	68.7	70.8	1.41993e+06
FALSE	High	Master Protein	Q8C129	Leucyl-cystinyl aminopeptidase OS=Mus musculus OX=10090 GN=Lnpep PE=1 SV=1	High	High	High	Peak Found	Peak Found	Peak Found	Peak Found	Peak Found	Peak Found	Dimethyl [K312; K353; K560; K624; K905]	1.67027e-05	24.614	7	5	10	5	1025	117.2	5.96	27.81	5	#NUM!	0.621205	0.6	1.15	0.818448	0.892729	44.39	213.4	12.7	280.5	6.8	14.66	86.75	136.72	14	15.6	18.7	343.3	405.2	2.1	86.9	8.3	5.9	1.13461e+06
FALSE	High	Master Protein	Q9DBJ1	Phosphoglycerate mutase 1 OS=Mus musculus OX=10090 GN=Pgam1 PE=1 SV=3	High	High	High	High	High	High	Peak Found	Peak Found	High	Dimethyl [K39; K61; K138; K157; K176; K195; K251]	1.2755e-05	59.931	57	8	45	8	254	28.8	7.18	130.68	8	#NUM!	0.420816	1.28	0.389	0.820678	0.295393	14.41	16.28	137.8	47.6	114.6	3.46	25.14	11.15	135.5	132.9	142.1	38	46.8	62.4	102.2	112.7	127.5	1.89951e+07
FALSE	High	Master Protein	Q8C4G9	Adhesion G protein-coupled receptor A1 OS=Mus musculus OX=10090 GN=Adgra1 PE=2 SV=1	High	High	Peak Found	Not Found	Peak Found	Peak Found	Peak Found	Peak Found	Not Found		0.001	2.743	2	1	2	1	578	63.5	7.43	4.87	1	#NUM!	0.852724	0.388	0.665	0.821348	0.845066	1.13	147.27	43.3	112.4	144.3	1.95	3.26	25.43	60.1	61.5	59.2	18.2248	159.6	152.4	167	240.2	46.0322	513344
FALSE	High	Master Protein	P49312	Heterogeneous nuclear ribonucleoprotein A1 OS=Mus musculus OX=10090 GN=Hnrnpa1 PE=1 SV=2	High	High	High	Peak Found	High	Peak Found	Peak Found	Peak Found	Not Found	Dimethyl [K113; K144; K161]	7.7439e-06	18.543	12	3	10	2	320	34.2	9.23	19.21	3	#NUM!	1.24672	0.433	1.628	0.822215	0.693451	55.28	47.93	70.1	138.5	91.4	9.56	33.07	21.63	79.9	70	84.6	98.5	198.1	157.9	89.4	121.6	13.0292	943168
FALSE	High	Master Protein	Q6PE15	Mycophenolic acid acyl-glucuronide esterase, mitochondrial OS=Mus musculus OX=10090 GN=Abhd10 PE=1 SV=1	High	High	High	High	High	High	Not Found	Peak Found	Peak Found	Dimethyl [K60; K291]	4.63079e-06	12.071	11	2	7	2	297	33	8.79	23.58	2	#NUM!	0.587801	0.36	2.088	0.822215	0.499893	1.12	15.75	96	137.5	66.5	7.15	10.2	14.46	106.5	93	104.2	166.5	135.8	149.1	30.6363	65.1	79.9	379655
FALSE	High	Master Protein	Q91YQ5	Dolichyl-diphosphooligosaccharide--protein glycosyltransferase subunit 1 OS=Mus musculus OX=10090 GN=Rpn1 PE=1 SV=1	High	High	High	High	High	High	Peak Found	High	Peak Found	Dimethyl [K170; K205; K216; K353; K372; K380; K414; K415; K433; K539; K554]	4.16564e-05	72.573	30	11	41	11	608	68.5	6.46	121.84	11	#NUM!	0.575465	0.789	1.15	0.822395	0.892717	4.56	14.59	114.2	102.1	83.8	3.03	28.35	15.88	115.4	121.5	121.8	63.9	112.2	108.7	70.4	96.8	89.2	2.82303e+07
FALSE	High	Master Protein	O54984	ATPase Asna1 OS=Mus musculus OX=10090 GN=Asna1 PE=1 SV=2	High	High	High	Peak Found	Peak Found	Peak Found	Peak Found	Peak Found	Peak Found	Dimethyl [K45; K63; K86; K330; K343]	5.70948e-05	21.146	21	5	12	5	348	38.8	4.91	24.44	5	#NUM!	0.263124	0.759	1.475	0.823477	0.717588	12.9	19.3	148.8	88.4	62.8	5.53	11.65	3.59	148.8	139.8	156.1	79.8	88.4	100.6	64.1	62.8	59.7	6.44829e+06
FALSE	High	Master Protein	P63280	SUMO-conjugating enzyme UBC9 OS=Mus musculus OX=10090 GN=Ube2i PE=1 SV=1	High	High	High	Peak Found	Peak Found	Peak Found	High	High	High	Dimethyl [K30; K48; K49; K59; K101; K110]	6.9335e-06	31.964	47	7	24	7	158	18	8.66	44.09	7	#NUM!	0.638098	1.272	0.276	0.825172	0.10136	15.43	17.29	71.2	46.1	182.6	7.44	3.94	6.65	72.3	62.6	70.3	45.6	47.5	43.9	200.1	177.4	180.3	1.4693e+07
FALSE	High	Master Protein	P28063	Proteasome subunit beta type-8 OS=Mus musculus OX=10090 GN=Psmb8 PE=1 SV=2	High	High	High	High	High	High	High	High	High	Dimethyl [K133; K270]	2.57452e-05	14.414	14	2	11	2	276	30.2	6.68	34.92	2	#NUM!	0.656605	0.684	0.792	0.825445	0.901407	5.87	14.97	74.6	102.9	122.5	9.65	4	12.26	63.4	74.3	76.2	96.6	104.4	102.5	122.1	145.2	115.3	3.8372e+06
FALSE	High	Master Protein	Q80W54	CAAX prenyl protease 1 homolog OS=Mus musculus OX=10090 GN=Zmpste24 PE=1 SV=2	High	High	High	Peak Found	Peak Found	Peak Found	Peak Found	Peak Found	Peak Found	Dimethyl [K66; K273; K292; K314; K437]	3.18948e-05	26.247	17	5	15	5	475	54.7	6.95	46.66	5	#NUM!	0.418045	0.631	7.87512e-05	0.826885	1.12457e-170	76.11	0.00607961	83.4	37.3	179.3	22.37	41.54	35.9	63.4	97.4	73.4	49.4	20.9	32.8	140.2	157.8	264.6	3.36959e+06
FALSE	High	Master Protein	Q9WUM5	Succinate--CoA ligase [ADP/GDP-forming] subunit alpha, mitochondrial OS=Mus musculus OX=10090 GN=Suclg1 PE=1 SV=4	High	High	High	High	High	High	Peak Found	Peak Found	Peak Found	Dimethyl [K81; K338]	1.23743e-05	27.471	11	2	14	2	346	36.1	9.39	56.87	2	#NUM!	0.579713	0.953	1.771	0.827603	0.630531	28.25	54.84	126.2	104.5	69.3	6.23	39.5	13.11	128	113.2	119	167.1	80.8	98.5	65.3	72.4	55.6	3.10047e+06
FALSE	High	Master Protein	Q9R0P3	S-formylglutathione hydrolase OS=Mus musculus OX=10090 GN=Esd PE=1 SV=1	High	High	High	High	High	High	High	High	High	Dimethyl [K44; K91; K115; K185; K198; K209; K224; K246]	6.40096e-06	113.829	51	9	74	9	282	31.3	7.12	265.94	9	#NUM!	0.552745	0.796	0.801	0.829181	0.90547	58.25	31.86	72.1	98.4	129.5	3.09	5.27	12.45	72	69.7	74.1	97.1	106.8	98.2	142.2	129.2	110.6	4.06089e+07
FALSE	High	Master Protein	Q8VBW6	NEDD8-activating enzyme E1 regulatory subunit OS=Mus musculus OX=10090 GN=Nae1 PE=1 SV=1	High	High	High	Peak Found	Peak Found	Peak Found	Peak Found	Peak Found	Peak Found	Dimethyl [K78; K270; K378]	6.80432e-06	25.263	12	3	14	3	534	60.2	5.52	46.07	3	#NUM!	0.494155	0.558	2.25	0.830693	0.416595	3.71	63.65	97.8	153.9	48.3	6.35	21.31	58.01	104.1	93.4	93.5	154.3	101.6	147.2	46.2	45.1	114.7	2.89366e+06
FALSE	High	Master Protein	O88696	ATP-dependent Clp protease proteolytic subunit, mitochondrial OS=Mus musculus OX=10090 GN=Clpp PE=1 SV=1	High	High	High	High	High	High	Peak Found	High	High	Dimethyl [K207; K257]	1.13502e-05	14.004	10	2	15	2	272	29.8	7.47	51.53	2	#NUM!	0.539257	1.103	1.001	0.831541	0.972388	9.07	8.6	128.2	86	85.8	3.67	13.2	7.48	125.2	133.9	126.4	77.5	84.8	100.1	77.4	89.9	84.6	4.0811e+06
FALSE	High	Master Protein	Q99K51	Plastin-3 OS=Mus musculus OX=10090 GN=Pls3 PE=1 SV=3	High	High	High	Peak Found	High	Peak Found	Peak Found	Peak Found	High	Dimethyl [K18; K42; K52; K126; K135; K158; K168; K312; K335; K364; K459; K471; K537; K573]	2.16362e-05	97.318	34	13	62	10	630	70.7	5.62	209.74	13	#NUM!	3	0.799	1.166	0.832276	0.884033	6.11	9.37	134.7	104.5	60.8	4.32	3.1	15.97	143.9	133.6	133.7	99.1	103.7	105.3	60.3	50.6	69.8	2.28601e+07
FALSE	High	Master Protein	Q9CXT8	Mitochondrial-processing peptidase subunit beta OS=Mus musculus OX=10090 GN=Pmpcb PE=1 SV=1	High	High	High	Peak Found	Peak Found	Not Found	Not Found	Peak Found	Not Found	Dimethyl [K109; K235; K278; K401]	3.15039e-05	18.212	10	4	14	4	489	54.6	6.99	36.11	4	#NUM!	0.424394	0.534	100	0.832276	2.68558e-17	10.82	0.00563634	156	82.8	61.2	10.13	11.89	1.36405	176.3	207.2	214.3	119.7	101.1	20.9092	32.1296	81.4	9.73032	2.13993e+06
FALSE	High	Master Protein	Q91YH5	Atlastin-3 OS=Mus musculus OX=10090 GN=Atl3 PE=1 SV=1	High	High	High	Peak Found	Peak Found	Peak Found	Peak Found	Peak Found	Peak Found	Dimethyl [K341; K360; K430]	4.47221e-05	13.989	7	3	9	3	541	60.5	6.1	18.92	3	#NUM!	0.642142	1.003	0.874	0.832404	0.978775	10.97	0.26	122.2	82	95.8	9.47	40.83	52.12	93.7	113.3	105.2	62	127	70.6	70.9	82.4	174.9	3.21364e+06
FALSE	High	Master Protein	Q99L45	Eukaryotic translation initiation factor 2 subunit 2 OS=Mus musculus OX=10090 GN=Eif2s2 PE=1 SV=1	High	High	High	Not Found	High	High	Peak Found	Peak Found	Not Found	Dimethyl [K79; K99; K291]	5.77007e-05	24.268	13	3	17	3	331	38.1	5.8	45.57	3	#NUM!	0.308965	0.643	1.304	0.832404	0.783042	48.96	147.12	74.3	117.4	108.3	6.44	11.53	11.8	97.9	108.5	96.7	23.8378	167.9	142.6	155.1	131.2	44.9634	3.55568e+06
FALSE	High	Master Protein	P47962	60S ribosomal protein L5 OS=Mus musculus OX=10090 GN=Rpl5 PE=1 SV=3	High	High	High	High	High	High	Peak Found	High	High	Dimethyl [K178; K228; K241]	1.39458e-05	34.209	11	3	26	3	297	34.4	9.77	82.48	3	#NUM!	0.253024	0.8	1.445	0.832489	0.713803	0.16	10.57	84.7	126.9	88.4	3.57	2.79	8.41	87.5	85.8	81.6	128.6	133.4	126.3	77.3	89.5	90	39565908
FALSE	High	Master Protein	P97807	Fumarate hydratase, mitochondrial OS=Mus musculus OX=10090 GN=Fh PE=1 SV=3	High	High	High	Peak Found	High	High	Peak Found	Peak Found	High	Dimethyl [K77; K97; K112; K202; K210; K308; K368; K464]	8.53539e-06	68.703	29	8	45	8	507	54.3	9.04	111.09	8	#NUM!	0.496931	0.8	0.944	0.832897	0.999853	13.44	11.74	114.1	89.4	96.5	16.47	9.65	39.47	138.5	103	108.1	99.5	84.4	84.7	132.1	91.5	58.1	3.65659e+07
FALSE	High	Master Protein	Q99MR8	Methylcrotonoyl-CoA carboxylase subunit alpha, mitochondrial OS=Mus musculus OX=10090 GN=Mccc1 PE=1 SV=2	High	High	High	High	Peak Found	Peak Found	Not Found	Peak Found	Peak Found	Dimethyl [K501; K514; K595; K655; K717]	7.27809e-06	32.929	13	5	14	5	717	79.3	7.83	46.41	5	#NUM!	0.451363	0.613	0.707	0.832897	0.865255	0.79	86.24	87.9	79.3	132.7	9.38	5.92	19.22	111.1	92	102	91.1	92	101.2	24.1634	134.2	176.4	3.96037e+06
FALSE	High	Master Protein	O88844	Isocitrate dehydrogenase [NADP] cytoplasmic OS=Mus musculus OX=10090 GN=Idh1 PE=1 SV=2	High	High	High	Peak Found	Peak Found	Peak Found	Peak Found	Peak Found	Peak Found	Dimethyl [K27; K58; K203; K212; K233; K234; K260; K270; K357; K400]	2.45812e-05	59.61	35	10	41	10	414	46.6	7.17	122.69	10	#NUM!	0.514725	1.258	0.819	0.833404	0.943004	15.36	122.75	215	50.7	34.3	4.83	68.02	22.57	213.7	232.3	214	50.5	9.9	64.4	48.4	34.1	32.7	2.5522e+07
FALSE	High	Master Protein	P28474	Alcohol dehydrogenase class-3 OS=Mus musculus OX=10090 GN=Adh5 PE=1 SV=3	High	High	High	High	High	High	Peak Found	Peak Found	Peak Found	Dimethyl [K18; K31; K101; K133; K168; K212; K226; K248; K373]	2.04486e-05	49.111	39	8	35	8	374	39.5	7.25	107.95	8	#NUM!	0.526185	1.255	1.539	0.835455	0.654439	16.2	68.18	147.1	98.7	54.3	6.66	11	24.38	154.1	154.5	137.1	89.5	111.5	103.4	57.1	56.9	35.9	2.57721e+07
FALSE	High	Master Protein	O08529	Calpain-2 catalytic subunit OS=Mus musculus OX=10090 GN=Capn2 PE=1 SV=4	High	High	High	Peak Found	Peak Found	Peak Found	Peak Found	Peak Found	Peak Found	Dimethyl [K61; K450; K505; K578; K591; K603]	1.46419e-05	36.814	15	6	19	6	700	79.8	4.96	61.85	6	#NUM!	0.425541	0.642	0.223	0.836195	0.0443699	7.8	18.77	16.5	29.6	253.9	29.19	35.45	7.16	10.4	17	19	19.3	30.5	40.7	261.2	233.7	268.2	2.16307e+06
FALSE	High	Master Protein	Q9JHJ0	Tropomodulin-3 OS=Mus musculus OX=10090 GN=Tmod3 PE=1 SV=1	High	High	High	High	Peak Found	High	Peak Found	Peak Found	Peak Found	Dimethyl [K191]	3.22737e-05	8.741	5	1	7	1	352	39.5	5.14	24.33	1	#NUM!	0.224412	0.437	1.56	0.836977	0.731741	2.67	9.61	67	140.6	92.4	6.73	5.95	3.86	59.4	66.5	67.2	138.1	139.5	153.6	88.5	95.6	91.6	755866
FALSE	High	Master Protein	Q9WUU7	Cathepsin Z OS=Mus musculus OX=10090 GN=Ctsz PE=1 SV=1	High	High	High	High	High	High	Peak Found	Peak Found	High	Dimethyl [K148; K179; K284]	6.85946e-06	26.623	26	4	16	4	306	34	6.6	42.27	4	#NUM!	0.34612	0.741	0.547	0.838105	0.592314	2.14	1.95	92.7	84.1	123.2	2.09	12.99	23.65	91.2	87.5	89.2	81	80.9	64	115.2	172.3	118.7	5.81525e+06
FALSE	High	Master Protein	Q62351	Transferrin receptor protein 1 OS=Mus musculus OX=10090 GN=Tfrc PE=1 SV=1	High	High	High	High	Peak Found	High	High	High	High	Dimethyl [K53; K147; K179; K366; K421; K431; K442; K489; K498; K511; K534]	5.97525e-05	79.793	19	11	65	11	763	85.7	6.57	172.37	11	#NUM!	0.605839	1.249	0.771	0.839159	0.884033	9.01	19.41	162.6	42.7	94.6	1.68	28.51	36.23	166.8	171.7	166.7	28.4	51.5	43.8	54.7	119.1	97.1	4.33165e+07
FALSE	High	Master Protein	P28658	Ataxin-10 OS=Mus musculus OX=10090 GN=Atxn10 PE=1 SV=2	High	High	High	Peak Found	Peak Found	Peak Found	Peak Found	Peak Found	Peak Found	Dimethyl [K209; K358; K371; K451; K459]	3.43734e-05	29.636	13	5	17	5	475	53.7	5.25	47.39	5	#NUM!	0.371095	0.635	0.00047901	0.839159	4.01796e-170	22.76	0.0159788	167.1	75.3	57.5	2.4	17.79	10.66	173.7	166	167.6	60.9	87.4	75.6	61.4	49.7	57.7	4.01304e+06
FALSE	High	Master Protein	O88342	WD repeat-containing protein 1 OS=Mus musculus OX=10090 GN=Wdr1 PE=1 SV=3	High	High	High	High	High	High	Peak Found	Peak Found	High	Dimethyl [K21; K81; K104; K115; K147; K180; K231; K256; K289; K480; K511; K534; K600]	2.14373e-05	115.065	46	13	78	13	606	66.4	6.6	275.06	13	#NUM!	0.865631	1.248	0.885	0.839247	0.969612	5.27	7.89	145.2	57	97.9	3.46	18	6.8	151.4	142.5	142.9	71.7	56.1	51.1	100.3	87.7	96.4	4.50371e+07
FALSE	High	Master Protein	Q3UW53	Protein Niban 1 OS=Mus musculus OX=10090 GN=Niban1 PE=1 SV=2	High	High	High	Peak Found	Peak Found	Peak Found	Peak Found	Peak Found	Peak Found	Dimethyl [K62; K85; K105; K138; K159; K259; K319; K389; K397; K509; K563; K764]	9.02869e-06	67.626	18	11	35	11	926	102.6	4.78	98.48	11	#NUM!	0.56983	0.809	1.851	0.842053	0.619329	33.17	117.56	234.5	16	49.5	2.03	120.11	30.76	212	215.3	220.7	69.6	14.7	3.8	45.4	44.5	74.1	8.15109e+06
FALSE	High	Master Protein	P48678	Prelamin-A/C OS=Mus musculus OX=10090 GN=Lmna PE=1 SV=2	High	High	High	High	High	Peak Found	High	High	High	Dimethyl [K135; K144; K155; K171; K219; K378]	9.70475e-06	38.253	11	6	37	6	665	74.2	6.98	75.99	6	#NUM!	0.455001	1.244	0.858	0.842421	0.952697	5.16	19.76	102.7	88.7	108.6	6.82	9.24	19.05	96.4	106.1	110.2	98.4	91.6	81.8	112.2	82.6	120.7	1.27764e+07
FALSE	High	Master Protein	Q80U93	Nuclear pore complex protein Nup214 OS=Mus musculus OX=10090 GN=Nup214 PE=1 SV=2	High	High	High	High	High	High	Peak Found	Peak Found	Peak Found	Dimethyl [K72; K79; K659; K837]	6.06806e-05	28.17	3	3	23	3	2085	212.8	7.08	69.89	3	#NUM!	0.28028	0.481	1.385	0.845214	0.812304	9.06	32.89	94.1	108.2	97.8	8.01	16.07	32.2	90.8	105.8	94.7	107	141	108.9	52.8	98.4	100.7	1.1798e+06
FALSE	High	Master Protein	P10605	Cathepsin B OS=Mus musculus OX=10090 GN=Ctsb PE=1 SV=2	High	High	High	Peak Found	Peak Found	Peak Found	Peak Found	High	High	Dimethyl [K237; K245; K263]	5.74648e-05	25.835	12	3	18	3	339	37.3	5.91	44.13	3	#NUM!	0.412961	1.239	0.301	0.845482	0.135846	9.49	49.89	94.7	67.4	137.9	3.97	36.01	30.61	108.8	105	100.5	38.2	81.6	74.7	154	84.3	152.9	1.27674e+07
FALSE	High	Master Protein	P56399	Ubiquitin carboxyl-terminal hydrolase 5 OS=Mus musculus OX=10090 GN=Usp5 PE=1 SV=1	High	High	High	Peak Found	Peak Found	Peak Found	Peak Found	Peak Found	Peak Found	Dimethyl [K379; K499; K508; K553; K574; K836]	7.13966e-05	36.022	15	7	19	7	858	95.8	5.01	64.38	7	#NUM!	0.558714	0.782	1.013	0.845482	0.962638	54.08	52.58	136.5	96.8	66.7	3.9	28.43	68.61	125.2	133.2	124.2	110.8	61.4	88.8	61.2	42.8	152.3	6.69074e+06
FALSE	High	Master Protein	P18760	Cofilin-1 OS=Mus musculus OX=10090 GN=Cfl1 PE=1 SV=3	High	High	High	High	High	High	High	High	High	Dimethyl [K44; K45; K53; K73; K92; K96; K112; K121; K144; K164]	3.71845e-05	151.274	62	11	199	9	166	18.5	8.09	574.38	11	#NUM!	2	0.815	0.458	0.84681	0.425233	1.83	5.94	61.3	81.5	157.2	2.2	3.59	0.86	63.1	60.4	61.4	78.5	84.4	81.6	157.9	155.3	157.4	2.6931e+08
FALSE	High	Master Protein	P62908	40S ribosomal protein S3 OS=Mus musculus OX=10090 GN=Rps3 PE=1 SV=1	High	High	High	High	High	High	High	High	High	Dimethyl [K18; K90; K108; K141; K197; K202; K214; K227; K230]	2.08785e-05	75.095	42	9	73	9	243	26.7	9.66	205.27	9	#NUM!	0.459398	1.233	0.793	0.849694	0.901407	0.77	20.17	123.7	62.9	113.5	3.76	6.56	9.2	122.4	122.1	114.5	62.1	60.5	68.4	112	129	109.1	4.44251e+07
FALSE	High	Master Protein	P47791	Glutathione reductase, mitochondrial OS=Mus musculus OX=10090 GN=Gsr PE=1 SV=3	High	High	High	Peak Found	High	High	Peak Found	High	High	Dimethyl [K88; K269; K346; K357; K412; K436]	1.95305e-05	62.639	26	7	35	7	500	53.6	7.99	121.64	7	#NUM!	0.127552	0.818	1.358	0.850335	0.767006	5.23	12.35	133.6	64.9	101.5	3.54	39.38	6.92	130.8	137.3	140.2	66.7	31.7	74.1	114.5	104.3	100.2	1.55298e+07
FALSE	High	Master Protein	Q8VDM4	26S proteasome non-ATPase regulatory subunit 2 OS=Mus musculus OX=10090 GN=Psmd2 PE=1 SV=1	High	High	High	High	High	High	Peak Found	High	High	Dimethyl [K27; K66; K141; K168; K178; K189; K219; K228; K389; K441; K773]	4.25896e-05	83.813	23	11	65	11	908	100.1	5.17	200.74	11	#NUM!	0.356974	1.232	1.388	0.850433	0.751889	9.28	4.92	161.7	89.5	48.8	5.94	5.86	30.88	145.8	160	163.3	86.4	88.6	96.5	39.7	48.3	71.4	4.63345e+07
FALSE	High	Master Protein	Q60676	Serine/threonine-protein phosphatase 5 OS=Mus musculus OX=10090 GN=Ppp5c PE=1 SV=3	High	High	High	High	Peak Found	High	Peak Found	Peak Found	Peak Found	Dimethyl [K199; K412; K430; K458]	1.86406e-05	18.652	13	4	11	4	499	56.8	6.2	32.63	4	#NUM!	0.446944	0.82	1.022	0.85183	0.962638	6.79	7.94	94.4	107.8	97.8	3.09	11.59	16.86	95	100.7	96.3	109.9	121.2	96	105.4	75.7	99.8	7.30117e+06
FALSE	High	Master Protein	P56391	Cytochrome c oxidase subunit 6B1 OS=Mus musculus OX=10090 GN=Cox6b1 PE=1 SV=2	Peak Found	High	Peak Found	Peak Found	Peak Found	Not Found	Not Found	Peak Found	Not Found	Dimethyl [K28]	0.005	2.233	17	1	1	1	86	10.1	8.72	2.18	1	#NUM!	0.701174	0.399	8.907	0.851898	0.00830822	41.83	825.65	38	107.9	154.1	7.35	17.61	0.957118	71.1	71.2	62.5	178.1	228.8	24.7555	13.577	288.4	14.6562	394170
FALSE	High	Master Protein	Q60631	Growth factor receptor-bound protein 2 OS=Mus musculus OX=10090 GN=Grb2 PE=1 SV=1	High	High	High	Peak Found	Peak Found	Not Found	Peak Found	Peak Found	Peak Found	Dimethyl [K20; K38]	3.87671e-05	5.486	10	2	4	2	217	25.2	6.32	8.52	2	#NUM!	0.245761	0.529	0.838	0.852413	0.961257	25.56	11.18	63.7	114.6	121.8	6.52	16.08	16.44	70.5	77.2	68.2	113.1	142.1	19.2971	124.7	169.5	134.7	1.83539e+06
FALSE	High	Master Protein	Q9Z2X1	Heterogeneous nuclear ribonucleoprotein F OS=Mus musculus OX=10090 GN=Hnrnpf PE=1 SV=3	High	High	High	Peak Found	High	High	Peak Found	High	High	Dimethyl [K87; K167; K185; K200]	1.72993e-05	26.02	14	4	23	4	415	45.7	5.49	72.31	4	#NUM!	0.46614	0.821	0.742	0.852778	0.861457	23.14	33.31	121.9	69.8	108.4	2.51	25.41	5.97	118.3	118.4	113.3	67.7	59.8	95.8	105.2	105.1	116.4	12379728
FALSE	High	Master Protein	P62754	40S ribosomal protein S6 OS=Mus musculus OX=10090 GN=Rps6 PE=1 SV=1	High	High	High	High	High	High	High	High	High	Dimethyl [K14; K23; K46; K136; K160; K164; K188]	7.27593e-06	61.771	33	7	52	7	249	28.7	10.84	142.14	7	#NUM!	0.439209	0.822	0.66	0.853238	0.767006	52.32	5.6	54.7	92.2	153.1	8.72	13.39	10.81	57.6	51.7	48.6	109.1	87.2	87.2	171.9	144.8	141.9	3.24973e+07
FALSE	High	Master Protein	Q9CRA8	Exosome complex component RRP46 OS=Mus musculus OX=10090 GN=Exosc5 PE=1 SV=1	High	High	High	Peak Found	Peak Found	Peak Found	Peak Found	Peak Found	Peak Found	Dimethyl [K92]	0.002	2.569	4	1	3	1	235	25.2	7.56	1.83	1	#NUM!	0.638895	0.772	1.363	0.854284	0.815105	0.3	25.69	94.5	118.6	87	12.18	6.83	26.77	113.1	90.9	93.8	106.5	117.7	121.7	62.2	86.3	107.9	1.86395e+06
FALSE	High	Master Protein	P23198	Chromobox protein homolog 3 OS=Mus musculus OX=10090 GN=Cbx3 PE=1 SV=2	High	High	High	High	High	Peak Found	High	High	High	Dimethyl [K21; K34; K154]	8.89281e-06	26.941	14	3	19	3	183	20.8	5.22	57.2	3	#NUM!	0.404748	0.745	0.492	0.859266	0.489941	31.57	6.43	60.4	71.3	168.4	3.98	39.56	12.61	59.5	63.8	63.8	79.5	34.3	75.2	194.9	151.2	177.7	4.9441e+06
FALSE	High	Master Protein	O08749	Dihydrolipoyl dehydrogenase, mitochondrial OS=Mus musculus OX=10090 GN=Dld PE=1 SV=2	High	High	High	High	High	High	High	High	High	Dimethyl [K89; K122; K143; K300; K365]	8.47503e-06	67.548	15	5	50	5	509	54.2	7.9	165.1	5	#NUM!	1.23429	1.219	1.022	0.859266	0.962638	45.57	35.11	141.9	77.1	81	4.58	31.77	21.6	148.9	141.3	135.9	76.8	105.2	55.1	95.2	80.6	61.2	3.08692e+07
FALSE	High	Master Protein	Q9DBG3	AP-2 complex subunit beta OS=Mus musculus OX=10090 GN=Ap2b1 PE=1 SV=1	High	High	High	High	High	High	Peak Found	Peak Found	Peak Found	Dimethyl [K19; K66; K719; K759; K808; K855; K878; K892; K936]	1.94439e-05	52.815	13	9	34	6	937	104.5	5.38	94.88	9	#NUM!	3	0.83	1.121	0.863276	0.904357	11.43	62.04	56.5	37.4	206.1	6.57	31.41	5.14	51.1	58.1	56.1	37.2	46.5	24	200.9	221.2	204.9	9.9872e+06
FALSE	High	Master Protein	P17918	Proliferating cell nuclear antigen OS=Mus musculus OX=10090 GN=Pcna PE=1 SV=2	High	High	High	High	High	Peak Found	Peak Found	Peak Found	Peak Found	Dimethyl [K110; K138; K181; K240]	0.000161348	55.851	33	4	32	4	261	28.8	4.77	122.62	4	#NUM!	0.435086	0.83	1.818	0.863328	0.491925	1.86	20.91	129.9	113.9	56.2	5.44	25.17	32.53	139.8	125.5	131.3	143.8	86	115.1	67.7	56.8	34	1.78782e+07
FALSE	High	Master Protein	Q6PDQ2	Chromodomain-helicase-DNA-binding protein 4 OS=Mus musculus OX=10090 GN=Chd4 PE=1 SV=1	High	High	High	Peak Found	Peak Found	Peak Found	High	Peak Found	Peak Found	Dimethyl [K417; K587; K704; K890; K1199; K1221; K1245; K1274; K1309; K1558; K1565; K1574; K1663; K1684]	5.86438e-06	64.731	10	13	27	13	1915	217.6	5.81	80.08	13	#NUM!	0.474624	1.208	0.47	0.86771	0.448533	5.92	0.32	148.3	57.2	94.5	1.5	4.11	26.44	154.6	151.2	155.6	57.9	62.7	59.6	100.1	98.5	59.9	1.25311e+07
FALSE	High	Master Protein	Q9DBM1	G patch domain-containing protein 1 OS=Mus musculus OX=10090 GN=Gpatch1 PE=2 SV=1	High	High	High	Peak Found	Not Found	Peak Found	Not Found	Peak Found	Peak Found	Dimethyl [K668; K735]	5.73377e-05	7.5	4	2	5	2	930	102.9	6.98	10.6	2	#NUM!	0.520213	0.366	1.562	0.870112	0.746352	4.3	147.31	76.4	128.7	94.9	6.22	14.64	5.17	98.1	110.2	100.7	152.8	33.8876	188.1	12.4122	129.6	120.5	96786.1
FALSE	High	Master Protein	Q8BG05	Heterogeneous nuclear ribonucleoprotein A3 OS=Mus musculus OX=10090 GN=Hnrnpa3 PE=1 SV=1	High	High	High	High	High	High	High	High	Peak Found	Dimethyl [K57; K73; K134; K148; K165; K166; K182]	4.09962e-05	56.151	23	7	31	6	379	39.6	9.01	86.04	7	#NUM!	1	0.839	0.344	0.873003	0.208025	3.22	21.04	60.6	73.8	165.5	3.55	5.2	6.99	58.1	61.8	61.9	69.9	77.4	75.2	168.7	174.6	152.3	1.91581e+07
FALSE	High	Master Protein	Q9ET30	Transmembrane 9 superfamily member 3 OS=Mus musculus OX=10090 GN=Tm9sf3 PE=1 SV=1	High	High	High	Peak Found	Peak Found	Peak Found	Peak Found	Peak Found	Peak Found	Dimethyl [K57; K68; K69; K95; K97; K112; K273]	1.67024e-05	42.706	16	6	22	6	587	67.5	7.21	68	6	#NUM!	0.368485	1.201	0.735	0.873411	0.889597	3.11	234.86	180.4	26.9	92.7	7.32	75.29	32.68	165	170.6	189.5	22.6	25.4	79.4	106.5	53.3	87.6	9.04048e+06
FALSE	High	Master Protein	Q9D1D4	Transmembrane emp24 domain-containing protein 10 OS=Mus musculus OX=10090 GN=Tmed10 PE=1 SV=1	High	High	High	High	High	High	High	High	High	Dimethyl [K75; K87; K127]	9.36997e-06	35.692	24	3	33	3	219	24.9	6.7	98.03	3	#NUM!	0.538908	1.2	0.979	0.873579	0.979274	1.07	4.49	96.2	88.9	114.9	1.71	3.44	15.15	95	96.3	98.3	84.9	89	90.8	97.9	115.1	132.8	1.25801e+07
FALSE	High	Master Protein	Q9D8E6	60S ribosomal protein L4 OS=Mus musculus OX=10090 GN=Rpl4 PE=1 SV=3	High	High	High	High	High	High	High	High	High	Dimethyl [K29; K46; K140; K157; K234; K239; K294; K353; K364]	1.54516e-05	92.291	25	9	78	9	419	47.1	11	180.91	9	#NUM!	0.585706	0.842	0.661	0.876428	0.767237	7.54	0.56	117	79	104.1	9.45	9.28	13.9	132.3	110.1	117.4	67.2	79.4	79.3	119.4	104.5	90.3	4.8101e+07
FALSE	High	Master Protein	P10711	Transcription elongation factor A protein 1 OS=Mus musculus OX=10090 GN=Tcea1 PE=1 SV=2	High	High	High	High	High	High	Peak Found	Peak Found	Peak Found	Dimethyl [K29; K67; K84; K89; K117; K265]	8.91672e-06	32.353	25	5	19	5	301	33.9	8.38	48.38	5	#NUM!	0.568153	0.655	1.198	0.877083	0.865206	4.77	7.87	44.6	160.2	95.3	5.44	8.53	16.96	47	42.2	44.6	137.7	160.4	160.2	90.1	95.3	122.5	3.17527e+06
FALSE	High	Master Protein	O08539	Myc box-dependent-interacting protein 1 OS=Mus musculus OX=10090 GN=Bin1 PE=1 SV=1	High	High	High	Not Found	Peak Found	Peak Found	Not Found	Peak Found	Peak Found	Dimethyl [K537]	1.88049e-05	7.452	3	1	3	1	588	64.4	5.03	11.56	1	#NUM!	0.418349	0.421	1.19	0.877254	0.901407	38.49	11.37	55.5	132.9	111.6	21.96	31.11	20.64	93.6	74.8	60.2	30.1232	224	143.2	36.8769	174.3	129.9	661070
FALSE	High	Master Protein	P97494	Glutamate--cysteine ligase catalytic subunit OS=Mus musculus OX=10090 GN=Gclc PE=1 SV=4	High	High	High	High	High	High	Peak Found	Peak Found	Peak Found	Dimethyl [K209; K229]	0.000105338	7.072	4	2	8	2	637	72.5	5.9	14.16	2	#NUM!	0.438476	0.562	1.725	0.878061	0.627257	2.04	20.21	85.7	131.9	82.4	3.78	7.21	16.91	90.2	87.8	83.7	135.2	145.8	126.2	62	84.5	84.7	2.08957e+06
FALSE	High	Master Protein	Q8K4Z3	NAD(P)H-hydrate epimerase OS=Mus musculus OX=10090 GN=Naxe PE=1 SV=1	High	High	High	Peak Found	Not Found	Peak Found	Peak Found	Peak Found	Peak Found	Dimethyl [K138; K239; K264]	9.30351e-06	27.543	17	4	17	4	282	31	7.69	49.27	4	#NUM!	0.316523	0.68	0.822	0.8796	0.949009	59.71	18.21	96	98.2	105.8	8.05	21.18	57.69	109.4	117	128.3	139.2	12.1698	102.9	34	140.1	129	3.51152e+06
FALSE	High	Master Protein	Q9ERK4	Exportin-2 OS=Mus musculus OX=10090 GN=Cse1l PE=1 SV=1	High	High	High	Peak Found	High	High	Peak Found	Peak Found	Peak Found	Dimethyl [K31; K52; K67; K109; K268; K281; K346; K440; K481; K816; K832; K863; K925]	2.6956e-05	99.027	19	13	62	13	971	110.4	5.77	185.24	13	#NUM!	0.320161	1.192	0.846	0.8796	0.943004	35.71	10.02	136.1	99.1	64.8	4.17	31.62	26.26	126.2	136.8	134.2	66.6	97.7	128.2	55.6	63.9	90.8	1.57404e+07
FALSE	High	Master Protein	Q9JIF0	Protein arginine N-methyltransferase 1 OS=Mus musculus OX=10090 GN=Prmt1 PE=1 SV=1	High	High	High	High	High	High	Peak Found	High	High	Dimethyl [K108; K128; K134; K143; K145; K155; K228; K243; K253; K276; K313; K326; K342]	1.28087e-05	75.674	45	13	50	13	371	42.4	5.43	132.3	13	#NUM!	0.516539	1.188	1.029	0.88204	0.961826	9.56	0.92	116.5	104.6	78.9	23.49	7.39	19.03	79.9	124.3	124.8	111.5	121.8	105.3	60.6	84.1	87.8	2.61265e+07
FALSE	High	Master Protein	Q5U458	DnaJ homolog subfamily C member 11 OS=Mus musculus OX=10090 GN=Dnajc11 PE=1 SV=2	High	High	High	Peak Found	High	High	Peak Found	Not Found	Not Found	Dimethyl [K497; K523]	9.63e-06	13.232	5	2	11	2	559	63.2	8.32	28.91	2	#NUM!	0.367151	0.717	100	0.88204	2.68558e-17	55.7	0.00643562	107	171.5	21.5	11.91	67.83	1.64221	105.2	122	133.7	45.1	195.5	274	24.5	25.5002	17.2028	1.0735e+06
FALSE	High	Master Protein	P00493	Hypoxanthine-guanine phosphoribosyltransferase OS=Mus musculus OX=10090 GN=Hprt1 PE=1 SV=3	High	High	High	High	High	High	High	High	High	Dimethyl [K128; K141; K151; K213]	1.08563e-05	29.348	29	4	23	4	218	24.6	6.68	67.9	4	#NUM!	0.597934	0.804	0.855	0.883127	0.950299	5.73	25.16	84.5	87	128.5	5.16	45.46	27.41	80	72.2	75.1	159.5	76.9	77.4	154.8	89.9	114.3	6.23717e+06
FALSE	High	Master Protein	Q9D1H8	39S ribosomal protein L53, mitochondrial OS=Mus musculus OX=10090 GN=Mrpl53 PE=1 SV=1	High	High	High	Peak Found	Peak Found	Peak Found	Not Found	Peak Found	Peak Found	Dimethyl [K41]	2.21063e-05	4.875	14	1	3	1	118	12.7	9.52	7.55	1	#NUM!	0.459511	0.441	1.224	0.883127	0.87869	3.07	49.78	51.7	120.8	127.5	9.18	7.15	21.38	58.6	58.5	68.4	132.9	137	152	21.278	168.4	124.2	671344
FALSE	High	Master Protein	Q01853	Transitional endoplasmic reticulum ATPase OS=Mus musculus OX=10090 GN=Vcp PE=1 SV=4	High	High	High	High	High	High	High	High	High	Dimethyl [K18; K45; K60; K81; K190; K211; K231; K236; K251; K288; K295; K312; K425; K502; K524; K543; K565; K584; K614; K651; K677]	5.98066e-06	249.883	47	20	206	20	806	89.3	5.26	570.45	20	#NUM!	0.456453	0.85	1.28	0.883943	0.815105	1.35	0.32	110.1	110.7	79.3	2.32	8.02	13.9	108.4	113.5	111.4	101.5	112	119.2	66.2	87.5	80.3	1.31538e+08
FALSE	High	Master Protein	Q9WVG6	Histone-arginine methyltransferase CARM1 OS=Mus musculus OX=10090 GN=Carm1 PE=1 SV=2	High	High	High	High	High	High	Peak Found	High	Peak Found	Dimethyl [K242; K376; K445]	1.21039e-05	27.4	7	3	13	3	608	65.8	6.77	38	3	#NUM!	0.280687	0.678	0.845	0.883943	0.954864	4.82	20.1	123.4	80.9	95.7	5.84	5.37	10.05	124.3	134.1	119.7	82.3	81.5	74.5	84.2	96.4	102.9	3.75375e+06
FALSE	High	Master Protein	P62852	40S ribosomal protein S25 OS=Mus musculus OX=10090 GN=Rps25 PE=1 SV=1	High	High	High	Peak Found	Peak Found	High	High	High	High	Dimethyl [K52; K78]	7.67525e-06	18.371	17	2	29	2	125	13.7	10.11	64.56	2	#NUM!	0.492314	1.185	0.178	0.883943	0.0162611	11.12	6.58	47.5	43.2	209.3	9.42	14.42	5.16	48	47.2	55.8	37	43.6	49.5	194.1	213.5	211.4	2.2761e+07
FALSE	High	Master Protein	P57776	Elongation factor 1-delta OS=Mus musculus OX=10090 GN=Eef1d PE=1 SV=3	High	High	High	Peak Found	Peak Found	Peak Found	High	High	High	Dimethyl [K169; K242; K265]	9.64736e-06	19.827	13	3	14	3	281	31.3	5.02	34.04	3	#NUM!	0.278678	0.766	0.314	0.885269	0.155237	4.84	9.82	53.9	49	197.1	7.36	44.47	15.63	53.2	56	61.4	50.9	53.1	20.2	168.9	204.7	231.7	5.05418e+06
FALSE	High	Master Protein	O35658	Complement component 1 Q subcomponent-binding protein, mitochondrial OS=Mus musculus OX=10090 GN=C1qbp PE=1 SV=1	High	High	High	High	High	High	High	High	High	Dimethyl [K88; K91; K203]	2.64567e-05	20.472	15	3	17	3	278	31	4.92	49.99	3	#NUM!	0.577966	0.699	0.55	0.886332	0.598033	10	1.34	70.2	78	151.8	5.24	9.11	13.17	69.3	70.7	76.4	85	70.8	78.6	153	128.6	167.6	3.78498e+06
FALSE	High	Master Protein	Q8BUV3	Gephyrin OS=Mus musculus OX=10090 GN=Gphn PE=1 SV=2	High	High	High	Peak Found	High	Peak Found	Peak Found	Peak Found	Peak Found	Dimethyl [K57; K67; K148; K243; K344]	2.70085e-05	25.784	10	5	18	5	769	83.2	5.6	46.23	5	#NUM!	0.634988	1.011	1.149	0.889386	0.912353	21.08	8.05	200.6	53.1	46.2	4.67	62.39	11.79	182.5	197.2	181.7	40	118.3	48.3	40.1	49.9	42.1	4.13165e+06
FALSE	High	Master Protein	Q8BP40	Lysophosphatidic acid phosphatase type 6 OS=Mus musculus OX=10090 GN=Acp6 PE=1 SV=1	High	High	High	High	High	High	High	Peak Found	Peak Found	Dimethyl [K119; K226; K403]	1.16517e-05	23.443	10	3	13	3	418	47.6	7.72	38.71	3	#NUM!	0.468561	0.675	1.147	0.890683	0.889597	3.58	9.31	98.6	107.1	94.3	20.47	20.28	30.54	71.4	104.3	104.8	81.2	121.7	113.4	70.8	99.8	132.5	2.49486e+06
FALSE	High	Master Protein	P47738	Aldehyde dehydrogenase, mitochondrial OS=Mus musculus OX=10090 GN=Aldh2 PE=1 SV=1	High	High	High	High	High	High	High	High	High	Dimethyl [K75; K80; K211; K228; K259; K282; K370; K409; K428; K443; K453; K508]	1.67089e-05	111.11	41	11	85	11	519	56.5	7.62	277.7	11	#NUM!	0.223225	0.857	0.979	0.890683	0.979274	6.09	28.57	116.1	97.1	86.8	1.85	7.83	6.61	116.7	112.5	115.3	107.7	92.9	96.4	80.5	86.2	91.9	5.09138e+07
FALSE	High	Master Protein	Q99N87	28S ribosomal protein S5, mitochondrial OS=Mus musculus OX=10090 GN=Mrps5 PE=1 SV=1	High	High	High	Peak Found	Peak Found	Peak Found	Peak Found	Not Found	Not Found	Dimethyl [K102]	0.005	2.321	2	1	4	1	432	48.2	10.14	7.53	1	#NUM!	0.752336	0.626	100	0.892468	2.68558e-17	13.63	0.000657353	74.6	124.8	100.6	3.21	16.43	0.982271	98.2	104.4	99.7	171.3	166.8	125.3	134.4	23.3912	40.3025	631832
FALSE	High	Master Protein	Q3THS6	S-adenosylmethionine synthase isoform type-2 OS=Mus musculus OX=10090 GN=Mat2a PE=1 SV=2	High	High	High	High	High	High	Peak Found	Peak Found	Peak Found	Dimethyl [K53; K265; K303; K350; K351; K367]	2.99717e-05	32.159	24	5	19	5	395	43.7	6.48	62.38	5	#NUM!	0.500121	0.859	0.778	0.892618	0.892717	8.78	8.42	125.8	83.6	90.6	7.59	25.26	22.95	138.5	119.1	127.2	55	84.6	91.6	74.6	91.6	117.7	1.32305e+07
FALSE	High	Master Protein	P38647	Stress-70 protein, mitochondrial OS=Mus musculus OX=10090 GN=Hspa9 PE=1 SV=3	High	High	High	High	High	High	High	High	High	Dimethyl [K106; K121; K159; K173; K206; K234; K259; K288; K360; K377; K409; K485; K555; K563; K595; K646; K653]	1.92816e-05	165.693	43	17	109	17	679	73.4	6.07	329.42	17	#NUM!	0.386169	1.172	1.254	0.892618	0.834011	2.91	5.43	105.3	105.9	88.7	4.02	7.06	4.51	106.8	98.6	103.5	104	117.2	103.9	87.2	85.7	93.2	7.89975e+07
FALSE	High	Master Protein	Q9JMA1	Ubiquitin carboxyl-terminal hydrolase 14 OS=Mus musculus OX=10090 GN=Usp14 PE=1 SV=3	High	High	High	High	High	High	High	Peak Found	Peak Found	Dimethyl [K30; K45; K62; K214; K238; K284; K300; K313; K366]	2.37452e-05	74.419	29	9	46	9	493	56	5.24	147.88	9	#NUM!	0.429367	1.169	0.914	0.89509	0.979274	4.63	1.33	111.4	69.7	118.9	8.24	14.7	7.4	123.7	105.8	110.2	60.2	80.7	69	125	107.8	117.6	2.34528e+07
FALSE	High	Master Protein	Q80SW1	S-adenosylhomocysteine hydrolase-like protein 1 OS=Mus musculus OX=10090 GN=Ahcyl1 PE=1 SV=1	High	High	High	Peak Found	Peak Found	Peak Found	Peak Found	Peak Found	Peak Found	Dimethyl [K36; K53; K284; K302; K324]	3.2537e-05	31.288	12	5	19	5	530	58.9	6.89	55.56	5	#NUM!	0.569824	1.168	0.982	0.89509	0.979134	2.46	17.75	111.6	121	67.3	3.39	9.24	14.69	109.7	110.2	116.5	118.5	119.5	139	66.5	51.8	68.5	2.50182e+07
FALSE	High	Master Protein	P80316	T-complex protein 1 subunit epsilon OS=Mus musculus OX=10090 GN=Cct5 PE=1 SV=1	High	High	High	High	High	High	High	High	High	Dimethyl [K59; K89; K96; K170; K259; K261; K275; K368; K392; K496; K513; K514]	2.02541e-05	128.068	28	11	94	11	541	59.6	6.02	297.69	11	#NUM!	0.396392	1.168	1.728	0.89509	0.53781	4.11	14.27	150.2	98.2	51.7	3.2	8.86	27.91	151.7	145.5	155	99.2	87.9	104.9	66.3	37.3	52.2	8.74579e+07
FALSE	High	Master Protein	P26040	Ezrin OS=Mus musculus OX=10090 GN=Ezr PE=1 SV=3	High	High	High	High	High	High	Peak Found	High	High	Dimethyl [K35; K100; K107; K133; K193; K253; K254; K357; K427]	9.76009e-06	62.535	23	11	46	6	586	69.4	6.1	99.58	11	#NUM!	0.722291	1.165	0.652	0.898176	0.758912	0.19	18.68	106.5	30.8	162.8	4.04	12.29	9.27	103.9	111.3	103.8	30	36.9	30	147.7	158.9	177.3	8.54614e+06
FALSE	High	Master Protein	Q60972	Histone-binding protein RBBP4 OS=Mus musculus OX=10090 GN=Rbbp4 PE=1 SV=5	High	High	High	Peak Found	Peak Found	Peak Found	Peak Found	Peak Found	Peak Found	Dimethyl [K22; K114; K156; K307; K376]	4.75543e-05	57.103	19	5	30	3	425	47.6	4.89	95.47	5	#NUM!	0.347187	1.165	0.883	0.898176	0.968226	10.61	0.99	111.3	67.5	121.2	8.26	43.56	38.7	108.9	128.4	121	73.4	88	33.4	65	150	131.7	9.9076e+06
FALSE	High	Master Protein	Q9CZD3	Glycine--tRNA ligase OS=Mus musculus OX=10090 GN=Gars1 PE=1 SV=1	High	High	High	High	High	High	High	High	Peak Found	Dimethyl [K89; K226; K254; K491; K537; K622]	6.19952e-06	54.17	11	5	42	5	729	81.8	6.65	123.38	5	#NUM!	0.781529	0.867	1.748	0.899884	0.52415	9.96	16.38	112.1	88.2	99.6	9.41	8.49	49.87	109.5	115.6	131.2	91	84.6	100.1	39.6	102.7	125.7	4.49114e+07
FALSE	High	Master Protein	Q9D1Q6	Endoplasmic reticulum resident protein 44 OS=Mus musculus OX=10090 GN=Erp44 PE=1 SV=1	Peak Found	High	High	Not Found	Peak Found	Peak Found	Peak Found	Peak Found	Peak Found	Dimethyl [K140; K170; K291]	3.80009e-05	8.742	10	3	5	3	406	46.8	5.27	12.99	3	#NUM!	0.913348	0.483	0.842	0.899884	0.941619	113.74	18.02	11.5	17.1	271.4	28.03	22.59	8.97	12.1	7.4	13.1	12.8967	15.3	21.1	285.4	249	296.5	978617
FALSE	High	Master Protein	O35643	AP-1 complex subunit beta-1 OS=Mus musculus OX=10090 GN=Ap1b1 PE=1 SV=2	High	High	High	Peak Found	Peak Found	Peak Found	High	High	High	Dimethyl [K19; K66; K725; K814; K873; K884; K898; K942]	1.61853e-05	41.018	12	8	30	5	943	103.9	5.17	83.19	8	#NUM!	0.385814	1.131	0.959	0.901872	0.979807	6.76	9.24	138.8	80.4	80.8	4.52	7.65	14.64	147.4	136.4	136.4	79.1	70.2	81.2	96.7	73.2	79.4	7.36334e+06
FALSE	High	Master Protein	P63017	Heat shock cognate 71 kDa protein OS=Mus musculus OX=10090 GN=Hspa8 PE=1 SV=1	High	High	High	High	High	High	High	High	High	Dimethyl [K25; K56; K71; K102; K126; K137; K159; K187; K246; K319; K345; K348; K357; K384; K451; K458; K507; K524; K550; K583]	7.41492e-05	277.179	57	22	306	16	646	70.8	5.52	1045.21	22	#NUM!	5	1.156	2.113	0.904754	0.364772	11.98	8.89	119.1	119.1	61.8	2.44	1.15	21.46	113.6	116.4	119.3	116.3	116.9	114.4	84.4	58.2	60.4	3.24023e+08
FALSE	High	Master Protein	Q65Z40	Wings apart-like protein homolog OS=Mus musculus OX=10090 GN=Wapl PE=1 SV=2	High	High	High	Peak Found	Peak Found	Not Found	Peak Found	Peak Found	Not Found	Dimethyl [K458; K649; K896]	1.31027e-05	12.333	4	3	8	3	1200	134	5.41	27.49	3	#NUM!	0.387579	0.61	1.147	0.906443	0.897968	72.73	41.45	91	111.7	97.4	13.53	32.82	5.61	119.2	127.2	97.3	115.5	185.3	11.8211	132.8	122.7	10.7143	2.59651e+06
FALSE	High	Master Protein	P62827	GTP-binding nuclear protein Ran OS=Mus musculus OX=10090 GN=Ran PE=1 SV=3	High	High	High	High	High	High	High	High	High	Dimethyl [K23; K60; K71; K123; K152]	5.70228e-06	52.857	36	5	91	5	216	24.4	7.49	224.07	5	#NUM!	1.20585	0.875	0.8	0.907305	0.904694	1.93	0.56	82.3	97.9	119.7	1.77	2	12.05	85.2	82.3	83.9	97.3	99.9	101.2	122.1	127.4	100.8	2.27657e+08
FALSE	High	Master Protein	Q6ZWX6	Eukaryotic translation initiation factor 2 subunit 1 OS=Mus musculus OX=10090 GN=Eif2s1 PE=1 SV=3	High	High	High	Peak Found	Peak Found	Peak Found	Not Found	Peak Found	Not Found	Dimethyl [K87; K154; K226]	1.85035e-05	12.836	11	3	8	3	315	36.1	5.08	22	3	#NUM!	0.402465	0.712	100	0.910146	2.68558e-17	14.48	0.00481808	112.2	128.7	59	7.23	13.79	1.33144	129.1	115.8	133.3	148	132.3	173.7	48.1952	67.9	11.3905	3.65203e+06
FALSE	High	Master Protein	Q9CQT1	Methylthioribose-1-phosphate isomerase OS=Mus musculus OX=10090 GN=Mri1 PE=1 SV=1	High	Peak Found	High	Peak Found	Not Found	Peak Found	Peak Found	Not Found	Peak Found	Dimethyl [K270]	8.98316e-05	4.437	3	1	2	1	369	39.4	5.91	4.74	1	#NUM!	0.385604	0.656	1.868	0.91105	0.608551	14.48	7.56	82.3	141.8	75.9	16.87	4.25	11.43	108.5	89.9	126.5	181.5	35.3016	192.7	92.3	21.8946	108.6	908581
FALSE	High	Master Protein	Q9D6R2	Isocitrate dehydrogenase [NAD] subunit alpha, mitochondrial OS=Mus musculus OX=10090 GN=Idh3a PE=1 SV=1	High	High	High	High	High	Peak Found	Peak Found	High	High	Dimethyl [K77; K116; K134; K214; K336]	2.77038e-05	39.792	21	5	22	5	366	39.6	6.73	53.85	5	#NUM!	0.480968	0.879	0.99	0.91105	0.978775	0.47	7.17	103.5	101.4	95.1	4.97	11.61	15.34	114.9	105.9	105.2	111.7	88.5	103.8	97.3	98.7	74.1	1.85923e+07
FALSE	High	Master Protein	Q6PD26	GPI transamidase component PIG-S OS=Mus musculus OX=10090 GN=Pigs PE=1 SV=3	High	Peak Found	Peak Found	Peak Found	Peak Found	Not Found	Peak Found	Peak Found	Peak Found		0.008	2.071	3	1	1	1	555	61.7	6.93	3.45	1	#NUM!	0.497992	0.737	0.273	0.912227	0.118066	7.95	4.94	41	55.2	203.8	4.52	1.27	4.85	40.9	43.9	44.6	58.5	59.5	24.91	206.8	217.9	227.9	1.60286e+06
FALSE	High	Master Protein	F7BJB9	MORC family CW-type zinc finger protein 3 OS=Mus musculus OX=10090 GN=Morc3 PE=1 SV=1	High	High	High	Peak Found	Peak Found	Not Found	Not Found	Peak Found	Peak Found	Dimethyl [K88; K152; K214; K404; K847]	1.48339e-05	18.723	6	5	13	5	942	106.5	5.68	28.5	5	#NUM!	0.430722	0.787	0.989	0.912227	0.978775	83.79	146.79	156.5	60.5	83	12.63	33.89	8.52	194.8	192.8	154.3	58.3	95.1	19.4467	33.8472	96.2	108.5	2.3183e+06
FALSE	High	Master Protein	Q9WU78	Programmed cell death 6-interacting protein OS=Mus musculus OX=10090 GN=Pdcd6ip PE=1 SV=3	High	High	High	Peak Found	Peak Found	High	Peak Found	High	High	Dimethyl [K48; K120; K147; K229; K265; K327; K334; K339; K350; K374; K420; K438; K553; K563; K564; K583; K614; K654; K671; K690]	7.95056e-05	155.869	37	19	69	19	869	96	6.52	214.44	19	#NUM!	0.73328	0.881	1.218	0.912754	0.854397	22.98	34.74	199.6	47	53.4	2.5	12.77	23.68	191.8	192.2	200.4	53	45.2	41.3	74.7	49.9	51.4	3.88556e+07
FALSE	High	Master Protein	P26039	Talin-1 OS=Mus musculus OX=10090 GN=Tln1 PE=1 SV=2	High	High	High	High	High	High	High	High	High	Dimethyl [K66; K83; K98; K254; K263; K316; K334; K357; K427; K428; K441; K721; K745; K943; K957; K999; K1025; K1040; K1077; K1086; K1332; K1361; K1415; K1431; K1522; K1541; K1751; K1766; K1780; K1874; K1947; K1948; K2063; K2085; K2099; K2115; K2130; K2168; K2180; K2291; K2321; K2350; K2361; K2375; K2423; K2443; K2491]	2.36217e-05	686.914	31	49	604	43	2541	269.7	6.18	1779.69	49	#NUM!	7	0.884	1.143	0.915918	0.896649	2.7	2.8	78.9	93.6	127.5	1.48	1.14	2.12	78.9	80	77.7	94.3	92.2	93.6	130.6	125.2	127.5	4.02756e+08
FALSE	High	Master Protein	Q9D0K2	Succinyl-CoA:3-ketoacid coenzyme A transferase 1, mitochondrial OS=Mus musculus OX=10090 GN=Oxct1 PE=1 SV=1	High	High	High	Peak Found	Peak Found	Peak Found	High	Peak Found	Peak Found	Dimethyl [K51; K106; K263; K368; K418; K434; K499; K500]	5.73597e-05	77.019	22	7	36	7	520	56	8.53	105.26	7	#NUM!	0.619563	0.884	0.288	0.916049	0.117778	5.53	12.01	48.9	220.9	30.1	2.94	9.95	14.1	49.2	48.7	46.5	198.9	219.7	242.8	36.4	30	27.9	2.32627e+07
FALSE	High	Master Protein	P62281	40S ribosomal protein S11 OS=Mus musculus OX=10090 GN=Rps11 PE=1 SV=3	High	High	High	High	High	High	High	High	High	Dimethyl [K45; K58; K59; K136]	4.79649e-05	25.078	30	4	31	4	158	18.4	10.3	65.16	4	#NUM!	0.914289	1.14	0.393	0.916049	0.300686	2.52	2.16	70.1	59	170.9	4.11	12.88	15.95	69	74.5	73.7	53.9	69.8	62.1	135.2	179.7	182.1	6.71985e+07
FALSE	High	Master Protein	Q8BJW6	Eukaryotic translation initiation factor 2A OS=Mus musculus OX=10090 GN=Eif2a PE=1 SV=2	High	High	High	High	High	Peak Found	Peak Found	Peak Found	Peak Found	Dimethyl [K58; K67; K77; K115; K183; K216; K230; K245; K305; K441; K531]	5.55208e-05	52.359	27	11	33	11	581	64.4	8.91	91.58	11	#NUM!	0.778223	0.886	1.047	0.917574	0.950299	28.18	13.89	150.9	79.5	69.5	10.47	22.81	20.01	152	148	124.5	78	107	70.2	68.2	90.1	62.2	1.30501e+07
FALSE	High	Master Protein	Q8BJZ4	28S ribosomal protein S35, mitochondrial OS=Mus musculus OX=10090 GN=Mrps35 PE=1 SV=2	High	High	High	Peak Found	Peak Found	Peak Found	Peak Found	Peak Found	Peak Found	Dimethyl [K104; K310]	1.7976e-05	9.066	7	2	8	2	320	36	8.59	19.78	2	#NUM!	0.476609	0.731	0.949	0.920158	0.997491	1.99	78.05	94.3	100.1	105.6	6.4	29.63	35.34	114	103.1	101.5	63.5	109.4	115.8	119.5	115.4	57.8	1.98359e+06
FALSE	High	Master Protein	P35821	Tyrosine-protein phosphatase non-receptor type 1 OS=Mus musculus OX=10090 GN=Ptpn1 PE=1 SV=2	High	High	High	Peak Found	Peak Found	Peak Found	Not Found	Peak Found	Not Found	Dimethyl [K33; K73; K166]	2.57773e-05	16.101	12	3	7	3	432	49.6	6.16	18.96	3	#NUM!	0.34478	0.705	100	0.922605	2.68558e-17	29.43	0.020817	164.8	90.7	44.5	37.67	27.09	1.44415	217.1	203.5	98.1	77.8	112	136.4	33.4782	55	31.4709	1.75272e+06
FALSE	High	Master Protein	P30681	High mobility group protein B2 OS=Mus musculus OX=10090 GN=Hmgb2 PE=1 SV=3	High	High	High	Peak Found	Peak Found	Peak Found	High	High	High	Dimethyl [K30; K43; K127; K128]	2.8131e-05	21.861	13	3	16	3	210	24.1	7.31	40.46	3	#NUM!	0.394936	0.877	0.771	0.923704	0.884033	13.3	40.17	83.7	95.5	120.8	6.38	12.69	20.23	90.3	79.5	85.1	97.1	118.8	95.1	125.9	85.4	122.8	7.6128e+06
FALSE	High	Master Protein	P62983	Ubiquitin-40S ribosomal protein S27a OS=Mus musculus OX=10090 GN=Rps27a PE=1 SV=2	High	High	High	High	High	High	High	High	High	Dimethyl [K27; K48; K63; K152; K156]	4.64613e-06	54.551	38	4	85	4	156	17.9	9.64	246.7	4	#NUM!	0.67481	0.892	1.127	0.923744	0.901884	3.41	3.4	90.5	122.9	86.6	2.26	6.13	14.19	90.5	94.3	90.8	113.1	123.4	127.5	86.9	99.1	74.4	9.46822e+07
FALSE	High	Master Protein	Q6PGH1	Protein BUD31 homolog OS=Mus musculus OX=10090 GN=Bud31 PE=1 SV=2	High	High	High	Peak Found	Not Found	Peak Found	Not Found	Peak Found	Not Found	Dimethyl [K28; K66]	6.71454e-05	12.27	20	2	6	2	144	17	8.82	22.88	2	#NUM!	0.277813	0.715	100	0.924	2.68558e-17	110.4	0.00575267	65.5	95.6	138.9	10.22	21.96	0.983917	113.5	115.7	95.5	141.5	13.1391	193.5	25.2418	240.4	37.267	1.62994e+06
FALSE	High	Master Protein	Q6PD03	Serine/threonine-protein phosphatase 2A 56 kDa regulatory subunit alpha isoform OS=Mus musculus OX=10090 GN=Ppp2r5a PE=1 SV=1	High	High	High	Peak Found	Not Found	Peak Found	Not Found	Not Found	Peak Found	Dimethyl [K74; K316]	6.77672e-06	12.71	6	2	8	2	486	56.3	7.03	24.19	2	#NUM!	0.722553	0.619	13.823	0.924	0.00140965	87.99	526.03	92.6	119.5	87.9	7.58	46.24	0.973201	135.5	122.7	142.7	124.6	43.7618	245.7	36.3672	31.0415	128.6	784301
FALSE	High	Master Protein	P63038	60 kDa heat shock protein, mitochondrial OS=Mus musculus OX=10090 GN=Hspd1 PE=1 SV=1	High	High	High	High	High	High	High	High	High	Dimethyl [K58; K72; K125; K156; K191; K192; K218; K233; K249; K301; K344; K359; K387; K405; K417; K493; K516; K551]	2.93257e-05	230.839	51	19	188	19	573	60.9	6.18	601.67	19	#NUM!	0.500003	0.895	1.327	0.926323	0.78747	0.65	7.91	112.9	108.9	78.2	4.04	1.01	3.53	113.8	106.8	115.2	109.8	110.5	108.3	75.6	81.1	78.9	1.13736e+08
FALSE	High	Master Protein	Q91YW3	DnaJ homolog subfamily C member 3 OS=Mus musculus OX=10090 GN=Dnajc3 PE=1 SV=1	High	High	High	Peak Found	Peak Found	Peak Found	Not Found	Peak Found	Peak Found	Dimethyl [K179; K432]	5.24469e-06	13.102	9	2	8	2	504	57.4	5.85	29.35	2	#NUM!	0.614966	0.772	1.021	0.926795	0.962638	19.63	66.44	84.1	93.4	122.5	7.05	31.85	40.05	90	91.1	80	166.6	98.8	100	25.7978	175.4	98	2.15691e+06
[truncated: 140 more rows]
[truncated: 9 more columns]
